# Supplementary material for: Whole-genome resequencing of Hanwoo (Korean cattle) and insight into regions of homozygosity
Source: BMC Genomics. 2013 Jul 30;14:519. doi: 10.1186/1471-2164-14-519 (PMC3750754; doi:10.1186/1471-2164-14-519)
Supplement: Additional file 3 — Statistics of genetic variations. General statistics for the sequencing reads and the genetic variations are shown. The variations were categorized separately by SNP, novel SNP, INDEL, and novel INDEL. In this case, “novel” means a variant that was not found in dbSNP 133. [file 1471-2164-14-519-S3.xlsx]

## Sheet: Sheet1
Additional File 3. Statistics of genetic variations
		Hanwoo	Black Angus	Holstein
Number of total reads		6041252247	2981165000	2041487844
Number of mapped reads		3680657166	928443599	764185637
unique reads		2706528467	576839212	590853596
Total bases of mapped reads		120149462890	25894973456	28405390078
Mean depth (X)		45.61	9.83	10.78
Genome coverage (%)		98.3	97.4	97.7
SNP	total	4781758	2561875	3364623
	homozygous	1676870	1055488	1352811
	heterozygous	3104888	1506387	2011812
	transition	3226170	1730275	2274367
	transversion	1555588	831600	1090256
	dbSNP	2327616	1256743	1681677
	novel	2454142	1305132	1682946
Positional	exon	72219	42649	50737
	CDS	47823	28815	33472
	utr5	3119	1538	1836
	utr3	18388	10541	13427
	noncoding exon	2889	1755	2002
	intron	1591380	865616	1121864
	noncoding intron	21429	10304	14344
Functional	silent	25475	14632	17529
	missense	21807	13747	15562
	nonsense	331	340	273
	read through	91	48	61
	start codon	63	35	34
	splicing	460	235	275
	NS/SS/Indel	22752	14405	16205
Novel SNP	total	2454142	1305132	1682946
	homozygous	628854	423141	545443
	heterozygous	1825288	881991	1137503
	transition	1598673	844997	1093562
	transversion	855469	460135	589384
Positional	exon	38631	23722	26888
	CDS	25932	16399	18052
	utr5	1662	807	942
	utr3	9411	5455	6784
	noncoding exon	1626	1061	1110
	intron	796968	427841	543570
	noncoding intron	11395	5537	7456
Functional	silent	12757	7431	8578
	missense	12777	8615	9182
	nonsense	242	288	221
	read through	70	37	44
	start codon	33	18	15
	splicing	369	179	200
	NS/SS/Indel	13491	9137	9662
INDEL	total	391512	98913	124645
	homozygous	163391	58940	74171
	heterozygous	228121	39973	50474
	dbSNP	49225	13404	17709
	novel	342287	85509	106936
Positional	exon	3981	1156	1324
	CDS	1775	578	609
	utr5	212	53	59
	utr3	1841	466	588
	noncoding exon	153	59	68
	intron	138316	35377	45102
	noncoding intron	1524	402	559
Functional	inframe	147	47	41
	frameshift	1165	349	370
	nonsense	59	26	21
	read through	4	1	3
	start codon	3	1	0
	splicing	785	278	323
	NS/SS/Indel	2163	702	758
Novel INDEL	total	342287	85509	106936
	homozygous	140149	50519	63347
	heterozygous	202138	34990	43589
Positional	exon	3612	1036	1185
	CDS	1705	545	574
	utr5	184	45	52
	utr3	1592	396	503
	noncoding exon	131	50	56
	intron	120594	30441	38524
	noncoding intron	1306	356	482
Functional	inframe	135	43	38
	frameshift	1119	327	346
	nonsense	57	25	21
	read through	4	1	3
	start codon	3	1	0
	splicing	718	254	298
	NS/SS/Indel	2036	651	706
