# Supplementary material for: Whole-genome resequencing of Hanwoo (Korean cattle) and insight into regions of homozygosity
Source: BMC Genomics. 2013 Jul 30;14:519. doi: 10.1186/1471-2164-14-519 (PMC3750754; doi:10.1186/1471-2164-14-519)
Supplement: Additional file 5 — NS/SS/Is and ROHs (NGS/SNP chip) in 20,955 genes. Gene locations, descriptions of genes and GO, trait-associated genes, ROHs from NGS data and SNP chip data in three breeds, and the number of NS/SS/Is including novel and damaging NS/SS/Is in 20,955 genes used in this study. [file 1471-2164-14-519-S5.xlsx]

## Sheet: Sheet1
CHROMOSOME	START	END	STRAND	GENE	REFSEQ	ENSEMBL	DESCRIPTION	GO_DOMAIN	GO	GO_DESC	GOSLIM	GOS_DESC	TraitID	TraitName	HW_ROH	BA_ROH	HO_ROH	HW_CHIP ROH	BA_CHIP ROH	HO_CHIP ROH	NS/SS/I	Novel NS/SS/I	Damage NS/SS/I	Damaging Novel NS/SS/I	HW_NS/SS/I	HW_Novel NS/SS/I	HW_Damage NS/SS/I	HW_Damaging novel NS/SS/I	BA_NS/SS/I	BA_Novel NS/SS/I	BA_Damage NS/SS/I	BL_Damaging Novel NS/SS/I	HO_NS/SS/I	HO_Novel NS/SS/I	HO_Damage NS/SS/I	HO_Damaging Novel NS/SS/I
chr1	61889	62822	-	LOC100851648	XM_003585213	.	.	.	.	.	.	.	.	.	.	.	.	.	.	.	28	12	5	5	23	8	3	3	18	7	4	4	18	8	4	4
chr1	61889	62822	-	LOC100848271	XM_003585614	.	olfactory receptor 1020-like	.	.	.	.	.	.	.	.	.	.	.	.	.	28	12	5	5	23	8	3	3	18	7	4	4	18	8	4	4
chr1	102426	158259	-	CLIC6	XM_002684585	ENSBTAG00000001753		P,C,F	GO:0006821;GO:0016020;GO:0005247	chloride transport;membrane;voltage-gated chloride channel activity	GO:0005575;GO:0005623;GO:0006810	cellular_component;cell;transport	.	.	.	.	.	.	.	.	1	1	1	1	0	0	0	0	1	1	1	1	0	0	0	0
chr1	327876	339078	+	RCAN1	NM_001034679	ENSBTAG00000020035	Calcipressin-1	P,C,F	GO:0019722;GO:0048741;GO:0043666;GO:0005737;GO:0005634;GO:0005515	calcium-mediated signaling;skeletal muscle fiber development;regulation of phosphoprotein phosphatase activity;cytoplasm;nucleus;protein binding	GO:0005575;GO:0005622;GO:0005623;GO:0005737;GO:0005634;GO:0043226;GO:0007165;GO:0048856;GO:0030154	cellular_component;intracellular;cell;cytoplasm;nucleus;organelle;signal transduction;anatomical structure development;cell differentiation	MT	Meat	.	.	.	.	.	.	.	.	.	.	.	.	.	.	.	.	.	.	.	.	.	.
chr1	436007	437027	-	MGC134427	NM_001077124	ENSBTAG00000013841	hypothetical protein LOC768067						.	.	.	BL	.	.	.	.	2	1	0	0	1	0	0	0	0	0	0	0	2	1	0	0
chr1	439762	455196	-	FAM165B	NM_001114516	ENSBTAG00000011528	Protein FAM165B	C	GO:0016020;GO:0016021	membrane;integral to membrane	GO:0005575;GO:0005623	cellular_component;cell	.	.	.	BL	.	.	.	.	1	1	1	1	0	0	0	0	0	0	0	0	1	1	1	1
chr1	460824	468632	-	KCNE2	NM_001077084	ENSBTAG00000026260	potassium voltage-gated channel subfamily E member 2	P,C,F	GO:0006810;GO:0006811;GO:0006813;GO:0034765;GO:0071805;GO:0016020;GO:0016021;GO:0005886;GO:0005764;GO:0005216;GO:0005244;GO:0005267;GO:0005249	transport;ion transport;potassium ion transport;regulation of ion transmembrane transport;potassium ion transmembrane transport;membrane;integral to membrane;plasma membrane;lysosome;ion channel activity;voltage-gated ion channel activity;potassium channel activity;voltage-gated potassium channel activity	GO:0005575;GO:0005622;GO:0005623;GO:0005737;GO:0006810;GO:0043226;GO:0005886;GO:0005773;GO:0055085;GO:0005764	cellular_component;intracellular;cell;cytoplasm;transport;organelle;plasma membrane;vacuole;transmembrane transport;lysosome	.	.	.	BL	.	.	.	.	1	0	1	0	1	0	1	0	0	0	0	0	0	0	0	0
chr1	720698	728057	+	ATP5O	NM_174244	ENSBTAG00000018278	ATP synthase subunit O, mitochondrial	P,C,F	GO:0006754;GO:0006810;GO:0006811;GO:0015992;GO:0015986;GO:0016020;GO:0005886;GO:0005739;GO:0005743;GO:0045261;GO:0046933	ATP biosynthetic process;transport;ion transport;proton transport;ATP synthesis coupled proton transport;membrane;plasma membrane;mitochondrion;mitochondrial inner membrane;proton-transporting ATP synthase complex, catalytic core F(1);hydrogen ion transporting ATP synthase activity, rotational mechanism	GO:0034641;GO:0005575;GO:0005622;GO:0005623;GO:0005737;GO:0043234;GO:0044281;GO:0006810;GO:0009058;GO:0043226;GO:0005886;GO:0005739;GO:0055085	cellular nitrogen compound metabolic process;cellular_component;intracellular;cell;cytoplasm;protein complex;small molecule metabolic process;transport;biosynthetic process;organelle;plasma membrane;mitochondrion;transmembrane transport	.	.	.	BL	.	.	.	.	.	.	.	.	.	.	.	.	.	.	.	.	.	.	.	.
chr1	741778	987633	-	ITSN1	XM_001249464	ENSBTAG00000021997	intersectin 1 (SH3 domain protein)	F	GO:0005509;GO:0005515	calcium ion binding;protein binding			.	.	.	BL	.	.	.	.	1	1	0	0	1	1	0	0	0	0	0	0	0	0	0	0
chr1	988441	1022156	+	CRYZL1	NM_001035037	ENSBTAG00000008490	Quinone oxidoreductase-like protein 1	P,C,F	GO:0055114;GO:0005829;GO:0008270;GO:0005488;GO:0016491;GO:0016747	oxidation-reduction process;cytosol;zinc ion binding;binding;oxidoreductase activity;transferase activity, transferring acyl groups other than amino-acyl groups	GO:0005575;GO:0005622;GO:0005623;GO:0005737;GO:0005829	cellular_component;intracellular;cell;cytoplasm;cytosol	.	.	.	BL	.	.	.	.	.	.	.	.	.	.	.	.	.	.	.	.	.	.	.	.
chr1	1032584	1042626	+	DONSON	NM_001083445	ENSBTAG00000035175	protein downstream neighbor of Son						.	.	.	BL	.	.	.	.	.	.	.	.	.	.	.	.	.	.	.	.	.	.	.	.
chr1	1042882	1073741	-	SON	NM_001083694	ENSBTAG00000008482	SON DNA-binding protein	P,C,F	GO:0006397;GO:0000226;GO:0006916;GO:0051726;GO:0000910;GO:0043484;GO:0000073;GO:0005634;GO:0005622;GO:0016607;GO:0003676;GO:0003677;GO:0003723;GO:0003725;GO:0050733;GO:0005515	mRNA processing;microtubule cytoskeleton organization;anti-apoptosis;regulation of cell cycle;cytokinesis;regulation of RNA splicing;spindle pole body separation;nucleus;intracellular;nuclear speck;nucleic acid binding;DNA binding;RNA binding;double-stranded RNA binding;RS domain binding;protein binding	GO:0034641;GO:0005575;GO:0005622;GO:0005623;GO:0007049;GO:0007010;GO:0005634;GO:0043226;GO:0005654;GO:0006397;GO:0051301	cellular nitrogen compound metabolic process;cellular_component;intracellular;cell;cell cycle;cytoskeleton organization;nucleus;organelle;nucleoplasm;mRNA processing;cell division	.	.	.	BL	.	.	.	.	8	7	4	4	1	1	1	1	3	3	2	2	4	3	1	1
chr1	1074721	1101013	+	GART	NM_001040473	ENSBTAG00000009188	Trifunctional purine biosynthetic protein adenosine-3Phosphoribosylamine--glycine ligasePhosphoribosylformylglycinamidine cyclo-ligasePhosphoribosylglycinamide formyltransferase	P,C,F	GO:0008152;GO:0009058;GO:0032259;GO:0006164;GO:0009113;GO:0006189;GO:0005737;GO:0000166;GO:0005524;GO:0003824;GO:0046872;GO:0016740;GO:0016874;GO:0008168;GO:0016742;GO:0004637;GO:0004641;GO:0004644	metabolic process;biosynthetic process;methylation;purine nucleotide biosynthetic process;purine base biosynthetic process;'de novo' IMP biosynthetic process;cytoplasm;nucleotide binding;ATP binding;catalytic activity;metal ion binding;transferase activity;ligase activity;methyltransferase activity;hydroxymethyl-, formyl- and related transferase activity;phosphoribosylamine-glycine ligase activit…	GO:0034641;GO:0005575;GO:0005622;GO:0005623;GO:0005737;GO:0044281;GO:0009058	cellular nitrogen compound metabolic process;cellular_component;intracellular;cell;cytoplasm;small molecule metabolic process;biosynthetic process	.	.	.	BL	.	.	.	.	2	1	0	0	2	1	0	0	0	0	0	0	1	0	0	0
chr1	1115573	1117953	+	LOC784171	XM_002684014	ENSBTAG00000009187	DnaJ (Hsp40) homolog, subfamily C, member 28	F	GO:0031072	heat shock protein binding			.	.	.	BL	.	.	.	.	2	0	2	0	2	0	2	0	0	0	0	0	0	0	0	0
chr1	1135358	1172197	+	TMEM50B	NM_001034786	ENSBTAG00000001258	Transmembrane protein 50B	C	GO:0016020;GO:0016021;GO:0005886;GO:0005783	membrane;integral to membrane;plasma membrane;endoplasmic reticulum	GO:0005575;GO:0005622;GO:0005623;GO:0005737;GO:0043226;GO:0005886;GO:0005783	cellular_component;intracellular;cell;cytoplasm;organelle;plasma membrane;endoplasmic reticulum	.	.	.	BL	.	.	.	.	2	2	1	1	1	1	0	0	0	0	0	0	2	2	1	1
chr1	1171336	1171827	-	LOC100848144	XR_138603	.	.	.	.	.	.	.	.	.	.	BL	.	.	.	.	.	.	.	.	.	.	.	.	.	.	.	.	.	.	.	.
chr1	1186738	1218068	-	IFNGR2	XM_002684587	ENSBTAG00000012899	Interferon gamma receptor 2Uncharacterized protein	C,F	GO:0005886;GO:0005783;GO:0004872;GO:0005515	plasma membrane;endoplasmic reticulum;receptor activity;protein binding	GO:0005575;GO:0005622;GO:0005623;GO:0005737;GO:0043226;GO:0005886;GO:0005783	cellular_component;intracellular;cell;cytoplasm;organelle;plasma membrane;endoplasmic reticulum	.	.	.	BL	.	.	.	.	1	0	0	0	1	0	0	0	0	0	0	0	0	0	0	0
chr1	1278529	1306982	-	IFNAR1	NM_174552	ENSBTAG00000021819	Interferon alpha/beta receptor 1	P,C,F	GO:0032729;GO:0042110;GO:0051607;GO:0045351;GO:0016020;GO:0016021;GO:0005886;GO:0004872;GO:0005515;GO:0004904	positive regulation of interferon-gamma production;T cell activation;defense response to virus;type I interferon biosynthetic process;membrane;integral to membrane;plasma membrane;receptor activity;protein binding;interferon receptor activity	GO:0006950;GO:0005575;GO:0005623;GO:0005886;GO:0002376	response to stress;cellular_component;cell;plasma membrane;immune system process	DR	Disease resistance	.	BL	.	.	.	.	1	0	1	0	1	0	1	0	0	0	0	0	0	0	0	0
chr1	1373999	1402608	-	IL10RB	NM_001076975	ENSBTAG00000019404	interleukin-10 receptor subunit beta	F	GO:0004872;GO:0004920	receptor activity;interleukin-10 receptor activity			DR	Disease resistance	.	BL	.	.	.	.	4	3	0	0	2	1	0	0	3	3	0	0	4	3	0	0
chr1	1404160	1438667	-	IFNAR2	NM_174553	ENSBTAG00000015212	interferon alpha/beta receptor 2 precursor	P,C,F	GO:0008283;GO:0006357;GO:0035455;GO:0005615;GO:0005887;GO:0019901;GO:0004905;GO:0019962;GO:0005515	cell proliferation;regulation of transcription from RNA polymerase II promoter;response to interferon-alpha;extracellular space;integral to plasma membrane;protein kinase binding;type I interferon receptor activity;type I interferon binding;protein binding	GO:0005575;GO:0005623;GO:0005886;GO:0005576;GO:0008283;GO:0005615	cellular_component;cell;plasma membrane;extracellular region;cell proliferation;extracellular space	.	.	.	BL	.	.	.	.	.	.	.	.	.	.	.	.	.	.	.	.	.	.	.	.
chr1	1486608	1486920	+	LOC526226	XM_002684578	ENSBTAG00000047288		P,C,F	GO:0006334;GO:0006352;GO:0005634;GO:0000786;GO:0003677	nucleosome assembly;transcription initiation, DNA-dependent;nucleus;nucleosome;DNA binding	GO:0006259;GO:0034641;GO:0005575;GO:0005622;GO:0005623;GO:0022607;GO:0065003;GO:0009058;GO:0051276;GO:0005634;GO:0043226;GO:0005694	DNA metabolic process;cellular nitrogen compound metabolic process;cellular_component;intracellular;cell;cellular component assembly;macromolecular complex assembly;biosynthetic process;chromosome organization;nucleus;organelle;chromosome	.	.	.	BL	.	.	.	.	.	.	.	.	.	.	.	.	.	.	.	.	.	.	.	.
chr1	1585880	1587954	-	OLIG1	NM_001206761	.	oligodendrocyte transcription factor 1	.	.	.	.	.	.	.	.	BL	.	.	.	.	.	.	.	.	.	.	.	.	.	.	.	.	.	.	.	.
chr1	1595556	1600873	-	LOC100848368	XM_003581664	.	.	.	.	.	.	.	.	.	.	BL	.	.	.	.	.	.	.	.	.	.	.	.	.	.	.	.	.	.	.	.
chr1	1703935	1708526	+	LOC100848215	XR_138604	.	.	.	.	.	.	.	.	.	.	.	.	.	.	.	.	.	.	.	.	.	.	.	.	.	.	.	.	.	.	.
chr1	1837148	1856574	+	C1H21orf62	NM_001163694	ENSBTAG00000043993	hypothetical protein LOC515053						.	.	.	.	.	.	.	.	1	0	0	0	0	0	0	0	1	0	0	0	1	0	0	0
chr1	1874822	1907647	+	GCFC1	NM_001075689	.	GC-rich sequence DNA-binding factor 1	.	.	.	.	.	.	.	.	.	.	.	.	.	.	.	.	.	.	.	.	.	.	.	.	.	.	.	.	.
chr1	1916993	2003896	+	SYNJ1	NM_174468	ENSBTAG00000003063	synaptojanin-1	P,F	GO:0016311;GO:0000166;GO:0003676;GO:0003723;GO:0042578;GO:0004439	dephosphorylation;nucleotide binding;nucleic acid binding;RNA binding;phosphoric ester hydrolase activity;phosphatidylinositol-4,5-bisphosphate 5-phosphatase activity			.	.	.	.	.	.	.	.	1	1	0	0	0	0	0	0	0	0	0	0	1	1	0	0
chr1	2012675	2024303	+	C1H21orf59	NM_001046407	ENSBTAG00000003059	hypothetical protein LOC535482	C	GO:0005634;GO:0005829	nucleus;cytosol	GO:0005575;GO:0005622;GO:0005623;GO:0005737;GO:0005829;GO:0005634;GO:0043226	cellular_component;intracellular;cell;cytoplasm;cytosol;nucleus;organelle	.	.	.	.	.	.	.	.	1	1	0	0	1	1	0	0	0	0	0	0	0	0	0	0
chr1	2066450	2168455	-	C1H21orf63	NM_001199027	.	chromosome 1 open reading frame%2C human C21orf63	.	.	.	.	.	.	.	.	.	.	.	.	.	.	.	.	.	.	.	.	.	.	.	.	.	.	.	.	.
chr1	2191296	2268375	+	URB1	NM_001205980	.	URB1 ribosome biogenesis 1 homolog %28S. cerevisiae%29	.	.	.	.	.	.	.	.	.	.	.	.	.	13	5	0	0	1	0	0	0	8	3	0	0	10	2	0	0
chr1	2271249	2285403	-	MRAP	XM_002684584	ENSBTAG00000023718	melanocortin 2 receptor accessory protein	P,C,F	GO:0034394;GO:0050873;GO:0030819;GO:0005886;GO:0005783;GO:0031780;GO:0031781;GO:0031782;GO:0031783;GO:0070996	protein localization at cell surface;brown fat cell differentiation;positive regulation of cAMP biosynthetic process;plasma membrane;endoplasmic reticulum;corticotropin hormone receptor binding;type 3 melanocortin receptor binding;type 4 melanocortin receptor binding;type 5 melanocortin receptor binding;type 1 melanocortin receptor binding	GO:0005575;GO:0005622;GO:0005623;GO:0005737;GO:0043226;GO:0005886;GO:0005783;GO:0030154	cellular_component;intracellular;cell;cytoplasm;organelle;plasma membrane;endoplasmic reticulum;cell differentiation	.	.	.	.	.	.	.	.	1	1	0	0	0	0	0	0	1	1	0	0	0	0	0	0
chr1	2298684	2310972	+	MIS18A	NM_001098010	ENSBTAG00000016619	Protein Mis18-alpha	P,C	GO:0007049;GO:0007067;GO:0051301;GO:0005634;GO:0005694;GO:0000775;GO:0005737	cell cycle;mitosis;cell division;nucleus;chromosome;chromosome, centromeric region;cytoplasm	GO:0005575;GO:0005622;GO:0005623;GO:0007049;GO:0007067;GO:0005634;GO:0043226;GO:0005694;GO:0051301	cellular_component;intracellular;cell;cell cycle;mitosis;nucleus;organelle;chromosome;cell division	.	.	.	.	.	.	.	.	.	.	.	.	.	.	.	.	.	.	.	.	.	.	.	.
chr1	2590181	2674192	-	HUNK	XM_617816	ENSBTAG00000020762	hormonally up-regulated Neu-associated kinase	P,C,F	GO:0006468;GO:0009103;GO:0016020;GO:0005524;GO:0003824;GO:0004672;GO:0004674;GO:0016772;GO:0004713;GO:0016773	protein phosphorylation;lipopolysaccharide biosynthetic process;membrane;ATP binding;catalytic activity;protein kinase activity;protein serine/threonine kinase activity;transferase activity, transferring phosphorus-containing groups;protein tyrosine kinase activity;phosphotransferase activity, alcohol group as acceptor	GO:0005575;GO:0005623;GO:0006629;GO:0009058;GO:0006464;GO:0005975	cellular_component;cell;lipid metabolic process;biosynthetic process;protein modification process;carbohydrate metabolic process	.	.	.	.	.	.	.	.	3	2	1	1	3	2	1	1	1	0	0	0	1	0	0	0
chr1	2848356	2910241	+	SCAF4	XM_002707686	ENSBTAG00000018855	SR-related CTD-associated factor 4	C,F	GO:0005634;GO:0000166;GO:0003676	nucleus;nucleotide binding;nucleic acid binding			.	.	.	.	.	.	.	.	.	.	.	.	.	.	.	.	.	.	.	.	.	.	.	.
chr1	2889862	2894106	+	LOC100850910	XM_003585520	.	.	.	.	.	.	.	.	.	.	.	.	.	.	.	.	.	.	.	.	.	.	.	.	.	.	.	.	.	.	.
chr1	2912333	2920913	-	SOD1	NM_174615	ENSBTAG00000018854	Superoxide dismutase	P,C,F	GO:0043524;GO:0001817;GO:0001819;GO:0055114;GO:0045471;GO:0006879;GO:0046716;GO:0019226;GO:0006302;GO:0040014;GO:0007605;GO:0007566;GO:0043085;GO:0044419;GO:0045859;GO:0007569;GO:0009408;GO:0043161;GO:0042493;GO:0007283;GO:0010033;GO:0008217;GO:0000209;GO:0007626;GO:0006801;GO:0019430;GO:0000187;GO:0001541;GO:0002262;GO:0048678;GO:0001895;GO:0006749;GO:0060052;GO:0000303;GO:0042542;GO:0051881;GO:…	negative regulation of neuron apoptosis;regulation of cytokine production;positive regulation of cytokine production;oxidation-reduction process;response to ethanol;cellular iron ion homeostasis;muscle cell homeostasis;transmission of nerve impulse;double-strand break repair;regulation of multicellular organism growth;sensory perception of sound;embryo implantation;positive regulation of catalyti…	GO:0000003;GO:0006259;GO:0006950;GO:0034641;GO:0005575;GO:0005622;GO:0005623;GO:0005737;GO:0005829;GO:0043234;GO:0044281;GO:0009056;GO:0009058;GO:0006520;GO:0007010;GO:0006790;GO:0005634;GO:0043226;GO:0005886;GO:0007165;GO:0006464;GO:0005739;GO:0009790;GO:0042592;GO:0000902;GO:0048856;GO:0030154;GO:0007568;GO:0050877;GO:0005576;GO:0002376;GO:0007009;GO:0061024;GO:0008219;GO:0003013;GO:0005615	reproduction;DNA metabolic process;response to stress;cellular nitrogen compound metabolic process;cellular_component;intracellular;cell;cytoplasm;cytosol;protein complex;small molecule metabolic process;catabolic process;biosynthetic process;cellular amino acid metabolic process;cytoskeleton organization;sulfur compound metabolic process;nucleus;organelle;plasma membrane;signal transduction;prot…	DR	Disease resistance	.	.	.	.	.	.	.	.	.	.	.	.	.	.	.	.	.	.	.	.	.	.
chr1	3350275	3591827	+	TIAM1	XM_003581665	.	.	.	.	.	.	.	.	.	.	.	.	.	.	.	3	2	2	1	3	2	2	1	0	0	0	0	2	1	2	1
chr1	3446515	3446592	+	MIR2284I	NR_031140	.	.	.	.	.	.	.	.	.	.	.	.	.	.	.	.	.	.	.	.	.	.	.	.	.	.	.	.	.	.	.
chr1	3841082	3841965	+	KRTAP11-1	NM_001080740	ENSBTAG00000034869	keratin-associated protein 11-1	C	GO:0005882	intermediate filament	GO:0005575;GO:0005622;GO:0005623;GO:0043234;GO:0043226;GO:0005856	cellular_component;intracellular;cell;protein complex;organelle;cytoskeleton	.	.	.	.	.	.	.	.	1	0	1	0	1	0	1	0	0	0	0	0	0	0	0	0
chr1	3854939	3855203	+	KRTAP7-1	XM_002684613	ENSBTAG00000046804							.	.	.	.	.	.	.	.	.	.	.	.	.	.	.	.	.	.	.	.	.	.	.	.
chr1	3957734	3958007	-	LOC781858	XM_001249537	.	.	.	.	.	.	.	.	.	.	.	.	.	.	.	.	.	.	.	.	.	.	.	.	.	.	.	.	.	.	.
chr1	3957734	3958007	-	LOC781919	XM_001249584	.	.	.	.	.	.	.	.	.	.	.	.	.	.	.	.	.	.	.	.	.	.	.	.	.	.	.	.	.	.	.
chr1	3969654	3969924	+	LOC100296664	XM_002684617	.	uncharacterized LOC100296664	.	.	.	.	.	.	.	.	.	.	.	.	.	.	.	.	.	.	.	.	.	.	.	.	.	.	.	.	.
chr1	3990729	3990975	+	LOC100335779	XM_002706436	.	.	.	.	.	.	.	.	.	.	.	.	.	.	.	.	.	.	.	.	.	.	.	.	.	.	.	.	.	.	.
chr1	4022885	4023179	-	LOC100336553	XM_002684619	.	uncharacterized LOC100336553	.	.	.	.	.	.	.	.	.	.	.	.	.	1	0	0	0	1	0	0	0	0	0	0	0	0	0	0	0
chr1	4030284	4030599	+	LOC785105	XM_001253233	.	.	.	.	.	.	.	.	.	.	.	.	.	.	.	.	.	.	.	.	.	.	.	.	.	.	.	.	.	.	.
chr1	4045912	4046206	-	LOC100296558	XM_002684622	.	uncharacterized LOC100296558	.	.	.	.	.	.	.	.	.	.	.	.	.	.	.	.	.	.	.	.	.	.	.	.	.	.	.	.	.
chr1	4273457	4277052	+	LOC782990	XM_001249633	.	.	.	.	.	.	.	.	.	.	.	.	.	.	.	1	1	1	1	1	1	1	1	0	0	0	0	1	1	1	1
chr1	4309498	4314221	-	LOC785259	XM_001253330	.	.	.	.	.	.	.	.	.	.	.	.	.	.	.	.	.	.	.	.	.	.	.	.	.	.	.	.	.	.	.
chr1	4319656	4324480	-	KRTAP6-3	XM_002684626	.	keratin associated protein 6-3	.	.	.	.	.	.	.	.	.	.	.	.	.	1	1	1	1	0	0	0	0	1	1	1	1	0	0	0	0
chr1	4330881	4331496	-	LOC618359	XM_002684627	.	uncharacterized LOC618359	.	.	.	.	.	.	.	.	.	.	.	.	.	.	.	.	.	.	.	.	.	.	.	.	.	.	.	.	.
chr1	4476443	4476959	+	LOC783140	XM_001251225	.	.	.	.	.	.	.	.	.	.	.	.	.	.	.	1	1	1	1	1	1	1	1	0	0	0	0	0	0	0	0
chr1	4491075	4491442	+	LOC100296833	XM_002684628	.	uncharacterized LOC100296833	.	.	.	.	.	.	.	.	.	.	.	.	.	.	.	.	.	.	.	.	.	.	.	.	.	.	.	.	.
chr1	4519775	4530351	+	LOC614544	XM_877672	.	.	.	.	.	.	.	.	.	.	.	.	.	.	.	1	0	1	0	1	0	1	0	0	0	0	0	0	0	0	0
chr1	4572578	4573058	+	LOC783287	XM_002684602	.	uncharacterized LOC783287	.	.	.	.	.	.	.	.	.	.	.	.	.	1	0	1	0	1	0	1	0	0	0	0	0	0	0	0	0
chr1	4599564	4599720	+	LOC100848874	XM_003581662	.	.	.	.	.	.	.	.	.	.	.	.	.	.	.	.	.	.	.	.	.	.	.	.	.	.	.	.	.	.	.
chr1	4605710	4605932	+	LOC100296223	XM_002684605	.	uncharacterized LOC100296223	.	.	.	.	.	.	.	.	.	.	.	.	.	.	.	.	.	.	.	.	.	.	.	.	.	.	.	.	.
chr1	4615193	4615686	+	LOC100848922	XM_003581663	.	.	.	.	.	.	.	.	.	.	.	.	.	.	.	.	.	.	.	.	.	.	.	.	.	.	.	.	.	.	.
chr1	4625324	4625546	+	LOC100296266	XM_002684606	.	uncharacterized LOC100296266	.	.	.	.	.	.	.	.	.	.	.	.	.	.	.	.	.	.	.	.	.	.	.	.	.	.	.	.	.
chr1	4640983	4641205	+	LOC100337313	XM_002684592	.	uncharacterized LOC100337313	.	.	.	.	.	.	.	.	.	.	.	.	.	.	.	.	.	.	.	.	.	.	.	.	.	.	.	.	.
chr1	4665514	4668210	-	LOC783565	XR_083077	ENSBTAG00000013772	serine/arginine repetitive matrix 1	P,C	GO:0006397;GO:0071013;GO:0005681	mRNA processing;catalytic step 2 spliceosome;spliceosomal complex	GO:0034641;GO:0006397	cellular nitrogen compound metabolic process;mRNA processing	.	.	.	.	.	.	.	.	.	.	.	.	.	.	.	.	.	.	.	.	.	.	.	.
chr1	4684089	4684500	-	KRTAP15-1	XM_001253224	.	.	.	.	.	.	.	.	.	.	.	.	.	.	.	1	1	0	0	0	0	0	0	0	0	0	0	1	1	0	0
chr1	4687762	4688608	+	KRTAP13-1	NM_001080350	ENSBTAG00000039602	keratin-associated protein 14	C	GO:0005882	intermediate filament	GO:0005575;GO:0005622;GO:0005623;GO:0043234;GO:0043226;GO:0005856	cellular_component;intracellular;cell;protein complex;organelle;cytoskeleton	.	.	.	.	.	.	.	.	2	2	1	1	0	0	0	0	0	0	0	0	2	2	1	1
chr1	4699784	4700255	+	KRTAP13-3	XM_001253267	.	.	.	.	.	.	.	.	.	.	.	.	.	.	.	3	1	0	0	0	0	0	0	2	1	0	0	2	0	0	0
chr1	4763848	4764410	+	KRTAP13-2	XM_001789313	ENSBTAG00000037933	Uncharacterized protein						.	.	.	.	.	.	.	.	1	1	0	0	0	0	0	0	1	1	0	0	0	0	0	0
chr1	4766035	4796566	+	LOC100297089	XM_002684596	.	uncharacterized LOC100297089	.	.	.	.	.	.	.	.	.	.	.	.	.	5	4	2	1	0	0	0	0	2	1	2	1	5	4	2	1
chr1	4810114	4811850	+	KRTAP27-1	XM_001787752	ENSBTAG00000039597	Uncharacterized protein						.	.	.	.	.	.	.	.	5	4	1	1	1	1	0	0	2	1	1	1	3	3	0	0
chr1	4835417	4836283	+	KRTAP26-1	XM_002684610	.	keratin associated protein 26-1	.	.	.	.	.	.	.	.	.	.	.	.	.	.	.	.	.	.	.	.	.	.	.	.	.	.	.	.	.
chr1	4872227	4874492	+	KRTAP24-1	XM_001787777	ENSBTAG00000046384	keratin associated protein 24-1						.	.	.	.	.	.	.	.	6	2	5	2	3	2	2	2	1	0	1	0	4	0	3	0
chr1	4952892	4954896	+	CLDN8	NM_001098096	ENSBTAG00000039820	claudin-8	C,F	GO:0016020;GO:0016021;GO:0005886;GO:0005783;GO:0005923;GO:0030054;GO:0005198;GO:0005515	membrane;integral to membrane;plasma membrane;endoplasmic reticulum;tight junction;cell junction;structural molecule activity;protein binding	GO:0005575;GO:0005622;GO:0005623;GO:0005737;GO:0043226;GO:0005886;GO:0005783	cellular_component;intracellular;cell;cytoplasm;organelle;plasma membrane;endoplasmic reticulum	.	.	.	.	.	.	.	.	3	0	0	0	3	0	0	0	0	0	0	0	0	0	0	0
chr1	5012637	5013483	+	CLDN17	XM_002684611	ENSBTAG00000039255	claudin 17	C,F	GO:0016020;GO:0016021;GO:0005886;GO:0005923;GO:0030054;GO:0005794;GO:0005198	membrane;integral to membrane;plasma membrane;tight junction;cell junction;Golgi apparatus;structural molecule activity	GO:0005575;GO:0005623;GO:0005886	cellular_component;cell;plasma membrane	.	.	.	.	.	.	.	.	1	1	1	1	1	1	1	1	0	0	0	0	0	0	0	0
chr1	5323514	5809200	+	GRIK1	NM_001102514	ENSBTAG00000034854	glutamate receptor, ionotropic kainate 1	P,C,F	GO:0006810;GO:0016020;GO:0030288;GO:0005215;GO:0004970;GO:0005234	transport;membrane;outer membrane-bounded periplasmic space;transporter activity;ionotropic glutamate receptor activity;extracellular-glutamate-gated ion channel activity	GO:0005575;GO:0005623;GO:0006810;GO:0030312	cellular_component;cell;transport;external encapsulating structure	.	.	.	.	.	.	.	.	1	1	0	0	0	0	0	0	1	1	0	0	0	0	0	0
chr1	5323514	5782733	+	LOC100847531	XM_003585620	.	glutamate receptor%2C ionotropic kainate 1-like	.	.	.	.	.	.	.	.	.	.	.	.	.	1	1	1	1	0	0	0	0	1	1	1	1	0	0	0	0
chr1	6048791	6064735	-	BACH1	XM_002684612	ENSBTAG00000004139	Uncharacterized protein	P,C,F	GO:0006355;GO:0006351;GO:0000122;GO:0000083;GO:0000117;GO:0061418;GO:0005634;GO:0005829;GO:0003677;GO:0003700;GO:0043565;GO:0046983;GO:0005515;GO:0001078	regulation of transcription, DNA-dependent;transcription, DNA-dependent;negative regulation of transcription from RNA polymerase II promoter;regulation of transcription involved in G1/S phase of mitotic cell cycle;regulation of transcription involved in G2/M-phase of mitotic cell cycle;regulation of transcription from RNA polymerase II promoter in response to hypoxia;nucleus;cytosol;DNA binding;s…	GO:0034641;GO:0005575;GO:0005622;GO:0005623;GO:0005737;GO:0005829;GO:0009058;GO:0005634;GO:0043226	cellular nitrogen compound metabolic process;cellular_component;intracellular;cell;cytoplasm;cytosol;biosynthetic process;nucleus;organelle	.	.	.	.	.	.	.	.	2	0	1	0	2	0	1	0	1	0	1	0	2	0	1	0
chr1	6284733	6333021	-	C1H21orf7	XM_002684601	ENSBTAG00000007444	C1H21ORF7 proteinUncharacterized protein	C,F	GO:0005634;GO:0005829;GO:0005515	nucleus;cytosol;protein binding	GO:0005575;GO:0005622;GO:0005623;GO:0005737;GO:0005829;GO:0005634;GO:0043226	cellular_component;intracellular;cell;cytoplasm;cytosol;nucleus;organelle	.	.	.	.	.	.	.	.	1	1	1	1	0	0	0	0	0	0	0	0	1	1	1	1
chr1	6383405	6393252	-	LOC100851369	XR_138605	.	.	.	.	.	.	.	.	.	.	.	.	.	.	.	.	.	.	.	.	.	.	.	.	.	.	.	.	.	.	.
chr1	6393355	6407101	+	CCT8	NM_001033609	ENSBTAG00000014233	T-complex protein 1 subunit theta	P,C,F	GO:0006457;GO:0044267;GO:0005737;GO:0005856;GO:0005815;GO:0000166;GO:0005524;GO:0051082	protein folding;cellular protein metabolic process;cytoplasm;cytoskeleton;microtubule organizing center;nucleotide binding;ATP binding;unfolded protein binding	GO:0005575;GO:0005622;GO:0005623;GO:0005737;GO:0043226;GO:0005856;GO:0005815;GO:0006457	cellular_component;intracellular;cell;cytoplasm;organelle;cytoskeleton;microtubule organizing center;protein folding	.	.	.	.	.	.	.	.	10	7	6	6	7	4	3	3	4	3	3	3	3	0	0	0
chr1	6408560	6434422	-	USP16	NM_001076867	ENSBTAG00000020122	ubiquitin carboxyl-terminal hydrolase 16	P,C,F	GO:0045893;GO:0051289;GO:0007067;GO:0006511;GO:0016578;GO:0005634;GO:0008270;GO:0016787;GO:0046872;GO:0003713;GO:0008233;GO:0004197;GO:0008234;GO:0042393;GO:0004221;GO:0004843;GO:0043130	positive regulation of transcription, DNA-dependent;protein homotetramerization;mitosis;ubiquitin-dependent protein catabolic process;histone deubiquitination;nucleus;zinc ion binding;hydrolase activity;metal ion binding;transcription coactivator activity;peptidase activity;cysteine-type endopeptidase activity;cysteine-type peptidase activity;histone binding;ubiquitin thiolesterase activity;ubiqu…	GO:0005575;GO:0005622;GO:0005623;GO:0022607;GO:0065003;GO:0009056;GO:0007049;GO:0007067;GO:0051276;GO:0005634;GO:0043226;GO:0006464;GO:0006461	cellular_component;intracellular;cell;cellular component assembly;macromolecular complex assembly;catabolic process;cell cycle;mitosis;chromosome organization;nucleus;organelle;protein modification process;protein complex assembly	.	.	.	.	.	.	.	.	2	1	1	1	2	1	1	1	1	0	0	0	0	0	0	0
chr1	6438202	6451016	+	RWDD2B	XM_002684614	ENSBTAG00000020121	RWD domain containing 2B	F	GO:0005515	protein binding			.	.	.	.	.	.	.	.	1	0	0	0	0	0	0	0	1	0	0	0	1	0	0	0
chr1	6463074	6519998	+	LTN1	NM_001192509	.	listerin E3 ubiquitin protein ligase 1	.	.	.	.	.	.	.	.	.	.	.	.	.	4	2	1	1	0	0	0	0	2	1	0	0	4	2	1	1
chr1	6525270	6525639	+	LOC615183	XM_002684604	ENSBTAG00000023697		P,C,F	GO:0006334;GO:0005634;GO:0005622;GO:0000786;GO:0003677;GO:0043565	nucleosome assembly;nucleus;intracellular;nucleosome;DNA binding;sequence-specific DNA binding	GO:0006259;GO:0034641;GO:0005575;GO:0005622;GO:0005623;GO:0022607;GO:0065003;GO:0051276;GO:0005634;GO:0043226;GO:0005694	DNA metabolic process;cellular nitrogen compound metabolic process;cellular_component;intracellular;cell;cellular component assembly;macromolecular complex assembly;chromosome organization;nucleus;organelle;chromosome	.	.	.	.	.	.	.	.	.	.	.	.	.	.	.	.	.	.	.	.	.	.	.	.
chr1	6546282	6560010	-	N6AMT1	NM_001083513	ENSBTAG00000001412	N(6)-adenine-specific DNA methyltransferase 1	P,C,F	GO:0032259;GO:0006479;GO:0030307;GO:0043234;GO:0003676;GO:0008168;GO:0008276;GO:0005515	methylation;protein methylation;positive regulation of cell growth;protein complex;nucleic acid binding;methyltransferase activity;protein methyltransferase activity;protein binding	GO:0005575;GO:0043234;GO:0044281;GO:0006464	cellular_component;protein complex;small molecule metabolic process;protein modification process	.	.	.	.	.	.	.	.	2	1	0	0	1	0	0	0	1	1	0	0	0	0	0	0
chr1	8244913	8245225	+	LOC526789	XM_002684630	ENSBTAG00000040155	Histone H4	P,C,F	GO:0006334;GO:0006352;GO:0045653;GO:0005654;GO:0005634;GO:0005694;GO:0000786;GO:0003677	nucleosome assembly;transcription initiation, DNA-dependent;negative regulation of megakaryocyte differentiation;nucleoplasm;nucleus;chromosome;nucleosome;DNA binding	GO:0006259;GO:0034641;GO:0005575;GO:0005622;GO:0005623;GO:0022607;GO:0065003;GO:0009058;GO:0051276;GO:0005634;GO:0043226;GO:0005654;GO:0005694	DNA metabolic process;cellular nitrogen compound metabolic process;cellular_component;intracellular;cell;cellular component assembly;macromolecular complex assembly;biosynthetic process;chromosome organization;nucleus;organelle;nucleoplasm;chromosome	.	.	.	.	.	.	.	.	.	.	.	.	.	.	.	.	.	.	.	.	.	.	.	.
chr1	8722541	8772107	+	ADAMTS5	NM_001166515	ENSBTAG00000000648	A disintegrin and metalloproteinase with thrombospondin motifs 5	P,C,F	GO:0006508;GO:0031012;GO:0005578;GO:0008270;GO:0016787;GO:0046872;GO:0008233;GO:0008237;GO:0004222	proteolysis;extracellular matrix;proteinaceous extracellular matrix;zinc ion binding;hydrolase activity;metal ion binding;peptidase activity;metallopeptidase activity;metalloendopeptidase activity	GO:0005575;GO:0005576;GO:0005578	cellular_component;extracellular region;proteinaceous extracellular matrix	MT	Meat	.	.	.	.	.	.	1	0	0	0	1	0	0	0	0	0	0	0	1	0	0	0
chr1	8941454	8950152	+	ADAMTS1	NM_001101080	ENSBTAG00000000706	A disintegrin and metalloproteinase with thrombospondin motifs 1	P,C,F	GO:0006508;GO:0001822;GO:0001542;GO:0060347;GO:0031410;GO:0031012;GO:0005578;GO:0005604;GO:0008270;GO:0016787;GO:0046872;GO:0008233;GO:0008237;GO:0004222;GO:0008201;GO:0005515	proteolysis;kidney development;ovulation from ovarian follicle;heart trabecula formation;cytoplasmic vesicle;extracellular matrix;proteinaceous extracellular matrix;basement membrane;zinc ion binding;hydrolase activity;metal ion binding;peptidase activity;metallopeptidase activity;metalloendopeptidase activity;heparin binding;protein binding	GO:0000003;GO:0005575;GO:0005622;GO:0005623;GO:0005737;GO:0043226;GO:0048856;GO:0048646;GO:0005576;GO:0005578	reproduction;cellular_component;intracellular;cell;cytoplasm;organelle;anatomical structure development;anatomical structure formation involved in morphogenesis;extracellular region;proteinaceous extracellular matrix	MT	Meat	.	.	.	.	.	.	1	1	1	1	0	0	0	0	0	0	0	0	1	1	1	1
chr1	9228065	9343111	+	CYYR1	NM_001078105	.	cysteine%2Ftyrosine-rich 1	.	.	.	.	.	.	.	.	.	.	.	.	.	2	2	2	2	1	1	1	1	1	1	1	1	2	2	2	2
chr1	10006741	10042505	-	GABPA	NM_001075437	ENSBTAG00000019043	GA-binding protein alpha chain	P,C,F	GO:0006355;GO:0006351;GO:0045944;GO:0000122;GO:0001701;GO:0006357;GO:0005634;GO:0003677;GO:0003700;GO:0043565;GO:0046982;GO:0044212;GO:0005515	regulation of transcription, DNA-dependent;transcription, DNA-dependent;positive regulation of transcription from RNA polymerase II promoter;negative regulation of transcription from RNA polymerase II promoter;in utero embryonic development;regulation of transcription from RNA polymerase II promoter;nucleus;DNA binding;sequence-specific DNA binding transcription factor activity;sequence-specific …	GO:0034641;GO:0005575;GO:0005622;GO:0005623;GO:0009058;GO:0005634;GO:0043226;GO:0009790	cellular nitrogen compound metabolic process;cellular_component;intracellular;cell;biosynthetic process;nucleus;organelle;embryo development	.	.	.	.	.	HW	.	.	.	.	.	.	.	.	.	.	.	.	.	.	.	.	.	.
chr1	10055807	10138406	-	JAM2	NM_001083736	ENSBTAG00000000603	junctional adhesion molecule B	F	GO:0046982;GO:0005515	protein heterodimerization activity;protein binding			.	.	.	.	.	HW	.	.	1	1	0	0	0	0	0	0	1	1	0	0	1	1	0	0
chr1	10174293	10190047	+	MRPL39	NM_001080730	ENSBTAG00000019542	39S ribosomal protein L39, mitochondrial	C,F	GO:0005739;GO:0005840;GO:0000166	mitochondrion;ribosome;nucleotide binding	GO:0005575;GO:0005622;GO:0005623;GO:0005737;GO:0043226;GO:0005739;GO:0005840	cellular_component;intracellular;cell;cytoplasm;organelle;mitochondrion;ribosome	.	.	.	.	.	HW	.	.	.	.	.	.	.	.	.	.	.	.	.	.	.	.	.	.
chr1	10199628	10199691	-	MIR155	NR_031030	.	.	.	.	.	.	.	.	.	.	.	.	HW	.	.	.	.	.	.	.	.	.	.	.	.	.	.	.	.	.	.
chr1	15072329	15320280	-	NCAM2	XM_002684635	ENSBTAG00000003301	neural cell adhesion molecule 2	P,C,F	GO:0007155;GO:0016020;GO:0030424;GO:0005515	cell adhesion;membrane;axon;protein binding	GO:0005575;GO:0005623;GO:0007155	cellular_component;cell;cell adhesion	.	.	.	BL	.	.	.	HO	1	1	1	1	1	1	1	1	0	0	0	0	0	0	0	0
chr1	18251200	18402384	+	TMPRSS15	NM_174439	ENSBTAG00000000597	EnteropeptidaseEnteropeptidase non-catalytic heavy chainEnteropeptidase catalytic light chain	P,C,F	GO:0006508;GO:0016020;GO:0016021;GO:0003824;GO:0016787;GO:0008236;GO:0004252;GO:0008233;GO:0005044;GO:0005515	proteolysis;membrane;integral to membrane;catalytic activity;hydrolase activity;serine-type peptidase activity;serine-type endopeptidase activity;peptidase activity;scavenger receptor activity;protein binding	GO:0005575;GO:0005623	cellular_component;cell	.	.	.	.	.	HW	.	.	2	2	1	1	1	1	1	1	1	1	0	0	0	0	0	0
chr1	18403996	18428296	-	CHODL	NM_001101228	ENSBTAG00000000588	chondrolectin	C,F	GO:0048471;GO:0005488	perinuclear region of cytoplasm;binding	GO:0005575;GO:0005622;GO:0005623;GO:0005737	cellular_component;intracellular;cell;cytoplasm	.	.	.	.	.	.	.	.	.	.	.	.	.	.	.	.	.	.	.	.	.	.	.	.
chr1	18914325	18943146	+	C1H21orf91	NM_001037617	ENSBTAG00000001395	hypothetical protein LOC540784						.	.	.	.	.	HW	.	.	.	.	.	.	.	.	.	.	.	.	.	.	.	.	.	.
chr1	19111627	19130585	+	BTG3	NM_001034722	ENSBTAG00000018704	protein BTG3						.	.	.	.	.	HW	.	.	.	.	.	.	.	.	.	.	.	.	.	.	.	.	.	.
chr1	19152712	19196172	-	CXADR	NM_174298	ENSBTAG00000004869	Coxsackievirus and adenovirus receptor homolog	P,C,F	GO:0007155;GO:0007005;GO:0007507;GO:0045216;GO:0048739;GO:0060044;GO:0031532;GO:0051607;GO:0007157;GO:0030593;GO:0010669;GO:0034109;GO:0070633;GO:0005737;GO:0005634;GO:0016020;GO:0016021;GO:0005886;GO:0001669;GO:0005911;GO:0005923;GO:0030054;GO:0016323;GO:0005912;GO:0005615;GO:0043234;GO:0045121;GO:0031594;GO:0016327;GO:0004872;GO:0005515;GO:0005102;GO:0030165;GO:0042802;GO:0008013;GO:0050839	cell adhesion;mitochondrion organization;heart development;cell-cell junction organization;cardiac muscle fiber development;negative regulation of cardiac muscle cell proliferation;actin cytoskeleton reorganization;defense response to virus;heterophilic cell-cell adhesion;neutrophil chemotaxis;epithelial structure maintenance;homotypic cell-cell adhesion;transepithelial transport;cytoplasm;nucleu…	GO:0007005;GO:0005575;GO:0005622;GO:0005623;GO:0005737;GO:0005634;GO:0043226;GO:0005886;GO:0048856;GO:0030154;GO:0007155;GO:0016023;GO:0034330	mitochondrion organization;cellular_component;intracellular;cell;cytoplasm;nucleus;organelle;plasma membrane;anatomical structure development;cell differentiation;cell adhesion;cytoplasmic membrane-bounded vesicle;cell junction organization	.	.	.	.	.	HW	.	.	.	.	.	.	.	.	.	.	.	.	.	.	.	.	.	.
chr1	20087112	20087197	-	MIR125B-2	NR_030791	.	.	.	.	.	.	.	.	.	.	.	.	HW	.	.	.	.	.	.	.	.	.	.	.	.	.	.	.	.	.	.
chr1	20136236	20136320	-	MIRLET7C	NR_031383	.	.	.	.	.	.	.	.	.	.	.	.	HW	.	.	.	.	.	.	.	.	.	.	.	.	.	.	.	.	.	.
chr1	20136962	20137043	-	MIR99A	NR_030927	.	.	.	.	.	.	.	.	.	.	.	.	HW	.	.	.	.	.	.	.	.	.	.	.	.	.	.	.	.	.	.
chr1	20236439	20288481	-	LOC100848303	XM_003581668	.	.	.	.	.	.	.	.	.	.	.	.	HW	.	.	.	.	.	.	.	.	.	.	.	.	.	.	.	.	.	.
chr1	20900544	21062522	-	USP25	XM_002684646	ENSBTAG00000019314	Ubiquitin carboxyl-terminal hydrolase	P,F	GO:0006511;GO:0070536;GO:0071108;GO:0016787;GO:0008233;GO:0008234;GO:0004221;GO:0005515;GO:0004843;GO:0032183	ubiquitin-dependent protein catabolic process;protein K63-linked deubiquitination;protein K48-linked deubiquitination;hydrolase activity;peptidase activity;cysteine-type peptidase activity;ubiquitin thiolesterase activity;protein binding;ubiquitin-specific protease activity;SUMO binding	GO:0009056	catabolic process	.	.	.	.	.	.	.	.	2	1	1	1	1	1	1	1	0	0	0	0	1	0	0	0
chr1	21860860	21908751	+	LOC100296620	XM_002684648	.	uncharacterized LOC100296620	.	.	.	.	.	.	.	.	.	.	HW	.	.	.	.	.	.	.	.	.	.	.	.	.	.	.	.	.	.
chr1	21956841	21961784	+	NRIP1	XM_002684642	ENSBTAG00000047293	nuclear receptor interacting protein 1	P,C,F	GO:0019915;GO:0000122;GO:0006357;GO:0030728;GO:0001543;GO:0045944;GO:0000118;GO:0005634;GO:0005515;GO:0003714;GO:0042826;GO:0005102;GO:0046965;GO:0042974;GO:0003713;GO:0035257;GO:0035259;GO:0030331	lipid storage;negative regulation of transcription from RNA polymerase II promoter;regulation of transcription from RNA polymerase II promoter;ovulation;ovarian follicle rupture;positive regulation of transcription from RNA polymerase II promoter;histone deacetylase complex;nucleus;protein binding;transcription corepressor activity;histone deacetylase binding;receptor binding;retinoid X receptor …			.	.	.	.	.	HW	.	.	2	1	0	0	1	0	0	0	2	1	0	0	1	0	0	0
chr1	22385108	22443200	+	SAMSN1	NM_001035404	ENSBTAG00000002623	SAM domain-containing protein SAMSN-1	P,C,F	GO:0050732;GO:0050869;GO:0002820;GO:0005634;GO:0005829;GO:0005515;GO:0001784	negative regulation of peptidyl-tyrosine phosphorylation;negative regulation of B cell activation;negative regulation of adaptive immune response;nucleus;cytosol;protein binding;phosphotyrosine binding	GO:0005575;GO:0005622;GO:0005623;GO:0005737;GO:0005829;GO:0005634;GO:0043226	cellular_component;intracellular;cell;cytoplasm;cytosol;nucleus;organelle	.	.	.	.	.	.	.	.	.	.	.	.	.	.	.	.	.	.	.	.	.	.	.	.
chr1	22422959	22428192	+	LOC100850526	XM_003585466	.	.	.	.	.	.	.	.	.	.	.	.	.	.	.	.	.	.	.	.	.	.	.	.	.	.	.	.	.	.	.
chr1	22551443	22561557	+	HSPA13	NM_001038505	ENSBTAG00000012908	Heat shock 70 kDa protein 13	P,C,F	GO:0000902;GO:0005783;GO:0005792;GO:0000166;GO:0005524	cell morphogenesis;endoplasmic reticulum;microsome;nucleotide binding;ATP binding	GO:0005575;GO:0005622;GO:0005623;GO:0005737;GO:0043226;GO:0005783;GO:0000902;GO:0048856	cellular_component;intracellular;cell;cytoplasm;organelle;endoplasmic reticulum;cell morphogenesis;anatomical structure development	.	.	.	.	.	.	.	.	1	0	0	0	1	0	0	0	1	0	0	0	1	0	0	0
chr1	22574749	22673148	-	LOC518080	XM_002684649	.	aTP-binding cassette%2C sub-family C %28CFTR%2FMRP%29%2C member 1-like	.	.	.	.	.	.	.	.	.	.	.	.	.	2	2	2	2	0	0	0	0	0	0	0	0	2	2	2	2
chr1	22778047	22798938	-	LIPI	NM_001105006	ENSBTAG00000038512	hypothetical protein LOC617574	P,C,F	GO:0006629;GO:0016042;GO:0005615;GO:0005886;GO:0003824;GO:0008201;GO:0004620	lipid metabolic process;lipid catabolic process;extracellular space;plasma membrane;catalytic activity;heparin binding;phospholipase activity	GO:0005575;GO:0005623;GO:0006629;GO:0009056;GO:0005886;GO:0005576;GO:0005615	cellular_component;cell;lipid metabolic process;catabolic process;plasma membrane;extracellular region;extracellular space	.	.	.	.	.	.	.	.	.	.	.	.	.	.	.	.	.	.	.	.	.	.	.	.
chr1	22778228	22798938	-	LOC100139566	XM_001789670	ENSBTAG00000038512	hypothetical protein LOC617574	P,C,F	GO:0006629;GO:0016042;GO:0005615;GO:0005886;GO:0003824;GO:0008201;GO:0004620	lipid metabolic process;lipid catabolic process;extracellular space;plasma membrane;catalytic activity;heparin binding;phospholipase activity	GO:0005575;GO:0005623;GO:0006629;GO:0009056;GO:0005886;GO:0005576;GO:0005615	cellular_component;cell;lipid metabolic process;catabolic process;plasma membrane;extracellular region;extracellular space	.	.	.	.	.	.	.	.	.	.	.	.	.	.	.	.	.	.	.	.	.	.	.	.
chr1	22798782	22817003	+	LOC100850231	XM_003581670	.	.	.	.	.	.	.	.	.	.	.	.	.	.	.	.	.	.	.	.	.	.	.	.	.	.	.	.	.	.	.
chr1	22798818	22817003	+	RBM11	NM_001040567	ENSBTAG00000034347	RNA binding motif protein 11	F	GO:0000166;GO:0003676	nucleotide binding;nucleic acid binding			.	.	.	.	.	.	.	.	.	.	.	.	.	.	.	.	.	.	.	.	.	.	.	.
chr1	22837730	22869507	+	LOC100850358	XM_003581671	.	.	.	.	.	.	.	.	.	.	.	.	.	.	.	2	1	1	0	0	0	0	0	2	1	1	0	0	0	0	0
chr1	24330152	24829674	-	ROBO2	XM_002684652	.	roundabout%2C axon guidance receptor%2C homolog 2 %28Drosophila%29	.	.	.	.	.	.	.	.	.	.	.	.	.	3	3	0	0	2	2	0	0	1	1	0	0	1	1	0	0
chr1	26021102	27221626	-	ROBO1	NM_001192888	.	roundabout%2C axon guidance receptor%2C homolog 1 %28Drosophila%29	.	.	.	.	.	.	.	.	.	.	.	BL	HO	3	3	1	1	3	3	1	1	0	0	0	0	0	0	0	0
chr1	27017888	27022016	+	LOC100848584	XR_138606	.	.	.	.	.	.	.	.	.	.	.	.	.	BL	.	.	.	.	.	.	.	.	.	.	.	.	.	.	.	.	.
chr1	32932113	34374768	+	CADM2	XM_002684658	.	cell adhesion molecule 2%2C transcript variant 1	.	.	.	.	.	.	.	.	.	.	.	.	.	.	.	.	.	.	.	.	.	.	.	.	.	.	.	.	.
chr1	35404352	35454270	-	VGLL3	NM_001191130	.	vestigial like 3 %28Drosophila%29	.	.	.	.	.	.	.	.	.	.	.	.	.	1	1	0	0	0	0	0	0	1	1	0	0	0	0	0	0
chr1	35711977	35712896	-	LOC787167	XM_001250263	.	.	.	.	.	.	.	.	.	.	.	.	.	.	.	3	3	3	3	3	3	3	3	2	2	2	2	1	1	1	1
chr1	35712880	35746655	+	CHMP2B	NM_001035472	ENSBTAG00000007939	Charged multivesicular body protein 2b	P,C,F	GO:0006810;GO:0015031;GO:0005737;GO:0005634;GO:0016020;GO:0005829;GO:0005622;GO:0005768;GO:0005739;GO:0031902;GO:0019904	transport;protein transport;cytoplasm;nucleus;membrane;cytosol;intracellular;endosome;mitochondrion;late endosome membrane;protein domain specific binding	GO:0005575;GO:0005622;GO:0005623;GO:0005737;GO:0005829;GO:0006810;GO:0005634;GO:0043226;GO:0005739;GO:0005768	cellular_component;intracellular;cell;cytoplasm;cytosol;transport;nucleus;organelle;mitochondrion;endosome	.	.	.	.	.	.	.	.	.	.	.	.	.	.	.	.	.	.	.	.	.	.	.	.
chr1	36376222	36377415	+	HTR1F	NM_001206605	.	5-hydroxytryptamine %28serotonin%29 receptor 1F	.	.	.	.	.	.	.	.	.	.	.	.	.	.	.	.	.	.	.	.	.	.	.	.	.	.	.	.	.
chr1	36430127	36433565	-	LOC539802	XM_002692512	ENSBTAG00000034261							.	.	.	.	.	.	.	.	.	.	.	.	.	.	.	.	.	.	.	.	.	.	.	.
chr1	36470628	36475633	-	CGGBP1	NM_001191137	.	CGG triplet repeat binding protein 1	.	.	.	.	.	.	.	.	.	.	.	.	.	.	.	.	.	.	.	.	.	.	.	.	.	.	.	.	.
chr1	36471985	36475548	-	LOC100851231	XM_003581673	.	.	.	.	.	.	.	.	.	.	.	.	.	.	.	.	.	.	.	.	.	.	.	.	.	.	.	.	.	.	.
chr1	36475907	36545189	+	LOC100335242	XM_003581672	.	.	.	.	.	.	.	.	.	.	.	.	.	.	.	.	.	.	.	.	.	.	.	.	.	.	.	.	.	.	.
chr1	36545607	36559011	+	LOC100847286	XM_003581675	.	.	.	.	.	.	.	.	.	.	.	.	.	.	.	2	1	0	0	1	0	0	0	2	1	0	0	1	0	0	0
chr1	36556550	36559566	+	LOC100849275	XM_003585502	.	.	.	.	.	.	.	.	.	.	.	.	.	.	.	1	1	0	0	0	0	0	0	1	1	0	0	0	0	0	0
chr1	36568309	36574286	+	C1H3orf38	NM_001206451	.	chromosome 1 open reading frame%2C human C3orf38	.	.	.	.	.	.	.	.	.	.	.	.	.	.	.	.	.	.	.	.	.	.	.	.	.	.	.	.	.
chr1	36568315	36571744	+	LOC100849247	XM_003585501	.	.	.	.	.	.	.	.	.	.	.	.	.	.	.	.	.	.	.	.	.	.	.	.	.	.	.	.	.	.	.
chr1	37008944	37009898	+	LOC613799	XM_002687125	ENSBTAG00000048115		P,C	GO:0007186;GO:0016021	G-protein coupled receptor signaling pathway;integral to membrane	GO:0005575;GO:0005623;GO:0007165	cellular_component;cell;signal transduction	.	.	.	.	.	.	.	.	12	5	2	0	10	3	2	0	6	2	1	0	1	0	0	0
chr1	37008944	37009898	+	LOC100851333	XM_003581676	.	.	.	.	.	.	.	.	.	.	.	.	.	.	.	12	5	2	0	10	3	2	0	6	2	1	0	1	0	0	0
chr1	37498824	37554823	-	LOC100295593	XM_002684676	.	uncharacterized LOC100295593	.	.	.	.	.	.	.	.	.	.	.	.	.	2	2	2	2	2	2	2	2	1	1	1	1	1	1	1	1
chr1	37557761	37968124	+	EPHA3	NM_001206113	.	EPH receptor A3	.	.	.	.	.	.	.	.	.	.	.	.	.	1	0	0	0	0	0	0	0	0	0	0	0	1	0	0	0
chr1	38746896	38810736	-	PROS1	NM_174438	ENSBTAG00000023652	Vitamin K-dependent protein S	P,C,F	GO:0007596;GO:0005576;GO:0005509;GO:0005515	blood coagulation;extracellular region;calcium ion binding;protein binding	GO:0006950;GO:0005575;GO:0005576	response to stress;cellular_component;extracellular region	.	.	.	.	.	.	BL	.	3	2	0	0	3	2	0	0	2	1	0	0	0	0	0	0
chr1	38830556	38890724	+	NSUN3	NM_001076001	ENSBTAG00000015728	Putative methyltransferase NSUN3	P,F	GO:0032259;GO:0016740;GO:0008168	methylation;transferase activity;methyltransferase activity	GO:0044281	small molecule metabolic process	.	.	.	.	.	.	.	.	1	1	1	1	1	1	1	1	0	0	0	0	0	0	0	0
chr1	38933665	38996970	+	ARL13B	XM_001787905	ENSBTAG00000005155	Uncharacterized protein	P,C,F	GO:0006886;GO:0007264;GO:0009953;GO:0007368;GO:0005622;GO:0000166;GO:0005525	intracellular protein transport;small GTPase mediated signal transduction;dorsal/ventral pattern formation;determination of left/right symmetry;intracellular;nucleotide binding;GTP binding	GO:0005575;GO:0005622;GO:0005623;GO:0006810;GO:0007165	cellular_component;intracellular;cell;transport;signal transduction	.	.	.	.	.	.	.	.	1	1	1	1	0	0	0	0	0	0	0	0	1	1	1	1
chr1	38958534	38973860	-	STX19	NM_001075672	ENSBTAG00000005162	Syntaxin-19	P,C,F	GO:0016192;GO:0006886;GO:0016020;GO:0005622;GO:0005484;GO:0005515	vesicle-mediated transport;intracellular protein transport;membrane;intracellular;SNAP receptor activity;protein binding	GO:0005575;GO:0005622;GO:0005623;GO:0006810;GO:0016192	cellular_component;intracellular;cell;transport;vesicle-mediated transport	.	.	.	.	.	.	.	.	.	.	.	.	.	.	.	.	.	.	.	.	.	.	.	.
chr1	41715076	41716487	+	TUBA3C	XM_001251618	.	.	.	.	.	.	.	.	.	.	.	.	.	.	.	1	1	0	0	1	1	0	0	0	0	0	0	0	0	0	0
chr1	41780303	42921816	+	EPHA6	XM_002684679	.	EPH receptor A6	.	.	.	.	.	.	.	.	.	.	.	.	.	1	0	0	0	0	0	0	0	1	0	0	0	0	0	0	0
chr1	42938150	42977512	+	ARL6	NM_001075782	ENSBTAG00000010091	ADP-ribosylation factor-like protein 6	P,C,F	GO:0006886;GO:0007186;GO:0007264;GO:0016055;GO:0030030;GO:0042384;GO:0045444;GO:0051258;GO:0006612;GO:0005737;GO:0005634;GO:0016020;GO:0005886;GO:0030117;GO:0005856;GO:0005622;GO:0042995;GO:0005932;GO:0035085;GO:0034464;GO:0060170;GO:0005879;GO:0000166;GO:0005543;GO:0004871;GO:0005525;GO:0019001;GO:0005515	intracellular protein transport;G-protein coupled receptor signaling pathway;small GTPase mediated signal transduction;Wnt receptor signaling pathway;cell projection organization;cilium assembly;fat cell differentiation;protein polymerization;protein targeting to membrane;cytoplasm;nucleus;membrane;plasma membrane;membrane coat;cytoskeleton;intracellular;cell projection;microtubule basal body;cil…	GO:0005575;GO:0005622;GO:0005623;GO:0005737;GO:0043234;GO:0022607;GO:0065003;GO:0006605;GO:0006810;GO:0005634;GO:0043226;GO:0005886;GO:0007165;GO:0005856;GO:0005815;GO:0000902;GO:0048856;GO:0030154;GO:0006461;GO:0048646;GO:0005929	cellular_component;intracellular;cell;cytoplasm;protein complex;cellular component assembly;macromolecular complex assembly;protein targeting;transport;nucleus;organelle;plasma membrane;signal transduction;cytoskeleton;microtubule organizing center;cell morphogenesis;anatomical structure development;cell differentiation;protein complex assembly;anatomical structure formation involved in morphogen…	.	.	.	.	.	.	.	.	1	1	0	0	1	1	0	0	0	0	0	0	1	1	0	0
chr1	43034153	43128165	+	CRYBG3	XM_002684681	ENSBTAG00000047147							.	.	.	.	.	.	.	.	16	7	5	4	10	2	2	2	10	6	3	3	11	4	2	1
chr1	43129108	43162238	-	MINA	NM_001015675	ENSBTAG00000015546	MYC-induced nuclear antigen	P,C,F	GO:0042254;GO:0005737;GO:0005634;GO:0005730;GO:0005515	ribosome biogenesis;cytoplasm;nucleus;nucleolus;protein binding	GO:0005575;GO:0005622;GO:0005623;GO:0005737;GO:0042254;GO:0005634;GO:0043226;GO:0005730	cellular_component;intracellular;cell;cytoplasm;ribosome biogenesis;nucleus;organelle;nucleolus	.	.	.	.	.	.	.	.	1	1	0	0	0	0	0	0	1	1	0	0	0	0	0	0
chr1	43172900	43218330	-	GABRR3	NM_001192519	.	gamma-aminobutyric acid %28GABA%29 receptor%2C rho 3	.	.	.	.	.	.	.	.	.	.	.	.	.	.	.	.	.	.	.	.	.	.	.	.	.	.	.	.	.
chr1	43257299	43270556	+	LOC100137810	XM_001788046	ENSBTAG00000023668		P,C	GO:0007186;GO:0016021	G-protein coupled receptor signaling pathway;integral to membrane	GO:0005575;GO:0005623;GO:0007165	cellular_component;cell;signal transduction	.	.	.	.	.	.	.	.	3	1	3	1	3	1	3	1	0	0	0	0	1	0	1	0
chr1	43301408	43302333	+	LOC783655	XM_003581678	.	.	.	.	.	.	.	.	.	.	.	.	.	.	.	7	6	3	3	7	6	3	3	1	0	0	0	2	2	0	0
chr1	43301408	43301927	+	LOC783756	XM_001789847	ENSBTAG00000047095	olfactory receptor, family 5, subfamily AC, member 2	P,C	GO:0007186;GO:0016021	G-protein coupled receptor signaling pathway;integral to membrane	GO:0005575;GO:0005623;GO:0007165	cellular_component;cell;signal transduction	.	.	.	.	.	.	.	.	4	3	1	1	4	3	1	1	1	0	0	0	1	1	0	0
chr1	43352453	43353383	+	OR5AC2	XM_001252221	.	.	.	.	.	.	.	.	.	.	.	.	.	.	.	3	3	1	1	3	3	1	1	0	0	0	0	1	1	0	0
chr1	43357042	43364238	+	LOC783734	XM_001252244	.	.	.	.	.	.	.	.	.	.	.	.	.	.	.	6	4	2	1	6	4	2	1	0	0	0	0	1	1	0	0
chr1	43385992	43386919	+	OR5K3	XM_001252270	.	.	.	.	.	.	.	.	.	.	.	.	.	.	.	1	0	0	0	1	0	0	0	0	0	0	0	0	0	0	0
chr1	43408740	43409679	+	LOC783812	XM_001252292	.	.	.	.	.	.	.	.	.	.	.	.	.	.	.	2	1	1	0	2	1	1	0	0	0	0	0	0	0	0	0
chr1	43414431	43415403	+	LOC783843	XM_001252314	ENSBTAG00000022908		P,C	GO:0007186;GO:0016021	G-protein coupled receptor signaling pathway;integral to membrane	GO:0005575;GO:0005623;GO:0007165	cellular_component;cell;signal transduction	.	.	.	.	.	.	.	.	1	0	0	0	1	0	0	0	0	0	0	0	0	0	0	0
chr1	43434417	43466777	+	LOC100851982	XR_138607	.	.	.	.	.	.	.	.	.	.	.	.	.	.	.	.	.	.	.	.	.	.	.	.	.	.	.	.	.	.	.
chr1	43438073	43439003	+	LOC783884	XM_001252341	ENSBTAG00000027113		P,C	GO:0007186;GO:0016021	G-protein coupled receptor signaling pathway;integral to membrane	GO:0005575;GO:0005623;GO:0007165	cellular_component;cell;signal transduction	.	.	.	.	.	.	.	.	4	2	2	1	4	2	2	1	0	0	0	0	2	1	1	1
chr1	43494503	43495457	+	LOC783917	XM_001788117	.	.	.	.	.	.	.	.	.	.	.	.	.	.	.	5	1	2	1	3	0	1	0	1	1	1	1	3	0	0	0
chr1	43519949	43520879	+	OR5H2	XM_001252431	.	.	.	.	.	.	.	.	.	.	.	.	.	.	.	2	1	1	1	1	1	1	1	0	0	0	0	1	0	0	0
chr1	43663931	43664861	+	LOC785875	XM_003581680	.	.	.	.	.	.	.	.	.	.	.	.	.	.	.	8	8	0	0	8	8	0	0	5	5	0	0	3	3	0	0
chr1	43687463	43688411	+	LOC785848	XM_001253726	ENSBTAG00000037820		P,C	GO:0007186;GO:0016021	G-protein coupled receptor signaling pathway;integral to membrane	GO:0005575;GO:0005623;GO:0007165	cellular_component;cell;signal transduction	.	.	.	.	.	.	.	.	6	6	3	3	3	3	1	1	3	3	3	3	1	1	0	0
chr1	43746197	43747166	+	OR5K1	XM_001253700	ENSBTAG00000027782	Uncharacterized protein	P,C,F	GO:0007165;GO:0007186;GO:0050911;GO:0016021;GO:0004872;GO:0004871;GO:0004930;GO:0004984	signal transduction;G-protein coupled receptor signaling pathway;detection of chemical stimulus involved in sensory perception of smell;integral to membrane;receptor activity;signal transducer activity;G-protein coupled receptor activity;olfactory receptor activity	GO:0005575;GO:0005623;GO:0007165;GO:0050877	cellular_component;cell;signal transduction;neurological system process	.	.	.	.	.	.	.	.	.	.	.	.	.	.	.	.	.	.	.	.	.	.	.	.
chr1	43777451	43784795	-	CLDND1	NM_001206357	.	claudin domain containing 1	.	.	.	.	.	.	.	.	.	.	.	.	.	.	.	.	.	.	.	.	.	.	.	.	.	.	.	.	.
chr1	43787218	43807707	-	LOC100848517	XM_003581684	.	.	.	.	.	.	.	.	.	.	.	.	.	.	.	.	.	.	.	.	.	.	.	.	.	.	.	.	.	.	.
chr1	43794049	43795126	+	GPR15	XM_002684703	ENSBTAG00000020997	Uncharacterized protein	P,C,F	GO:0007165;GO:0007186;GO:0035589;GO:0007606;GO:0016020;GO:0016021;GO:0004872;GO:0004871;GO:0004930;GO:0004888;GO:0045028	signal transduction;G-protein coupled receptor signaling pathway;G-protein coupled purinergic nucleotide receptor signaling pathway;sensory perception of chemical stimulus;membrane;integral to membrane;receptor activity;signal transducer activity;G-protein coupled receptor activity;transmembrane signaling receptor activity;G-protein coupled purinergic nucleotide receptor activity	GO:0005575;GO:0005623;GO:0007165;GO:0050877	cellular_component;cell;signal transduction;neurological system process	.	.	.	.	.	.	.	.	.	.	.	.	.	.	.	.	.	.	.	.	.	.	.	.
chr1	43842873	43855750	-	CPOX	NM_001192393	.	coproporphyrinogen oxidase	.	.	.	.	.	.	.	.	.	.	.	.	.	.	.	.	.	.	.	.	.	.	.	.	.	.	.	.	.
chr1	43891229	43896079	+	LOC100848540	XM_003581685	.	.	.	.	.	.	.	.	.	.	.	.	.	.	.	1	0	0	0	1	0	0	0	1	0	0	0	1	0	0	0
chr1	43984402	43985416	+	LOC100848335	XM_003585630	.	uncharacterized LOC100848335	.	.	.	.	.	.	.	.	.	.	.	.	.	1	1	1	1	0	0	0	0	0	0	0	0	1	1	1	1
chr1	44021589	44085223	+	ST3GAL6	NM_001002883	ENSBTAG00000004471	Type 2 lactosamine alpha-2,3-sialyltransferase	P,C,F	GO:0006486;GO:0006464;GO:0071354;GO:0009311;GO:0006664;GO:0016020;GO:0016021;GO:0000139;GO:0005794;GO:0030173;GO:0016740;GO:0016757;GO:0008373;GO:0052798	protein glycosylation;protein modification process;cellular response to interleukin-6;oligosaccharide metabolic process;glycolipid metabolic process;membrane;integral to membrane;Golgi membrane;Golgi apparatus;integral to Golgi membrane;transferase activity;transferase activity, transferring glycosyl groups;sialyltransferase activity;beta-galactoside alpha-2,3-sialyltransferase activity	GO:0005575;GO:0005622;GO:0005623;GO:0005737;GO:0009058;GO:0043226;GO:0005794;GO:0006464;GO:0005975	cellular_component;intracellular;cell;cytoplasm;biosynthetic process;organelle;Golgi apparatus;protein modification process;carbohydrate metabolic process	.	.	.	.	.	.	.	.	1	1	1	1	0	0	0	0	1	1	1	1	0	0	0	0
chr1	44085698	44176079	-	DCBLD2	NM_001205911	.	discoidin%2C CUB and LCCL domain containing 2	.	.	.	.	.	.	.	.	.	.	.	.	.	1	1	0	0	0	0	0	0	0	0	0	0	1	1	0	0
chr1	44931840	45111079	+	COL8A1	NM_001101176	ENSBTAG00000013662	collagen alpha-1(VIII) chain	P,C	GO:0010811;GO:0048593;GO:0050673;GO:0031012;GO:0005581	positive regulation of cell-substrate adhesion;camera-type eye morphogenesis;epithelial cell proliferation;extracellular matrix;collagen	GO:0005575;GO:0048856;GO:0005576;GO:0005578;GO:0008283	cellular_component;anatomical structure development;extracellular region;proteinaceous extracellular matrix;cell proliferation	MT	Meat	.	.	.	.	.	.	2	1	0	0	2	1	0	0	0	0	0	0	1	0	0	0
chr1	45123361	45518361	+	C1H3orf26	NM_001038215	ENSBTAG00000013663	Uncharacterized protein C3orf26 homolog	F	GO:0003676;GO:0005524;GO:0008026	nucleic acid binding;ATP binding;ATP-dependent helicase activity			.	.	.	.	.	.	.	.	.	.	.	.	.	.	.	.	.	.	.	.	.	.	.	.
chr1	45150378	45248892	-	FILIP1L	XM_002684706	ENSBTAG00000013664	filamin A interacting protein 1-like						.	.	.	.	.	.	.	.	5	4	0	0	4	3	0	0	2	2	0	0	3	3	0	0
chr1	45520413	45545926	+	TMEM30C	NM_001038150	ENSBTAG00000013667	Cell cycle control protein 50C	C	GO:0016020;GO:0016021	membrane;integral to membrane	GO:0005575;GO:0005623	cellular_component;cell	.	.	.	.	.	.	.	.	.	.	.	.	.	.	.	.	.	.	.	.	.	.	.	.
chr1	45631204	45687993	+	TBC1D23	XM_002684708	ENSBTAG00000015010	TBC1 domain family, member 23	P,C,F	GO:0032313;GO:0032851;GO:0005622;GO:0005097	regulation of Rab GTPase activity;positive regulation of Rab GTPase activity;intracellular;Rab GTPase activator activity	GO:0005575;GO:0005622;GO:0005623	cellular_component;intracellular;cell	.	.	.	.	.	.	.	.	.	.	.	.	.	.	.	.	.	.	.	.	.	.	.	.
chr1	45726798	45764054	-	TOMM70A	NM_001075328	ENSBTAG00000014302	mitochondrial import receptor subunit TOM70	C,F	GO:0005739;GO:0005488;GO:0005515	mitochondrion;binding;protein binding	GO:0005575;GO:0005622;GO:0005623;GO:0005737;GO:0043226;GO:0005739	cellular_component;intracellular;cell;cytoplasm;organelle;mitochondrion	.	.	.	.	.	.	.	.	.	.	.	.	.	.	.	.	.	.	.	.	.	.	.	.
chr1	45764670	45805276	+	LNP1	NM_001205535	.	leukemia NUP98 fusion partner 1	.	.	.	.	.	.	.	.	.	.	.	.	.	4	1	4	1	4	1	4	1	4	1	4	1	4	1	4	1
chr1	46053293	46171054	+	TMEM45A	NM_001075405	ENSBTAG00000004459	transmembrane protein 45A						.	.	.	.	.	.	.	.	14	14	0	0	10	10	0	0	13	13	0	0	8	8	0	0
chr1	46191780	46254985	+	GPR128	NM_001083702	ENSBTAG00000012140	probable G-protein coupled receptor 128	P,C,F	GO:0007218;GO:0007186;GO:0007166;GO:0016020;GO:0016021;GO:0005886;GO:0004930;GO:0004888	neuropeptide signaling pathway;G-protein coupled receptor signaling pathway;cell surface receptor signaling pathway;membrane;integral to membrane;plasma membrane;G-protein coupled receptor activity;transmembrane signaling receptor activity	GO:0005575;GO:0005623;GO:0005886;GO:0007165	cellular_component;cell;plasma membrane;signal transduction	.	.	.	.	.	.	.	.	4	2	1	0	3	2	0	0	1	1	0	0	4	2	1	0
chr1	46265705	46297999	+	TFG	NM_001192976	.	TRK-fused gene	.	.	.	.	.	.	.	.	.	.	.	.	.	.	.	.	.	.	.	.	.	.	.	.	.	.	.	.	.
chr1	46298300	46584428	-	ABI3BP	XM_003581686	.	.	.	.	.	.	.	.	.	.	.	.	.	.	.	1	0	0	0	1	0	0	0	1	0	0	0	1	0	0	0
chr1	46852795	46923994	-	IMPG2	XM_002684719	ENSBTAG00000015662	interphotoreceptor matrix proteoglycan 2	F	GO:0005515;GO:0008201;GO:0005540	protein binding;heparin binding;hyaluronic acid binding			.	.	.	.	.	.	.	.	.	.	.	.	.	.	.	.	.	.	.	.	.	.	.	.
chr1	46976734	46980966	+	RG9MTD1	NM_001046323	ENSBTAG00000024027	Mitochondrial ribonuclease P protein 1	P,C,F	GO:0008033;GO:0032259;GO:0005739;GO:0005634;GO:0016740;GO:0008168;GO:0005515	tRNA processing;methylation;mitochondrion;nucleus;transferase activity;methyltransferase activity;protein binding	GO:0034641;GO:0005575;GO:0005622;GO:0005623;GO:0005737;GO:0044281;GO:0043226;GO:0005739;GO:0006399	cellular nitrogen compound metabolic process;cellular_component;intracellular;cell;cytoplasm;small molecule metabolic process;organelle;mitochondrion;tRNA metabolic process	.	.	.	.	.	.	.	.	.	.	.	.	.	.	.	.	.	.	.	.	.	.	.	.
chr1	47062853	47069843	-	LOC524181	XM_002684720	ENSBTAG00000018731	family with sequence similarity 172, member A	C	GO:0005783	endoplasmic reticulum			.	.	.	.	.	.	.	.	2	2	0	0	0	0	0	0	1	1	0	0	2	2	0	0
chr1	47107114	47121948	+	PCNP	NM_001038205	ENSBTAG00000015069	PEST proteolytic signal-containing nuclear protein	P,C,F	GO:0016567;GO:0007049;GO:0043161;GO:0005634;GO:0005515	protein ubiquitination;cell cycle;proteasomal ubiquitin-dependent protein catabolic process;nucleus;protein binding	GO:0005575;GO:0005622;GO:0005623;GO:0009056;GO:0007049;GO:0005634;GO:0043226;GO:0006464	cellular_component;intracellular;cell;catabolic process;cell cycle;nucleus;organelle;protein modification process	.	.	.	.	.	.	.	.	4	4	1	1	1	1	0	0	0	0	0	0	3	3	1	1
chr1	47134001	47163977	-	ZBTB11	NM_001205556	.	zinc finger and BTB domain containing 11	.	.	.	.	.	.	.	.	.	.	.	.	.	2	1	1	1	2	1	1	1	0	0	0	0	1	0	0	0
chr1	47166550	47172053	-	RPL24	NM_174455	ENSBTAG00000013461	60S ribosomal protein L24	P,C,F	GO:0006412;GO:0031290;GO:0060041;GO:0031575;GO:0021554;GO:0010458;GO:0000027;GO:0030529;GO:0005840;GO:0022625;GO:0003735	translation;retinal ganglion cell axon guidance;retina development in camera-type eye;mitotic cell cycle G1/S transition checkpoint;optic nerve development;exit from mitosis;ribosomal large subunit assembly;ribonucleoprotein complex;ribosome;cytosolic large ribosomal subunit;structural constituent of ribosome	GO:0005575;GO:0005622;GO:0005623;GO:0005737;GO:0022607;GO:0022618;GO:0042254;GO:0065003;GO:0009058;GO:0007049;GO:0043226;GO:0000902;GO:0048856;GO:0030154;GO:0006412;GO:0040011;GO:0005840	cellular_component;intracellular;cell;cytoplasm;cellular component assembly;ribonucleoprotein complex assembly;ribosome biogenesis;macromolecular complex assembly;biosynthetic process;cell cycle;organelle;cell morphogenesis;anatomical structure development;cell differentiation;translation;locomotion;ribosome	.	.	.	.	.	.	.	.	.	.	.	.	.	.	.	.	.	.	.	.	.	.	.	.
chr1	47182425	47203723	+	CEP97	NM_001192424	.	centrosomal protein 97kDa	.	.	.	.	.	.	.	.	.	.	.	.	.	1	1	0	0	0	0	0	0	0	0	0	0	1	1	0	0
chr1	47215873	47271037	+	FAM55C	NM_001081529	ENSBTAG00000013465	Protein FAM55C	C	GO:0005576	extracellular region	GO:0005575;GO:0005576	cellular_component;extracellular region	.	.	.	.	.	.	.	.	.	.	.	.	.	.	.	.	.	.	.	.	.	.	.	.
chr1	47295358	47306371	+	NFKBIZ	NM_174726	ENSBTAG00000010987	NF-kappa-B inhibitor zeta	F	GO:0005515	protein binding			DR	Disease resistance	.	.	.	.	.	.	6	6	2	2	1	1	0	0	3	3	1	1	2	2	1	1
chr1	48055681	48107019	+	ZPLD1	XM_002684729	ENSBTAG00000003666	zona pellucida-like domain containing 1						.	.	.	.	.	.	.	.	1	1	0	0	1	1	0	0	0	0	0	0	0	0	0	0
chr1	50453025	50679627	+	ALCAM	NM_174238	ENSBTAG00000000088	CD166 antigen precursor	P,C,F	GO:0008045;GO:0007411;GO:0016020;GO:0016021;GO:0043025;GO:0030424;GO:0009897;GO:0005515	motor axon guidance;axon guidance;membrane;integral to membrane;neuronal cell body;axon;external side of plasma membrane;protein binding	GO:0005575;GO:0005623	cellular_component;cell	DR	Disease resistance	.	.	.	.	.	.	3	3	1	1	1	1	0	0	1	1	0	0	2	2	1	1
chr1	50780343	51001367	-	CBLB	NM_001205923	.	Cas-Br-M %28murine%29 ecotropic retroviral transforming sequence b	.	.	.	.	.	.	.	.	.	.	.	.	.	.	.	.	.	.	.	.	.	.	.	.	.	.	.	.	.
chr1	51153463	51154105	+	TMSB4	NM_001113231	ENSBTAG00000038488	Thymosin beta-4Hematopoietic system regulatory peptide	P,C,F	GO:0030036;GO:0030334;GO:0007010;GO:0042989;GO:0005737;GO:0005634;GO:0005856;GO:0005829;GO:0003779	actin cytoskeleton organization;regulation of cell migration;cytoskeleton organization;sequestering of actin monomers;cytoplasm;nucleus;cytoskeleton;cytosol;actin binding	GO:0005575;GO:0005622;GO:0005623;GO:0005737;GO:0005829;GO:0007010;GO:0005634;GO:0043226;GO:0005856	cellular_component;intracellular;cell;cytoplasm;cytosol;cytoskeleton organization;nucleus;organelle;cytoskeleton	.	.	.	.	.	.	.	.	.	.	.	.	.	.	.	.	.	.	.	.	.	.	.	.
chr1	52331375	52331449	-	MIR2286	NR_030836	.	.	.	.	.	.	.	.	.	.	.	.	.	.	.	.	.	.	.	.	.	.	.	.	.	.	.	.	.	.	.
chr1	52331520	52337208	+	LOC100848469	XR_138608	.	.	.	.	.	.	.	.	.	.	.	.	.	.	.	.	.	.	.	.	.	.	.	.	.	.	.	.	.	.	.
chr1	52699277	52992115	+	BBX	NM_001192759	.	bobby sox homolog %28Drosophila%29	.	.	.	.	.	.	.	.	.	.	HW	.	.	.	.	.	.	.	.	.	.	.	.	.	.	.	.	.	.
chr1	53023281	53133514	+	LOC100847227	XM_003581688	.	.	.	.	.	.	.	.	.	.	.	.	HW	.	.	.	.	.	.	.	.	.	.	.	.	.	.	.	.	.	.
chr1	53118192	53133514	+	LOC100849330	XM_003585319	.	.	.	.	.	.	.	.	.	.	.	.	HW	.	.	.	.	.	.	.	.	.	.	.	.	.	.	.	.	.	.
chr1	53542916	53544153	-	LOC614129	XR_083075	ENSBTAG00000014724	Eukaryotic initiation factor 4A-II	P,F	GO:0006412;GO:0006413;GO:0000166;GO:0003676;GO:0005524;GO:0016787;GO:0004386;GO:0008026;GO:0003723;GO:0003743;GO:0005515	translation;translational initiation;nucleotide binding;nucleic acid binding;ATP binding;hydrolase activity;helicase activity;ATP-dependent helicase activity;RNA binding;translation initiation factor activity;protein binding	GO:0009058;GO:0006412	biosynthetic process;translation	.	.	.	.	.	.	.	.	.	.	.	.	.	.	.	.	.	.	.	.	.	.	.	.
chr1	54257643	54268819	+	DPPA4	NM_001206481	.	developmental pluripotency associated 4	.	.	.	.	.	.	.	.	.	.	.	.	.	2	2	0	0	2	2	0	0	0	0	0	0	1	1	0	0
chr1	54266990	54268456	+	LOC528054	XR_082956	.	.	.	.	.	.	.	.	.	.	.	.	.	.	.	.	.	.	.	.	.	.	.	.	.	.	.	.	.	.	.
chr1	54282905	54294836	+	DPPA2	NM_001206470	.	developmental pluripotency associated 2	.	.	.	.	.	.	.	.	.	.	.	.	.	2	2	0	0	2	2	0	0	0	0	0	0	0	0	0	0
chr1	54440908	54475632	-	LOC100297006	XM_002684739	.	uncharacterized LOC100297006	.	.	.	.	.	.	.	.	.	.	.	.	.	1	1	1	1	0	0	0	0	1	1	1	1	0	0	0	0
chr1	54477048	54630070	+	LOC521713	XM_003581690	.	.	.	.	.	.	.	.	.	.	.	.	.	.	.	2	2	0	0	2	2	0	0	1	1	0	0	1	1	0	0
chr1	54727053	54774791	-	TRAT1	NM_001163943	ENSBTAG00000000183	T-cell receptor-associated transmembrane adapter 1	P,C	GO:0050862;GO:0050850;GO:0001920;GO:0051051;GO:0005886;GO:0042101	positive regulation of T cell receptor signaling pathway;positive regulation of calcium-mediated signaling;negative regulation of receptor recycling;negative regulation of transport;plasma membrane;T cell receptor complex	GO:0005575;GO:0005623;GO:0043234;GO:0005886	cellular_component;cell;protein complex;plasma membrane	.	.	.	.	.	.	.	.	5	5	2	2	3	3	2	2	1	1	0	0	3	3	1	1
chr1	54871450	54993425	-	DZIP3	NM_001076092	ENSBTAG00000006158	DAZ interacting protein 3, zinc finger	P,C,F	GO:0000209;GO:0005737;GO:0008270;GO:0046872;GO:0004842;GO:0003723;GO:0005515;GO:0031593;GO:0019902	protein polyubiquitination;cytoplasm;zinc ion binding;metal ion binding;ubiquitin-protein ligase activity;RNA binding;protein binding;polyubiquitin binding;phosphatase binding	GO:0005575;GO:0005622;GO:0005623;GO:0005737;GO:0006464	cellular_component;intracellular;cell;cytoplasm;protein modification process	.	.	.	.	.	.	.	.	4	4	1	1	2	2	0	0	1	1	0	0	2	2	1	1
chr1	54928334	54934591	-	LOC781564	XM_001250003	.	.	.	.	.	.	.	.	.	.	.	.	.	.	.	1	1	0	0	1	1	0	0	0	0	0	0	0	0	0	0
chr1	54993495	55017633	+	KIAA1524	NM_001103284	ENSBTAG00000017140	hypothetical protein LOC538580	C,F	GO:0005737;GO:0005886;GO:0005488;GO:0005515	cytoplasm;plasma membrane;binding;protein binding			.	.	.	.	.	.	.	.	1	1	0	0	0	0	0	0	1	1	0	0	0	0	0	0
chr1	55060142	55228139	+	MYH15	XM_002684737	.	myosin%2C heavy chain 15	.	.	.	.	.	.	.	.	.	.	.	.	.	9	9	3	3	4	4	1	1	5	5	2	2	7	7	2	2
chr1	55414145	55469942	+	IFT57	XM_003581691	.	.	.	.	.	.	.	.	.	.	.	.	.	.	.	1	1	0	0	0	0	0	0	1	1	0	0	0	0	0	0
chr1	55589612	55654685	+	CD47	NM_174708	ENSBTAG00000003585	leukocyte surface antigen CD47 precursor	P,C,F	GO:0008284;GO:0009617;GO:0050766;GO:0050729;GO:0050870;GO:0022409;GO:0008228;GO:0005886;GO:0005887;GO:0070062;GO:0005515;GO:0070053	positive regulation of cell proliferation;response to bacterium;positive regulation of phagocytosis;positive regulation of inflammatory response;positive regulation of T cell activation;positive regulation of cell-cell adhesion;opsonization;plasma membrane;integral to plasma membrane;extracellular vesicular exosome;protein binding;thrombospondin receptor activity	GO:0005575;GO:0005623;GO:0006810;GO:0016192;GO:0043226;GO:0005886;GO:0005576;GO:0002376;GO:0061024	cellular_component;cell;transport;vesicle-mediated transport;organelle;plasma membrane;extracellular region;immune system process;membrane organization	.	.	.	.	.	.	.	.	.	.	.	.	.	.	.	.	.	.	.	.	.	.	.	.
chr1	55696421	55701483	-	LOC100848494	XM_003581689	.	.	.	.	.	.	.	.	.	.	.	.	.	.	.	1	1	1	1	0	0	0	0	1	1	1	1	0	0	0	0
chr1	56567154	56591370	+	LOC100335682	XM_002702407	.	.	.	.	.	.	.	.	.	.	.	.	.	.	.	4	3	4	3	3	2	3	2	3	2	3	2	0	0	0	0
chr1	56981013	57099183	+	CD96	NM_001035072	ENSBTAG00000014441	T-cell surface protein tactile precursor						.	.	.	.	.	.	.	.	3	1	0	0	3	1	0	0	1	0	0	0	1	0	0	0
chr1	57017700	57018354	-	ZBED2	XM_002684763	ENSBTAG00000046637	zinc finger, BED-type containing 2	F	GO:0003677	DNA binding			.	.	.	.	.	.	.	.	.	.	.	.	.	.	.	.	.	.	.	.	.	.	.	.
chr1	57122634	57172774	+	PLCXD2	XM_002684767	ENSBTAG00000012646	phosphatidylinositol-specific phospholipase C, X domain containing 2	P,C,F	GO:0035556;GO:0006629;GO:0005622;GO:0008081;GO:0004629	intracellular signal transduction;lipid metabolic process;intracellular;phosphoric diester hydrolase activity;phospholipase C activity	GO:0005575;GO:0005622;GO:0005623;GO:0006629;GO:0007165	cellular_component;intracellular;cell;lipid metabolic process;signal transduction	.	.	.	.	.	.	.	.	3	2	0	0	1	0	0	0	1	0	0	0	3	2	0	0
chr1	57334347	57425376	+	PHLDB2	NM_001206308	.	pleckstrin homology-like domain%2C family B%2C member 2	.	.	.	.	.	.	.	.	.	.	.	.	.	3	1	1	1	2	0	0	0	3	1	1	1	2	0	0	0
chr1	57435817	57448956	+	ABHD10	NM_001015606	ENSBTAG00000004601	Abhydrolase domain-containing protein 10, mitochondrial	P,C,F	GO:0006508;GO:0005739;GO:0016787;GO:0008236;GO:0008233	proteolysis;mitochondrion;hydrolase activity;serine-type peptidase activity;peptidase activity	GO:0005575;GO:0005622;GO:0005623;GO:0005737;GO:0043226;GO:0005739	cellular_component;intracellular;cell;cytoplasm;organelle;mitochondrion	.	.	.	.	.	.	.	.	.	.	.	.	.	.	.	.	.	.	.	.	.	.	.	.
chr1	57442373	57448817	-	LOC100848704	XR_138609	.	.	.	.	.	.	.	.	.	.	.	.	.	.	.	.	.	.	.	.	.	.	.	.	.	.	.	.	.	.	.
chr1	57458064	57471952	+	TAGLN3	NM_001034499	ENSBTAG00000004599	Transgelin-3	P,F	GO:0007517;GO:0005515	muscle organ development;protein binding	GO:0048856	anatomical structure development	.	.	.	.	.	.	.	.	.	.	.	.	.	.	.	.	.	.	.	.	.	.	.	.
chr1	57502547	57543901	+	TMPRSS7	NM_001205892	.	transmembrane protease%2C serine 7	.	.	.	.	.	.	.	.	.	.	.	.	.	3	0	0	0	3	0	0	0	3	0	0	0	3	0	0	0
chr1	57554543	57595302	+	C1H3orf52	XM_002684771	ENSBTAG00000016554	chromosome 3 open reading frame 52						.	.	.	.	.	.	.	.	2	0	0	0	2	0	0	0	2	0	0	0	1	0	0	0
chr1	57601850	57615871	-	GCET2	NM_001191208	.	germinal center expressed transcript 2	.	.	.	.	.	.	.	.	.	.	.	.	.	1	0	1	0	1	0	1	0	1	0	1	0	1	0	1	0
chr1	57623370	57733398	-	SLC9A10	XM_002684747	ENSBTAG00000019332	solute carrier family 9, subfamily C (Na+-transporting carboxylic acid decarboxylase), member 1	P,C,F	GO:0006812;GO:0006810;GO:0055085;GO:0006811;GO:0006814;GO:0030317;GO:0016020;GO:0016021;GO:0009434;GO:0005216;GO:0015299	cation transport;transport;transmembrane transport;ion transport;sodium ion transport;sperm motility;membrane;integral to membrane;microtubule-based flagellum;ion channel activity;solute:hydrogen antiporter activity	GO:0005575;GO:0005623;GO:0006810;GO:0055085	cellular_component;cell;transport;transmembrane transport	.	.	.	.	.	.	.	.	2	1	0	0	1	0	0	0	0	0	0	0	1	1	0	0
chr1	57773490	57795381	-	CD200	NM_001034620	ENSBTAG00000033319	OX-2 membrane glycoprotein	F	GO:0005515	protein binding			.	.	.	.	.	.	.	.	.	.	.	.	.	.	.	.	.	.	.	.	.	.	.	.
chr1	57840849	57893656	-	LOC100848747	XM_003581693	.	.	.	.	.	.	.	.	.	.	.	.	.	.	.	.	.	.	.	.	.	.	.	.	.	.	.	.	.	.	.
chr1	57962897	57977161	-	LOC531767	XM_003581695	.	.	.	.	.	.	.	.	.	.	.	.	.	.	.	2	2	1	1	2	2	1	1	0	0	0	0	0	0	0	0
chr1	58042493	58076866	-	ATG3	NM_001075364	ENSBTAG00000009084	Ubiquitin-like-conjugating enzyme ATG3	P,C,F	GO:0006810;GO:0015031;GO:0016567;GO:0000045;GO:0006464;GO:0006914;GO:0043653;GO:0005737;GO:0005829;GO:0000153;GO:0016874;GO:0019787;GO:0019899;GO:0019777;GO:0019776;GO:0005515	transport;protein transport;protein ubiquitination;autophagic vacuole assembly;protein modification process;autophagy;mitochondrial fragmentation involved in apoptosis;cytoplasm;cytosol;cytoplasmic ubiquitin ligase complex;ligase activity;small conjugating protein ligase activity;enzyme binding;Atg12 ligase activity;Atg8 ligase activity;protein binding	GO:0007005;GO:0006950;GO:0005575;GO:0005622;GO:0005623;GO:0005737;GO:0005829;GO:0043234;GO:0022607;GO:0006810;GO:0009056;GO:0006464;GO:0008219	mitochondrion organization;response to stress;cellular_component;intracellular;cell;cytoplasm;cytosol;protein complex;cellular component assembly;transport;catabolic process;protein modification process;cell death	.	.	.	.	.	.	.	HO	.	.	.	.	.	.	.	.	.	.	.	.	.	.	.	.
chr1	58077033	58096981	+	SLC35A5	NM_001076025	ENSBTAG00000009085	Probable UDP-sugar transporter protein SLC35A5	P,C,F	GO:0006810;GO:0055085;GO:0008643;GO:0015780;GO:0016020;GO:0016021;GO:0000139;GO:0005351;GO:0005338	transport;transmembrane transport;carbohydrate transport;nucleotide-sugar transport;membrane;integral to membrane;Golgi membrane;sugar:hydrogen symporter activity;nucleotide-sugar transmembrane transporter activity	GO:0005575;GO:0005622;GO:0005623;GO:0005737;GO:0006810;GO:0043226;GO:0005794;GO:0055085	cellular_component;intracellular;cell;cytoplasm;transport;organelle;Golgi apparatus;transmembrane transport	.	.	.	.	.	.	.	HO	.	.	.	.	.	.	.	.	.	.	.	.	.	.	.	.
chr1	58110065	58145589	-	CCDC80	NM_001098982	ENSBTAG00000010793	coiled-coil domain-containing protein 80	P,C,F	GO:0010811;GO:0030198;GO:0031012;GO:0005604;GO:0005614;GO:0008201;GO:0001968;GO:0005539	positive regulation of cell-substrate adhesion;extracellular matrix organization;extracellular matrix;basement membrane;interstitial matrix;heparin binding;fibronectin binding;glycosaminoglycan binding	GO:0005575;GO:0005576;GO:0005578;GO:0030198	cellular_component;extracellular region;proteinaceous extracellular matrix;extracellular matrix organization	.	.	.	.	.	.	.	HO	.	.	.	.	.	.	.	.	.	.	.	.	.	.	.	.
chr1	58303372	58317319	-	CD200R1	XM_002702409	ENSBTAG00000040144	Uncharacterized protein						.	.	.	.	.	.	.	HO	5	2	1	1	5	2	1	1	1	0	0	0	2	0	0	0
chr1	58613148	58654197	+	CD200R1L	NM_001099374	ENSBTAG00000001235	Cell surface glycoprotein CD200 receptor 1	C,F	GO:0016020;GO:0016021;GO:0005886;GO:0004872;GO:0005515	membrane;integral to membrane;plasma membrane;receptor activity;protein binding	GO:0005575;GO:0005623;GO:0005886	cellular_component;cell;plasma membrane	.	.	.	.	.	.	.	.	4	4	1	1	4	4	1	1	1	1	0	0	1	1	0	0
chr1	58756526	58771166	+	LOC100847485	XM_003581696	.	.	.	.	.	.	.	.	.	.	.	.	.	.	.	1	0	1	0	1	0	1	0	1	0	1	0	0	0	0	0
chr1	58799166	58837897	+	BOC	NM_001206219	.	Boc homolog %28mouse%29	.	.	.	.	.	.	.	.	.	.	.	.	.	2	1	1	1	2	1	1	1	0	0	0	0	1	0	0	0
chr1	58839783	58946404	-	WDR52	XM_002684775	ENSBTAG00000013920	WD repeat domain 52	F	GO:0005515	protein binding			.	.	.	.	.	.	.	.	7	6	2	2	5	4	2	2	3	2	1	1	3	3	1	1
chr1	58956513	59014484	-	SPICE1	NM_001038117	ENSBTAG00000013937	coiled-coil domain-containing protein 52	P,C	GO:0090307;GO:0046599;GO:0051310;GO:0005813;GO:0005634;GO:0005737;GO:0005819;GO:0005814	spindle assembly involved in mitosis;regulation of centriole replication;metaphase plate congression;centrosome;nucleus;cytoplasm;spindle;centriole	GO:0005575;GO:0005622;GO:0005623;GO:0005737;GO:0043226;GO:0005856;GO:0005815	cellular_component;intracellular;cell;cytoplasm;organelle;cytoskeleton;microtubule organizing center	.	.	.	.	.	.	.	.	1	0	1	0	0	0	0	0	1	0	1	0	0	0	0	0
chr1	59069313	59178582	+	SIDT1	NM_001205633	.	SID1 transmembrane family%2C member 1	.	.	.	.	.	.	.	.	.	.	.	.	.	5	3	1	1	4	2	1	1	2	2	1	1	1	0	0	0
chr1	59197672	59217907	-	KIAA2018	XM_001256478	ENSBTAG00000021000	KIAA2018						.	.	.	.	.	.	.	.	3	2	1	1	0	0	0	0	3	2	1	1	0	0	0	0
chr1	59252188	59252946	+	LOC100847790	XR_139107	.	.	.	.	.	.	.	.	.	.	.	.	.	.	.	.	.	.	.	.	.	.	.	.	.	.	.	.	.	.	.
chr1	59265285	59329329	+	ATP6V1A	NM_174504	ENSBTAG00000002703	V-type proton ATPase catalytic subunit A	P,C,F	GO:0006810;GO:0006811;GO:0015991;GO:0015992;GO:0046034;GO:0005886;GO:0005829;GO:0005739;GO:0016324;GO:0033180;GO:0033178;GO:0005902;GO:0016469;GO:0000166;GO:0005524;GO:0016787;GO:0016820;GO:0046933;GO:0046961	transport;ion transport;ATP hydrolysis coupled proton transport;proton transport;ATP metabolic process;plasma membrane;cytosol;mitochondrion;apical plasma membrane;proton-transporting V-type ATPase, V1 domain;proton-transporting two-sector ATPase complex, catalytic domain;microvillus;proton-transporting two-sector ATPase complex;nucleotide binding;ATP binding;hydrolase activity;hydrolase activity…	GO:0034641;GO:0005575;GO:0005622;GO:0005623;GO:0005737;GO:0005829;GO:0043234;GO:0044281;GO:0006810;GO:0043226;GO:0005886;GO:0005739;GO:0055085	cellular nitrogen compound metabolic process;cellular_component;intracellular;cell;cytoplasm;cytosol;protein complex;small molecule metabolic process;transport;organelle;plasma membrane;mitochondrion;transmembrane transport	.	.	.	.	.	.	.	.	.	.	.	.	.	.	.	.	.	.	.	.	.	.	.	.
chr1	59353056	59452459	+	GRAMD1C	NM_001103229	ENSBTAG00000004971	GRAM domain containing 1C						.	.	.	.	.	.	.	.	1	1	0	0	0	0	0	0	1	1	0	0	0	0	0	0
chr1	59453268	59463552	+	ZDHHC23	NM_001192314	.	zinc finger%2C DHHC-type containing 23	.	.	.	.	.	.	.	.	.	.	.	.	.	.	.	.	.	.	.	.	.	.	.	.	.	.	.	.	.
chr1	59471403	59569248	-	KIAA1407	XM_002684755	ENSBTAG00000004975	KIAA1407						.	.	.	.	.	.	.	.	1	1	0	0	1	1	0	0	0	0	0	0	0	0	0	0
chr1	59569524	59592532	+	QTRTD1	NM_001098908	ENSBTAG00000004977	queuine tRNA-ribosyltransferase subunit QTRTD1	P,C,F	GO:0006400;GO:0008616;GO:0005737;GO:0005739;GO:0008479;GO:0005515	tRNA modification;queuosine biosynthetic process;cytoplasm;mitochondrion;queuine tRNA-ribosyltransferase activity;protein binding	GO:0034641;GO:0005575;GO:0005622;GO:0005623;GO:0005737;GO:0044281;GO:0009058;GO:0043226;GO:0005739;GO:0006399	cellular nitrogen compound metabolic process;cellular_component;intracellular;cell;cytoplasm;small molecule metabolic process;biosynthetic process;organelle;mitochondrion;tRNA metabolic process	.	.	.	.	.	.	.	.	1	0	0	0	1	0	0	0	0	0	0	0	1	0	0	0
chr1	59625170	59671997	-	DRD3	NM_001192895	.	dopamine receptor D3	.	.	.	.	.	.	.	.	.	.	.	.	.	.	.	.	.	.	.	.	.	.	.	.	.	.	.	.	.
chr1	59760882	59777015	+	TIGIT	XM_001788556	ENSBTAG00000011921	T cell immunoreceptor with Ig and ITIM domains	P,C,F	GO:0032733;GO:0050868;GO:0032695;GO:0009986;GO:0005515	positive regulation of interleukin-10 production;negative regulation of T cell activation;negative regulation of interleukin-12 production;cell surface;protein binding	GO:0005575;GO:0005623	cellular_component;cell	.	.	.	.	.	.	.	.	1	0	1	0	0	0	0	0	0	0	0	0	1	0	1	0
chr1	59787761	59787855	-	MIR568	NR_031331	.	.	.	.	.	.	.	.	.	.	.	.	.	.	.	.	.	.	.	.	.	.	.	.	.	.	.	.	.	.	.
chr1	59808801	60699713	-	ZBTB20	XM_002684783	ENSBTAG00000011928	zinc finger and BTB domain containing 20	C,F	GO:0005634;GO:0005622;GO:0003676;GO:0008270;GO:0046872;GO:0003677;GO:0005515	nucleus;intracellular;nucleic acid binding;zinc ion binding;metal ion binding;DNA binding;protein binding	GO:0005575;GO:0005622;GO:0005623;GO:0005634;GO:0043226	cellular_component;intracellular;cell;nucleus;organelle	.	.	.	BL	.	.	.	.	.	.	.	.	.	.	.	.	.	.	.	.	.	.	.	.
chr1	61276074	61377903	+	GAP43	NM_203358	ENSBTAG00000006451	Neuromodulin	P,C,F	GO:0007275;GO:0030154;GO:0010001;GO:0007399;GO:0007411;GO:0045165;GO:0040008;GO:0016198;GO:0016020;GO:0005886;GO:0030424;GO:0045202;GO:0030054;GO:0042995;GO:0031527;GO:0032584;GO:0005515;GO:0005516	multicellular organismal development;cell differentiation;glial cell differentiation;nervous system development;axon guidance;cell fate commitment;regulation of growth;axon choice point recognition;membrane;plasma membrane;axon;synapse;cell junction;cell projection;filopodium membrane;growth cone membrane;protein binding;calmodulin binding	GO:0005575;GO:0005623;GO:0005886;GO:0000902;GO:0048856;GO:0030154;GO:0040011	cellular_component;cell;plasma membrane;cell morphogenesis;anatomical structure development;cell differentiation;locomotion	.	.	.	BL	.	.	.	HO	.	.	.	.	.	.	.	.	.	.	.	.	.	.	.	.
chr1	61446939	62293601	-	LSAMP	NM_001205368	.	limbic system-associated membrane protein	.	.	.	.	.	.	.	.	BL	.	.	.	HO	2	1	1	1	1	0	0	0	1	1	1	1	0	0	0	0
chr1	62283922	62285623	+	LOC617255	XM_869481	.	.	.	.	.	.	.	.	.	.	BL	.	.	.	.	.	.	.	.	.	.	.	.	.	.	.	.	.	.	.	.
chr1	63468547	63807094	-	LOC100337250	XM_002684761	.	uncharacterized LOC100337250	.	.	.	.	.	.	.	.	BL	.	.	.	.	.	.	.	.	.	.	.	.	.	.	.	.	.	.	.	.
chr1	64931640	64936153	+	C1H3orf30	XM_001787925	.	.	.	.	.	.	.	.	.	.	BL	.	.	.	.	1	1	0	0	0	0	0	0	1	1	0	0	0	0	0	0
chr1	64956044	64985047	+	UPK1B	NM_174482	ENSBTAG00000009014	Uroplakin-1b	P,C,F	GO:0034394;GO:0030855;GO:0016020;GO:0016021;GO:0005886;GO:0005783;GO:0016324;GO:0005515	protein localization at cell surface;epithelial cell differentiation;membrane;integral to membrane;plasma membrane;endoplasmic reticulum;apical plasma membrane;protein binding	GO:0005575;GO:0005622;GO:0005623;GO:0005737;GO:0043226;GO:0005886;GO:0005783;GO:0048856;GO:0030154	cellular_component;intracellular;cell;cytoplasm;organelle;plasma membrane;endoplasmic reticulum;anatomical structure development;cell differentiation	.	.	.	BL	.	.	.	.	1	1	1	1	1	1	1	1	0	0	0	0	0	0	0	0
chr1	64993540	65024339	-	B4GALT4	NM_001038078	ENSBTAG00000001390	beta-1,4-galactosyltransferase 4	P,F	GO:0005975;GO:0016740;GO:0016757	carbohydrate metabolic process;transferase activity;transferase activity, transferring glycosyl groups	GO:0005975	carbohydrate metabolic process	.	.	.	BL	.	.	.	.	.	.	.	.	.	.	.	.	.	.	.	.	.	.	.	.
chr1	65058363	65176908	+	ARHGAP31	NM_001205810	.	Rho GTPase activating protein 31	.	.	.	.	.	.	.	.	BL	.	.	.	.	2	1	1	1	1	0	0	0	1	1	1	1	0	0	0	0
chr1	65186699	65215729	-	TMEM39A	NM_001076360	ENSBTAG00000000213	Transmembrane protein 39A	C	GO:0016020;GO:0016021	membrane;integral to membrane	GO:0005575;GO:0005623	cellular_component;cell	.	.	.	BL	.	.	.	.	.	.	.	.	.	.	.	.	.	.	.	.	.	.	.	.
chr1	65216068	65246974	-	LOC100847116	XR_139203	.	.	.	.	.	.	.	.	.	.	BL	.	.	.	.	2	2	2	2	2	2	2	2	0	0	0	0	2	2	2	2
chr1	65220049	65222000	-	LOC100849077	XM_003581700	.	.	.	.	.	.	.	.	.	.	BL	.	.	.	.	.	.	.	.	.	.	.	.	.	.	.	.	.	.	.	.
chr1	65221795	65244847	+	POGLUT1	NM_001014903	ENSBTAG00000008562	Protein O-glucosyltransferase 1	C,F	GO:0005783;GO:0005788;GO:0016740;GO:0016757;GO:0035251	endoplasmic reticulum;endoplasmic reticulum lumen;transferase activity;transferase activity, transferring glycosyl groups;UDP-glucosyltransferase activity	GO:0005575;GO:0005622;GO:0005623;GO:0005737;GO:0043226;GO:0005783	cellular_component;intracellular;cell;cytoplasm;organelle;endoplasmic reticulum	.	.	.	BL	.	.	.	.	1	1	1	1	0	0	0	0	1	1	1	1	0	0	0	0
chr1	65250568	65270140	+	TIMMDC1	NM_001080235	ENSBTAG00000012581	hypothetical protein LOC507206	C	GO:0005739	mitochondrion			.	.	.	BL	.	.	.	.	.	.	.	.	.	.	.	.	.	.	.	.	.	.	.	.
chr1	65276436	65298390	-	CD80	NM_001206439	.	CD80 molecule	.	.	.	.	.	DR	Disease resistance	.	BL	.	.	.	.	1	1	0	0	0	0	0	0	0	0	0	0	1	1	0	0
chr1	65309829	65316593	+	ADPRH	NM_001038554	ENSBTAG00000009391		P,F	GO:0006464;GO:0051725;GO:0016787;GO:0000287;GO:0003875	protein modification process;protein de-ADP-ribosylation;hydrolase activity;magnesium ion binding;ADP-ribosylarginine hydrolase activity	GO:0006464	protein modification process	.	.	.	BL	.	.	.	.	.	.	.	.	.	.	.	.	.	.	.	.	.	.	.	.
chr1	65325042	65352313	+	PLA1A	NM_001015610	ENSBTAG00000009392	Phospholipase A1 member A	P,C,F	GO:0006629;GO:0016042;GO:0005576;GO:0003824;GO:0016787	lipid metabolic process;lipid catabolic process;extracellular region;catalytic activity;hydrolase activity	GO:0005575;GO:0006629;GO:0009056;GO:0005576	cellular_component;lipid metabolic process;catabolic process;extracellular region	.	.	.	BL	.	.	.	.	.	.	.	.	.	.	.	.	.	.	.	.	.	.	.	.
chr1	65352775	65363507	-	LOC100847128	XM_003581701	.	.	.	.	.	.	.	.	.	.	BL	.	.	.	.	.	.	.	.	.	.	.	.	.	.	.	.	.	.	.	.
chr1	65378301	65390881	-	POPDC2	NM_001099112	ENSBTAG00000005604	popeye domain-containing protein 2	C	GO:0016020	membrane	GO:0005575;GO:0005623	cellular_component;cell	.	.	.	BL	.	.	.	.	4	4	1	1	0	0	0	0	2	2	1	1	2	2	0	0
chr1	65400171	65466157	-	COX17	XM_002684734	ENSBTAG00000002182	COX17 cytochrome c oxidase assembly homolog (S. cerevisiae)	P,C,F	GO:0006825;GO:0043085;GO:0005758;GO:0005739;GO:0005507;GO:0016531;GO:0008047	copper ion transport;positive regulation of catalytic activity;mitochondrial intermembrane space;mitochondrion;copper ion binding;copper chaperone activity;enzyme activator activity	GO:0005575;GO:0005622;GO:0005623;GO:0005737;GO:0006810;GO:0043226;GO:0005739	cellular_component;intracellular;cell;cytoplasm;transport;organelle;mitochondrion	.	.	.	BL	.	.	.	.	.	.	.	.	.	.	.	.	.	.	.	.	.	.	.	.
chr1	65484623	65579481	+	C1H3orf15	XM_002684766	ENSBTAG00000001293	chromosome 3 open reading frame 15						.	.	.	BL	.	.	.	.	.	.	.	.	.	.	.	.	.	.	.	.	.	.	.	.
chr1	65640738	65673519	+	NR1I2	NM_001103226	ENSBTAG00000019557	nuclear receptor subfamily 1 group I member 2	P,C,F	GO:0006355;GO:0006351;GO:0045893;GO:0045892;GO:0043401;GO:0006805;GO:0030522;GO:0042738;GO:0042908;GO:0046618;GO:0010628;GO:0005634;GO:0008270;GO:0004872;GO:0046872;GO:0003677;GO:0003700;GO:0043565;GO:0003707;GO:0008144;GO:0004879;GO:0005515	regulation of transcription, DNA-dependent;transcription, DNA-dependent;positive regulation of transcription, DNA-dependent;negative regulation of transcription, DNA-dependent;steroid hormone mediated signaling pathway;xenobiotic metabolic process;intracellular receptor mediated signaling pathway;exogenous drug catabolic process;xenobiotic transport;drug export;positive regulation of gene express…	GO:0034641;GO:0005575;GO:0005622;GO:0005623;GO:0006810;GO:0009056;GO:0009058;GO:0005634;GO:0043226;GO:0007165	cellular nitrogen compound metabolic process;cellular_component;intracellular;cell;transport;catabolic process;biosynthetic process;nucleus;organelle;signal transduction	.	.	.	.	.	.	.	.	.	.	.	.	.	.	.	.	.	.	.	.	.	.	.	.
chr1	65675364	65807343	-	LOC100847181	XR_139204	.	.	.	.	.	.	.	.	.	.	.	.	.	.	.	.	.	.	.	.	.	.	.	.	.	.	.	.	.	.	.
chr1	65680806	65827946	.	GSK3B	NM_001101310	ENSBTAG00000048057	glycogen synthase kinase-3 beta	P,F	GO:0006468;GO:0005524;GO:0004672;GO:0004674;GO:0004713	protein phosphorylation;ATP binding;protein kinase activity;protein serine/threonine kinase activity;protein tyrosine kinase activity	GO:0006464	protein modification process	MT	Meat	.	.	.	.	.	.	.	.	.	.	.	.	.	.	.	.	.	.	.	.	.	.
chr1	65976843	66055136	-	GPR156	NM_001205643	.	G protein-coupled receptor 156	.	.	.	.	.	.	.	.	.	.	.	.	.	6	3	2	1	4	1	1	0	2	2	1	1	2	0	1	0
chr1	66115011	66161118	-	LRRC58	NM_001206760	.	leucine rich repeat containing 58	.	.	.	.	.	.	.	.	.	.	.	.	.	1	1	0	0	1	1	0	0	0	0	0	0	0	0	0	0
chr1	66155006	66163123	-	LOC100851770	XM_003581705	.	.	.	.	.	.	.	.	.	.	.	.	.	.	.	8	8	7	7	8	8	7	7	1	1	1	1	2	2	2	2
chr1	66207653	66222826	-	FSTL1	XM_001254148	.	.	.	.	.	.	.	MT	Meat	.	.	.	.	.	.	4	4	3	3	4	4	3	3	3	3	2	2	1	1	0	0
chr1	66315413	66321556	+	NDUFB4	NM_175822	ENSBTAG00000015892	NADH dehydrogenase	C,F	GO:0005739;GO:0008137	mitochondrion;NADH dehydrogenase (ubiquinone) activity	GO:0005575;GO:0005622;GO:0005623;GO:0005737;GO:0043226;GO:0005739	cellular_component;intracellular;cell;cytoplasm;organelle;mitochondrion	.	.	.	.	.	.	.	.	.	.	.	.	.	.	.	.	.	.	.	.	.	.	.	.
chr1	66334996	66377628	-	HGD	NM_001144852	ENSBTAG00000015895	homogentisate 1,2-dioxygenase	P,F	GO:0055114;GO:0006520;GO:0006559;GO:0006570;GO:0016702;GO:0004411	oxidation-reduction process;cellular amino acid metabolic process;L-phenylalanine catabolic process;tyrosine metabolic process;oxidoreductase activity, acting on single donors with incorporation of molecular oxygen, incorporation of two atoms of oxygen;homogentisate 1,2-dioxygenase activity	GO:0034641;GO:0044281;GO:0009056;GO:0006520	cellular nitrogen compound metabolic process;small molecule metabolic process;catabolic process;cellular amino acid metabolic process	.	.	.	.	.	.	.	.	3	2	1	1	2	2	1	1	2	1	0	0	1	1	1	1
chr1	66384749	66490121	-	RABL3	NM_001076806	.	RAB%2C member of RAS oncogene family-like 3	.	.	.	.	.	.	.	.	.	.	.	.	.	.	.	.	.	.	.	.	.	.	.	.	.	.	.	.	.
chr1	66466028	66466888	+	LOC100851765	XM_003585214	.	.	.	.	.	.	.	.	.	.	.	.	.	.	.	.	.	.	.	.	.	.	.	.	.	.	.	.	.	.	.
chr1	66490369	66524994	+	GTF2E1	NM_001103294	ENSBTAG00000016848	general transcription factor IIE subunit 1	P,F	GO:0006355;GO:0006367;GO:0008270;GO:0005515	regulation of transcription, DNA-dependent;transcription initiation from RNA polymerase II promoter;zinc ion binding;protein binding	GO:0034641;GO:0009058	cellular nitrogen compound metabolic process;biosynthetic process	.	.	.	.	.	.	.	.	1	1	1	1	1	1	1	1	0	0	0	0	0	0	0	0
chr1	66667715	66990464	+	STXBP5L	NM_001206103	.	syntaxin binding protein 5-like	.	.	.	.	.	.	.	.	.	.	.	.	.	3	2	2	2	1	0	0	0	0	0	0	0	3	2	2	2
chr1	67004180	67109588	-	POLQ	XM_002684789	ENSBTAG00000001920	polymerase (DNA directed), theta	P,F	GO:0006260;GO:0006281;GO:0003676;GO:0005524;GO:0016787;GO:0004386;GO:0008026;GO:0003677;GO:0003887;GO:0043142	DNA replication;DNA repair;nucleic acid binding;ATP binding;hydrolase activity;helicase activity;ATP-dependent helicase activity;DNA binding;DNA-directed DNA polymerase activity;single-stranded DNA-dependent ATPase activity	GO:0006259;GO:0034641;GO:0009058	DNA metabolic process;cellular nitrogen compound metabolic process;biosynthetic process	.	.	.	.	.	.	.	.	14	0	3	0	1	0	0	0	11	0	3	0	13	0	3	0
chr1	67130136	67147409	+	ARGFX	XM_003581708	.	.	.	.	.	.	.	.	.	.	.	.	.	.	.	2	1	1	1	1	0	0	0	2	1	1	1	0	0	0	0
chr1	67162256	67169234	+	FBXO40	NM_001206393	.	F-box protein 40	.	.	.	.	.	.	.	.	.	.	.	.	.	2	2	1	1	1	1	1	1	0	0	0	0	1	1	0	0
chr1	67172239	67205863	-	HCLS1	NM_001035057	ENSBTAG00000001009	hematopoietic lineage cell-specific protein	P,C,F	GO:0009725;GO:0008284;GO:0030218;GO:0042531;GO:0005737;GO:0005634;GO:0005886;GO:0005515;GO:0017124;GO:0032403	response to hormone stimulus;positive regulation of cell proliferation;erythrocyte differentiation;positive regulation of tyrosine phosphorylation of STAT protein;cytoplasm;nucleus;plasma membrane;protein binding;SH3 domain binding;protein complex binding	GO:0005575;GO:0005622;GO:0005623;GO:0005737;GO:0005634;GO:0043226;GO:0005886;GO:0042592;GO:0048856;GO:0030154;GO:0002376	cellular_component;intracellular;cell;cytoplasm;nucleus;organelle;plasma membrane;homeostatic process;anatomical structure development;cell differentiation;immune system process	.	.	.	.	.	.	.	.	.	.	.	.	.	.	.	.	.	.	.	.	.	.	.	.
chr1	67210625	67273148	-	GOLGB1	XM_001788217	ENSBTAG00000008862	golgin B1						.	.	.	.	.	.	.	.	3	1	1	0	2	0	1	0	1	1	0	0	0	0	0	0
chr1	67308706	67354238	-	IQCB1	NM_001046381	ENSBTAG00000013069	IQ calmodulin-binding motif-containing protein 1	P,C,F	GO:0042384;GO:0045494;GO:0048496;GO:0005813;GO:0001750;GO:0032391;GO:0005515;GO:0005516	cilium assembly;photoreceptor cell maintenance;maintenance of organ identity;centrosome;photoreceptor outer segment;photoreceptor connecting cilium;protein binding;calmodulin binding	GO:0005575;GO:0005622;GO:0005623;GO:0005737;GO:0022607;GO:0043226;GO:0005856;GO:0005815;GO:0000902;GO:0048856;GO:0050877;GO:0048646;GO:0005929	cellular_component;intracellular;cell;cytoplasm;cellular component assembly;organelle;cytoskeleton;microtubule organizing center;cell morphogenesis;anatomical structure development;neurological system process;anatomical structure formation involved in morphogenesis;cilium	.	.	.	.	.	.	.	.	1	0	1	0	1	0	1	0	1	0	1	0	0	0	0	0
chr1	67354414	67419049	+	EAF2	NM_001046507	ENSBTAG00000013070	ELL-associated factor 2	P,C,F	GO:0045893;GO:0030308;GO:0060770;GO:0005654;GO:0005634;GO:0005515	positive regulation of transcription, DNA-dependent;negative regulation of cell growth;negative regulation of epithelial cell proliferation involved in prostate gland development;nucleoplasm;nucleus;protein binding	GO:0005575;GO:0005622;GO:0005623;GO:0005634;GO:0043226;GO:0005654	cellular_component;intracellular;cell;nucleus;organelle;nucleoplasm	.	.	.	.	.	.	.	.	.	.	.	.	.	.	.	.	.	.	.	.	.	.	.	.
chr1	67435802	67440545	+	SLC15A2	NM_001079582	ENSBTAG00000033166	peptide transporter 2	P,C,F	GO:0006857;GO:0016020;GO:0016021;GO:0005215;GO:0015198	oligopeptide transport;membrane;integral to membrane;transporter activity;oligopeptide transporter activity	GO:0005575;GO:0005623;GO:0006810	cellular_component;cell;transport	.	.	.	.	.	.	.	.	.	.	.	.	.	.	.	.	.	.	.	.	.	.	.	.
chr1	67550372	67584918	-	ILDR1	NM_001102214	ENSBTAG00000004705	immunoglobulin-like domain-containing receptor 1	F	GO:0005515	protein binding			.	.	.	.	.	.	.	.	.	.	.	.	.	.	.	.	.	.	.	.	.	.	.	.
chr1	67611982	67679255	+	CD86	NM_001038017	ENSBTAG00000013118	T-lymphocyte activation antigen CD86	P,C,F	GO:0051607;GO:0042113;GO:0002224;GO:0043231;GO:0009897;GO:0005515	defense response to virus;B cell activation;toll-like receptor signaling pathway;intracellular membrane-bounded organelle;external side of plasma membrane;protein binding	GO:0006950;GO:0005575;GO:0005622;GO:0005623;GO:0043226;GO:0005886;GO:0007165;GO:0002376	response to stress;cellular_component;intracellular;cell;organelle;plasma membrane;signal transduction;immune system process	DR	Disease resistance	.	.	.	.	.	.	.	.	.	.	.	.	.	.	.	.	.	.	.	.	.	.
chr1	67725233	67814371	+	CASR	NM_174002	ENSBTAG00000003865	extracellular calcium-sensing receptor precursor	P,C,F	GO:0007186;GO:0051924;GO:0010628;GO:0032781;GO:0016021;GO:0004930	G-protein coupled receptor signaling pathway;regulation of calcium ion transport;positive regulation of gene expression;positive regulation of ATPase activity;integral to membrane;G-protein coupled receptor activity	GO:0005575;GO:0005623;GO:0007165	cellular_component;cell;signal transduction	.	.	.	.	.	.	.	.	2	2	1	1	2	2	1	1	2	2	1	1	2	2	1	1
chr1	67858630	67869517	+	CSTA	NM_001167824	ENSBTAG00000010688	cystatin-A	P,C,F	GO:0010466;GO:0010951;GO:0030216;GO:0018149;GO:0016337;GO:0005737;GO:0005634;GO:0005622;GO:0001533;GO:0005198;GO:0030414;GO:0002020;GO:0030674;GO:0004866;GO:0004869	negative regulation of peptidase activity;negative regulation of endopeptidase activity;keratinocyte differentiation;peptide cross-linking;cell-cell adhesion;cytoplasm;nucleus;intracellular;cornified envelope;structural molecule activity;peptidase inhibitor activity;protease binding;protein binding, bridging;endopeptidase inhibitor activity;cysteine-type endopeptidase inhibitor activity	GO:0005575;GO:0005622;GO:0005623;GO:0005737;GO:0005634;GO:0043226;GO:0006464;GO:0005856;GO:0048856;GO:0030154	cellular_component;intracellular;cell;cytoplasm;nucleus;organelle;protein modification process;cytoskeleton;anatomical structure development;cell differentiation	.	.	.	.	.	.	.	.	.	.	.	.	.	.	.	.	.	.	.	.	.	.	.	.
chr1	67883936	67904778	-	CCDC58	NM_001083389	ENSBTAG00000011138	Coiled-coil domain-containing protein 58	C	GO:0005739	mitochondrion	GO:0005575;GO:0005622;GO:0005623;GO:0005737;GO:0043226;GO:0005739	cellular_component;intracellular;cell;cytoplasm;organelle;mitochondrion	.	.	.	.	.	.	.	.	.	.	.	.	.	.	.	.	.	.	.	.	.	.	.	.
chr1	67905995	67947122	+	FAM162A	NM_001046592	ENSBTAG00000011140	Protein FAM162A	C	GO:0016020;GO:0016021;GO:0005739	membrane;integral to membrane;mitochondrion	GO:0005575;GO:0005622;GO:0005623;GO:0005737;GO:0043226;GO:0005739	cellular_component;intracellular;cell;cytoplasm;organelle;mitochondrion	.	.	.	.	.	.	.	.	1	1	0	0	1	1	0	0	1	1	0	0	1	1	0	0
chr1	67949434	67951965	-	WDR5B	XM_001788273	.	.	.	.	.	.	.	.	.	.	.	.	.	.	.	1	0	0	0	1	0	0	0	0	0	0	0	1	0	0	0
chr1	67961695	68030299	-	KPNA1	NM_001081733	ENSBTAG00000011143	Importin subunit alpha-1	P,C,F	GO:0006810;GO:0006886;GO:0015031;GO:0006606;GO:0005737;GO:0005634;GO:0005643;GO:0005488;GO:0008565;GO:0005515	transport;intracellular protein transport;protein transport;protein import into nucleus;cytoplasm;nucleus;nuclear pore;binding;protein transporter activity;protein binding	GO:0005575;GO:0005622;GO:0005623;GO:0005737;GO:0043234;GO:0006605;GO:0006810;GO:0006913;GO:0005634;GO:0043226;GO:0005635	cellular_component;intracellular;cell;cytoplasm;protein complex;protein targeting;transport;nucleocytoplasmic transport;nucleus;organelle;nuclear envelope	.	.	.	.	.	.	.	.	.	.	.	.	.	.	.	.	.	.	.	.	.	.	.	.
chr1	68044515	68074962	-	PARP9	NM_001076828	ENSBTAG00000021791	poly	P,C,F	GO:0060330;GO:0005737;GO:0005634;GO:0003950;GO:0005515	regulation of response to interferon-gamma;cytoplasm;nucleus;NAD+ ADP-ribosyltransferase activity;protein binding	GO:0005575;GO:0005622;GO:0005623;GO:0005737;GO:0005634;GO:0043226	cellular_component;intracellular;cell;cytoplasm;nucleus;organelle	.	.	.	.	.	.	.	.	1	1	1	1	0	0	0	0	1	1	1	1	0	0	0	0
chr1	68074819	68082920	+	DTX3L	NM_001192396	.	deltex 3-like %28Drosophila%29	.	.	.	.	.	.	.	.	.	.	.	.	.	2	2	2	2	0	0	0	0	1	1	1	1	1	1	1	1
chr1	68098790	68145012	+	PARP14	NM_001206538	.	poly %28ADP-ribose%29 polymerase family%2C member 14	.	.	.	.	.	.	.	.	.	.	.	.	.	3	1	1	1	3	1	1	1	1	0	0	0	1	0	0	0
chr1	68150760	68206834	-	HSPBAP1	NM_001014911	ENSBTAG00000005066	HSPB1-associated protein 1	P,C,F	GO:0006950;GO:0005737;GO:0005515	response to stress;cytoplasm;protein binding	GO:0006950;GO:0005575;GO:0005622;GO:0005623;GO:0005737	response to stress;cellular_component;intracellular;cell;cytoplasm	.	.	.	.	.	.	.	.	1	1	0	0	1	1	0	0	1	1	0	0	1	1	0	0
chr1	68208181	68297288	+	DIRC2	NM_001101287	ENSBTAG00000005071	disrupted in renal carcinoma 2						.	.	.	.	.	.	.	.	1	1	0	0	0	0	0	0	1	1	0	0	0	0	0	0
chr1	68325896	68364517	-	SEMA5B	XM_001788280	ENSBTAG00000018765	sema domain, seven thrombospondin repeats (type 1 and type 1-like), transmembrane domain (TM) and short cytoplasmic domain, (semaphorin) 5B	P,C,F	GO:0007275;GO:0016020;GO:0016021;GO:0004872;GO:0005515	multicellular organismal development;membrane;integral to membrane;receptor activity;protein binding	GO:0005575;GO:0005623	cellular_component;cell	.	.	.	.	.	.	.	.	2	1	0	0	2	1	0	0	1	1	0	0	0	0	0	0
chr1	68498468	68588257	+	PDIA5	NM_001046091	ENSBTAG00000018877	Protein disulfide-isomerase A5	P,C,F	GO:0055114;GO:0006662;GO:0045454;GO:0006950;GO:0005783;GO:0005788;GO:0016853;GO:0016491;GO:0009055;GO:0015035;GO:0016209;GO:0003756	oxidation-reduction process;glycerol ether metabolic process;cell redox homeostasis;response to stress;endoplasmic reticulum;endoplasmic reticulum lumen;isomerase activity;oxidoreductase activity;electron carrier activity;protein disulfide oxidoreductase activity;antioxidant activity;protein disulfide isomerase activity	GO:0006950;GO:0005575;GO:0005622;GO:0005623;GO:0005737;GO:0044281;GO:0043226;GO:0005783;GO:0042592	response to stress;cellular_component;intracellular;cell;cytoplasm;small molecule metabolic process;organelle;endoplasmic reticulum;homeostatic process	.	.	.	.	.	.	.	.	1	0	0	0	1	0	0	0	0	0	0	0	0	0	0	0
chr1	68662076	68727325	+	SEC22A	NM_001083462	ENSBTAG00000014797	vesicle-trafficking protein SEC22a	P,C	GO:0016192;GO:0006810;GO:0016020;GO:0016021	vesicle-mediated transport;transport;membrane;integral to membrane	GO:0005575;GO:0005623;GO:0006810;GO:0016192	cellular_component;cell;transport;vesicle-mediated transport	.	.	.	.	.	.	.	.	.	.	.	.	.	.	.	.	.	.	.	.	.	.	.	.
chr1	68756232	68923351	-	ADCY5	NM_001192069	.	adenylate cyclase 5	.	.	.	.	.	.	.	.	.	.	.	.	.	6	6	2	2	4	4	2	2	1	1	0	0	1	1	0	0
chr1	68924660	68925878	+	LOC100848864	XM_003581709	.	.	.	.	.	.	.	.	.	.	.	.	.	.	.	1	0	1	0	1	0	1	0	1	0	1	0	1	0	1	0
chr1	68966300	69052496	-	PTPLB	NM_001130757	ENSBTAG00000023607	protein-tyrosine phosphatase-like member B	F	GO:0005515	protein binding			.	.	.	.	.	.	.	.	.	.	.	.	.	.	.	.	.	.	.	.	.	.	.	.
chr1	69080369	69086895	-	LOC100850955	XM_003581710	.	.	.	.	.	.	.	.	.	.	.	.	.	.	.	.	.	.	.	.	.	.	.	.	.	.	.	.	.	.	.
chr1	69082124	69105346	.	MYLK	NM_176636	ENSBTAG00000014567	myosin light chain kinase, smooth muscle	P,C,F	GO:0006468;GO:0030335;GO:0051928;GO:0071476;GO:0032060;GO:0060414;GO:0090303;GO:0005737;GO:0030027;GO:0001725;GO:0032154;GO:0005524;GO:0004672;GO:0004674;GO:0016772;GO:0004713;GO:0005515;GO:0004687	protein phosphorylation;positive regulation of cell migration;positive regulation of calcium ion transport;cellular hypotonic response;bleb assembly;aorta smooth muscle tissue morphogenesis;positive regulation of wound healing;cytoplasm;lamellipodium;stress fiber;cleavage furrow;ATP binding;protein kinase activity;protein serine/threonine kinase activity;transferase activity, transferring phospho…	GO:0006464	protein modification process	MT	Meat	.	.	.	.	.	.	.	.	.	.	.	.	.	.	.	.	.	.	.	.	.	.
chr1	69384581	69385981	-	CCDC14	NM_001105469	ENSBTAG00000000566	coiled-coil domain-containing protein 14						.	.	.	.	.	.	.	.	4	2	0	0	4	2	0	0	1	0	0	0	4	2	0	0
chr1	69460761	69495860	-	ROPN1	NM_001075900	ENSBTAG00000006947	ropporin-1	P,F	GO:0007165;GO:0008603;GO:0005515	signal transduction;cAMP-dependent protein kinase regulator activity;protein binding	GO:0007165	signal transduction	.	.	.	.	.	.	.	.	.	.	.	.	.	.	.	.	.	.	.	.	.	.	.	.
chr1	69611045	70300745	+	KALRN	NM_001191364	.	kalirin%2C RhoGEF kinase	.	.	.	.	.	.	.	.	.	.	.	.	.	3	1	2	1	2	0	1	0	0	0	0	0	1	1	1	1
chr1	69611045	70121556	+	LOC100848917	XM_003585651	.	kalirin-like	.	.	.	.	.	.	.	.	.	.	.	.	.	1	0	1	0	1	0	1	0	0	0	0	0	0	0	0	0
chr1	70228993	70300745	+	LOC100847188	XM_003585655	.	kalirin-like	.	.	.	.	.	.	.	.	.	.	.	.	.	2	1	1	1	1	0	0	0	0	0	0	0	1	1	1	1
chr1	70308561	70358609	+	UMPS	NM_177508	ENSBTAG00000013727	uridine 5'-monophosphate synthase	P,C,F	GO:0008152;GO:0006221;GO:0009116;GO:0006207;GO:0044205;GO:0006222;GO:0005634;GO:0005737;GO:0003824;GO:0004588;GO:0004590	metabolic process;pyrimidine nucleotide biosynthetic process;nucleoside metabolic process;'de novo' pyrimidine base biosynthetic process;'de novo' UMP biosynthetic process;UMP biosynthetic process;nucleus;cytoplasm;catalytic activity;orotate phosphoribosyltransferase activity;orotidine-5'-phosphate decarboxylase activity	GO:0034641;GO:0044281;GO:0009058	cellular nitrogen compound metabolic process;small molecule metabolic process;biosynthetic process	.	.	.	.	.	.	.	.	2	1	1	0	1	0	1	0	0	0	0	0	2	1	1	0
chr1	70328323	70375409	-	LOC100848942	XM_003581711	.	.	.	.	.	.	.	.	.	.	.	.	.	.	.	1	0	1	0	1	0	1	0	0	0	0	0	1	0	1	0
chr1	70377617	70493247	-	ITGB5	NM_174679	ENSBTAG00000013755	integrin beta-5 precursor	P,C,F	GO:0007155;GO:0007160;GO:0007229;GO:0016020;GO:0016021;GO:0008305;GO:0031252;GO:0005925;GO:0004872;GO:0005488;GO:0005515;GO:0005178	cell adhesion;cell-matrix adhesion;integrin-mediated signaling pathway;membrane;integral to membrane;integrin complex;cell leading edge;focal adhesion;receptor activity;binding;protein binding;integrin binding	GO:0005575;GO:0005623;GO:0043234;GO:0005886;GO:0007165;GO:0007155	cellular_component;cell;protein complex;plasma membrane;signal transduction;cell adhesion	.	.	.	.	.	.	.	.	1	0	0	0	1	0	0	0	1	0	0	0	1	0	0	0
chr1	70510298	70535054	-	MUC13	XM_002684796	ENSBTAG00000010382	mucin 13, cell surface associated						.	.	.	.	.	.	.	.	5	2	2	1	4	1	2	1	3	0	1	0	2	1	0	0
chr1	70606103	70685596	-	HEG1	XM_002684814	ENSBTAG00000021396	HEG homolog 1 (zebrafish)	P,C,F	GO:0009791;GO:0001570;GO:0035264;GO:0001701;GO:0050878;GO:0007507;GO:0003281;GO:0060039;GO:0045216;GO:0030324;GO:0001886;GO:0001945;GO:0001944;GO:0003209;GO:0001885;GO:0048845;GO:0003017;GO:0009897;GO:0009986;GO:0005911;GO:0005509;GO:0005515	post-embryonic development;vasculogenesis;multicellular organism growth;in utero embryonic development;regulation of body fluid levels;heart development;ventricular septum development;pericardium development;cell-cell junction organization;lung development;endothelial cell morphogenesis;lymph vessel development;vasculature development;cardiac atrium morphogenesis;endothelial cell development;veno…			.	.	.	.	.	.	.	.	2	2	1	1	0	0	0	0	2	2	1	1	0	0	0	0
chr1	70705730	70857355	-	SLC12A8	XM_002684815	ENSBTAG00000000496	solute carrier family 12 (potassium/chloride transporters), member 8	P,C	GO:0006810;GO:0055085;GO:0016020	transport;transmembrane transport;membrane	GO:0005575;GO:0005623;GO:0006810;GO:0055085	cellular_component;cell;transport;transmembrane transport	.	.	.	.	.	.	.	.	.	.	.	.	.	.	.	.	.	.	.	.	.	.	.	.
chr1	70864550	70959733	-	ZNF148	NM_001033121	ENSBTAG00000040031	zinc finger protein 148	P,C,F	GO:0006351;GO:0045944;GO:0045892;GO:0010629;GO:0007276;GO:0005634;GO:0005794;GO:0005622;GO:0003676;GO:0008270;GO:0003677;GO:0003700;GO:0043565;GO:0005515	transcription, DNA-dependent;positive regulation of transcription from RNA polymerase II promoter;negative regulation of transcription, DNA-dependent;negative regulation of gene expression;gamete generation;nucleus;Golgi apparatus;intracellular;nucleic acid binding;zinc ion binding;DNA binding;sequence-specific DNA binding transcription factor activity;sequence-specific DNA binding;protein binding	GO:0000003;GO:0034641;GO:0005575;GO:0005622;GO:0005623;GO:0005737;GO:0009058;GO:0005634;GO:0043226;GO:0005794	reproduction;cellular nitrogen compound metabolic process;cellular_component;intracellular;cell;cytoplasm;biosynthetic process;nucleus;organelle;Golgi apparatus	.	.	.	.	.	.	.	.	.	.	.	.	.	.	.	.	.	.	.	.	.	.	.	.
chr1	71078832	71131742	-	SNX4	NM_001080281	ENSBTAG00000011383	Sorting nexin-4	P,C,F	GO:0006810;GO:0015031;GO:0007154;GO:0032456;GO:0005737;GO:0016020;GO:0005768;GO:0031901;GO:0005868;GO:0008289;GO:0035091;GO:0005515	transport;protein transport;cell communication;endocytic recycling;cytoplasm;membrane;endosome;early endosome membrane;cytoplasmic dynein complex;lipid binding;phosphatidylinositol binding;protein binding	GO:0005575;GO:0005622;GO:0005623;GO:0005737;GO:0043234;GO:0006810;GO:0016192;GO:0043226;GO:0005856;GO:0005768	cellular_component;intracellular;cell;cytoplasm;protein complex;transport;vesicle-mediated transport;organelle;cytoskeleton;endosome	.	.	.	.	.	.	.	.	.	.	.	.	.	.	.	.	.	.	.	.	.	.	.	.
chr1	71147474	71238007	-	OSBPL11	NM_001193008	.	oxysterol binding protein-like 11	.	.	.	.	.	.	.	.	.	.	.	.	.	1	1	1	1	0	0	0	0	1	1	1	1	0	0	0	0
chr1	71344274	71363893	+	LOC506150	XM_582557	.	.	.	.	.	.	.	.	.	.	.	.	.	.	.	.	.	.	.	.	.	.	.	.	.	.	.	.	.	.	.
chr1	71384616	71430279	+	IQCG	NM_001038195	ENSBTAG00000018025	IQ domain-containing protein G	F	GO:0005515	protein binding			.	.	.	.	.	.	.	.	1	0	0	0	1	0	0	0	1	0	0	0	0	0	0	0
chr1	71431839	71536448	-	LRCH3	XM_001254204	.	.	.	.	.	.	.	.	.	.	.	.	.	.	.	1	1	1	1	1	1	1	1	0	0	0	0	0	0	0	0
chr1	71543744	71573437	-	FYTTD1	NM_001001137	ENSBTAG00000014874	UAP56-interacting factor						.	.	.	.	.	.	.	.	1	1	1	1	1	1	1	1	0	0	0	0	0	0	0	0
chr1	71585557	71634120	+	KIAA0226	NM_001101897	ENSBTAG00000001890	hypothetical protein LOC508354						.	.	.	.	.	.	.	.	2	1	0	0	1	0	0	0	1	0	0	0	2	1	0	0
chr1	71661288	71674871	+	MUC20	XM_002684818	.	mucin 20%2C cell surface associated	.	.	.	.	.	.	.	.	.	.	.	.	.	8	6	3	3	8	6	3	3	6	4	3	3	6	4	3	3
chr1	71685231	71710434	-	MUC4	XM_001788490	.	.	.	.	.	.	.	.	.	.	.	.	.	.	.	12	6	2	1	7	3	1	0	8	4	1	1	8	4	1	0
chr1	71756354	71779119	-	TNK2	NM_173885	ENSBTAG00000021364	activated CDC42 kinase 1	P,C,F	GO:0016310;GO:0006468;GO:0030424;GO:0043025;GO:0030426;GO:0030425;GO:0000166;GO:0005524;GO:0016740;GO:0016301;GO:0004672;GO:0004674;GO:0016772;GO:0004713;GO:0005515	phosphorylation;protein phosphorylation;axon;neuronal cell body;growth cone;dendrite;nucleotide binding;ATP binding;transferase activity;kinase activity;protein kinase activity;protein serine/threonine kinase activity;transferase activity, transferring phosphorus-containing groups;protein tyrosine kinase activity;protein binding	GO:0005575;GO:0005623;GO:0006464	cellular_component;cell;protein modification process	.	.	.	.	.	.	.	.	7	3	0	0	7	3	0	0	1	0	0	0	1	1	0	0
chr1	71808807	71836072	-	TFRC	NM_001206577	.	transferrin receptor %28p90%2C CD71%29	.	.	.	.	.	.	.	.	.	.	.	.	.	4	3	3	3	3	2	2	2	1	1	1	1	1	0	0	0
chr1	71813904	71820003	-	LOC100852305	XM_003584994	.	.	.	.	.	.	.	.	.	.	.	.	.	.	.	1	0	0	0	1	0	0	0	0	0	0	0	1	0	0	0
chr1	71945225	71957955	-	ZDHHC19	NM_001075671	.	zinc finger%2C DHHC-type containing 19	.	.	.	.	.	.	.	.	.	.	.	.	.	1	1	0	0	1	1	0	0	0	0	0	0	0	0	0	0
chr1	71965461	71983424	+	OSTALPHA	NM_001025333	ENSBTAG00000012347	Organic solute transporter subunit alpha	P,C,F	GO:0006810;GO:0016020;GO:0016021;GO:0005886;GO:0005215	transport;membrane;integral to membrane;plasma membrane;transporter activity	GO:0005575;GO:0005623;GO:0006810;GO:0005886	cellular_component;cell;transport;plasma membrane	.	.	.	.	.	.	.	.	.	.	.	.	.	.	.	.	.	.	.	.	.	.	.	.
chr1	71980366	72035314	-	PCYT1A	NM_001105052	ENSBTAG00000016979	choline-phosphate cytidylyltransferase A	P,C,F	GO:0009058;GO:0006656;GO:0009628;GO:0005789;GO:0042587;GO:0003824;GO:0016779	biosynthetic process;phosphatidylcholine biosynthetic process;response to abiotic stimulus;endoplasmic reticulum membrane;glycogen granule;catalytic activity;nucleotidyltransferase activity	GO:0034641;GO:0005575;GO:0005622;GO:0005623;GO:0005737;GO:0006629;GO:0044281;GO:0009058;GO:0043226;GO:0005783	cellular nitrogen compound metabolic process;cellular_component;intracellular;cell;cytoplasm;lipid metabolic process;small molecule metabolic process;biosynthetic process;organelle;endoplasmic reticulum	.	.	.	.	.	.	.	.	.	.	.	.	.	.	.	.	.	.	.	.	.	.	.	.
chr1	72061134	72088632	-	TCTEX1D2	NM_001166555	ENSBTAG00000032684	Tctex1 domain-containing protein 2	F	GO:0005515	protein binding			.	.	.	.	.	.	.	.	.	.	.	.	.	.	.	.	.	.	.	.	.	.	.	.
chr1	72377366	72403815	+	LRRC33	NM_001034391	ENSBTAG00000009614	leucine-rich repeat-containing protein 33 precursor	F	GO:0005515	protein binding			.	.	.	.	.	.	.	.	1	1	0	0	0	0	0	0	1	1	0	0	0	0	0	0
chr1	72444368	72450014	-	CEP19	NM_001099129	ENSBTAG00000013192	Centrosomal protein of 19 kDa	C	GO:0005737;GO:0005856;GO:0000922;GO:0005814	cytoplasm;cytoskeleton;spindle pole;centriole	GO:0005575;GO:0005622;GO:0005623;GO:0005737;GO:0043226;GO:0005856;GO:0005815	cellular_component;intracellular;cell;cytoplasm;organelle;cytoskeleton;microtubule organizing center	.	.	.	.	.	.	.	.	.	.	.	.	.	.	.	.	.	.	.	.	.	.	.	.
chr1	72449963	72492911	+	SENP5	XM_003581707	.	.	.	.	.	.	.	.	.	.	.	.	.	.	.	.	.	.	.	.	.	.	.	.	.	.	.	.	.	.	.
chr1	72496387	72502210	-	NCBP2	NM_001034396	ENSBTAG00000008873	Nuclear cap-binding protein subunit 2	P,C,F	GO:0006810;GO:0006397;GO:0008380;GO:0000184;GO:0006370;GO:0031047;GO:0051028;GO:0006417;GO:0006446;GO:0006408;GO:0046833;GO:0005654;GO:0005737;GO:0005634;GO:0005845;GO:0000166;GO:0003676;GO:0003723;GO:0000340;GO:0005515	transport;mRNA processing;RNA splicing;nuclear-transcribed mRNA catabolic process, nonsense-mediated decay;mRNA capping;gene silencing by RNA;mRNA transport;regulation of translation;regulation of translational initiation;snRNA export from nucleus;positive regulation of RNA export from nucleus;nucleoplasm;cytoplasm;nucleus;mRNA cap binding complex;nucleotide binding;nucleic acid binding;RNA bindi…	GO:0034641;GO:0005575;GO:0005622;GO:0005623;GO:0005737;GO:0043234;GO:0006810;GO:0009056;GO:0006913;GO:0005634;GO:0043226;GO:0005654;GO:0006397	cellular nitrogen compound metabolic process;cellular_component;intracellular;cell;cytoplasm;protein complex;transport;catabolic process;nucleocytoplasmic transport;nucleus;organelle;nucleoplasm;mRNA processing	.	.	.	.	.	.	.	.	.	.	.	.	.	.	.	.	.	.	.	.	.	.	.	.
chr1	72502330	72502990	+	LOC783161	XM_001251797	.	.	.	.	.	.	.	.	.	.	.	.	.	.	.	.	.	.	.	.	.	.	.	.	.	.	.	.	.	.	.
chr1	72506632	72511049	-	LOC525407	XM_003581713	.	.	.	.	.	.	.	.	.	.	.	.	.	.	.	4	4	0	0	4	4	0	0	0	0	0	0	0	0	0	0
chr1	72570994	72594811	-	MFI2	NM_001192312	.	antigen p97 %28melanoma associated%29 identified by monoclonal antibodies 133.2 and 96.5	.	.	.	.	.	.	.	.	.	.	.	.	.	.	.	.	.	.	.	.	.	.	.	.	.	.	.	.	.
chr1	72605495	72904227	-	DLG1	XM_001787491	.	.	.	.	.	.	.	.	.	.	.	.	.	.	.	1	1	1	1	0	0	0	0	0	0	0	0	1	1	1	1
chr1	73086559	73122433	-	BDH1	NM_001034600	ENSBTAG00000000448	D-beta-hydroxybutyrate dehydrogenase, mitochondrial	P,C,F	GO:0008152;GO:0055114;GO:0005739;GO:0005743;GO:0005759;GO:0005634;GO:0003824;GO:0005488;GO:0016491;GO:0003858	metabolic process;oxidation-reduction process;mitochondrion;mitochondrial inner membrane;mitochondrial matrix;nucleus;catalytic activity;binding;oxidoreductase activity;3-hydroxybutyrate dehydrogenase activity	GO:0005575;GO:0005622;GO:0005623;GO:0005737;GO:0043226;GO:0005739	cellular_component;intracellular;cell;cytoplasm;organelle;mitochondrion	MT	Meat	.	.	.	.	.	.	.	.	.	.	.	.	.	.	.	.	.	.	.	.	.	.
chr1	73122300	73124020	+	LOC100848835	XM_003581714	.	.	.	.	.	.	.	.	.	.	.	.	.	.	.	.	.	.	.	.	.	.	.	.	.	.	.	.	.	.	.
chr1	73184225	73197545	+	APOD	NM_001076301	ENSBTAG00000023600	apolipoprotein D precursor	P,C,F	GO:0006810;GO:0006629;GO:0006006;GO:0048662;GO:0000302;GO:0042308;GO:0010642;GO:0051895;GO:0060588;GO:0071638;GO:1900016;GO:2000098;GO:2000405;GO:0005615;GO:0005622;GO:0048471;GO:0005488;GO:0005215;GO:0008289;GO:0005515;GO:0015485	transport;lipid metabolic process;glucose metabolic process;negative regulation of smooth muscle cell proliferation;response to reactive oxygen species;negative regulation of protein import into nucleus;negative regulation of platelet-derived growth factor receptor signaling pathway;negative regulation of focal adhesion assembly;negative regulation of lipoprotein lipid oxidation;negative regulati…	GO:0005575;GO:0005622;GO:0005623;GO:0006810;GO:0005576;GO:0005615	cellular_component;intracellular;cell;transport;extracellular region;extracellular space	.	.	.	.	.	.	.	.	1	0	0	0	0	0	0	0	1	0	0	0	0	0	0	0
chr1	73222032	73239902	+	PPP1R2	NM_001035392	ENSBTAG00000006724	protein phosphatase inhibitor 2	P,F	GO:0009966;GO:0043666;GO:0004864;GO:0005515	regulation of signal transduction;regulation of phosphoprotein phosphatase activity;protein phosphatase inhibitor activity;protein binding			.	.	.	.	.	.	.	.	.	.	.	.	.	.	.	.	.	.	.	.	.	.	.	.
chr1	73272277	73385570	+	ACAP2	NM_001105337	ENSBTAG00000003378	centaurin, beta 2	P,F	GO:0032312;GO:0008270;GO:0008060;GO:0005515	regulation of ARF GTPase activity;zinc ion binding;ARF GTPase activator activity;protein binding			.	.	.	.	.	.	.	.	.	.	.	.	.	.	.	.	.	.	.	.	.	.	.	.
chr1	73448101	73624819	+	XXYLT1	NM_001075999	.	xyloside xylosyltransferase 1	.	.	.	.	.	.	.	.	.	.	.	.	.	4	4	1	1	4	4	1	1	0	0	0	0	2	2	0	0
chr1	74137700	74180808	-	TMEM44	NM_001099131	ENSBTAG00000002394	transmembrane protein 44						.	.	.	.	.	.	.	.	.	.	.	.	.	.	.	.	.	.	.	.	.	.	.	.
chr1	74189714	74212289	-	LSG1	NM_001045910	ENSBTAG00000008461	large subunit GTPase 1 homolog	P,C,F	GO:0051168;GO:0005622;GO:0005634;GO:0005737;GO:0005783;GO:0015030;GO:0005525	nuclear export;intracellular;nucleus;cytoplasm;endoplasmic reticulum;Cajal body;GTP binding	GO:0005575;GO:0005622;GO:0005623	cellular_component;intracellular;cell	.	.	.	.	.	.	.	.	1	1	1	1	0	0	0	0	0	0	0	0	1	1	1	1
chr1	74226892	74229098	+	FAM43A	XM_002684829	ENSBTAG00000008462	family with sequence similarity 43, member A	F	GO:0005515	protein binding			.	.	.	.	.	.	.	.	.	.	.	.	.	.	.	.	.	.	.	.	.	.	.	.
chr1	74285535	74309801	+	LOC100336241	XM_002706628	ENSBTAG00000002394	transmembrane protein 44						.	.	.	.	.	.	.	.	.	.	.	.	.	.	.	.	.	.	.	.	.	.	.	.
chr1	74431757	74486490	+	ATP13A3	NM_001192585	.	ATPase type 13A3	.	.	.	.	.	.	.	.	.	.	.	.	.	3	1	0	0	1	0	0	0	1	1	0	0	1	0	0	0
chr1	74494562	74496477	+	GP5	XM_002684858	ENSBTAG00000013203	glycoprotein V (platelet)	P,F	GO:0007160;GO:0010544;GO:0005515;GO:0005518	cell-matrix adhesion;negative regulation of platelet activation;protein binding;collagen binding			.	.	.	.	.	.	.	.	.	.	.	.	.	.	.	.	.	.	.	.	.	.	.	.
chr1	74524446	74535107	+	LOC100848949	XM_003581716	.	.	.	.	.	.	.	.	.	.	.	.	.	.	.	.	.	.	.	.	.	.	.	.	.	.	.	.	.	.	.
chr1	74540612	74549909	+	CPN2	NM_001101232	ENSBTAG00000032656	carboxypeptidase N subunit 2	F	GO:0005515	protein binding			.	.	.	.	.	.	.	.	1	1	1	1	0	0	0	0	1	1	1	1	0	0	0	0
chr1	74724826	74727308	-	HES1	NM_001034678	ENSBTAG00000000569	Transcription factor HES-1	P,C,F	GO:0006355;GO:0006351;GO:0045892;GO:0000122;GO:0006461;GO:0043388;GO:0048711;GO:0048715;GO:0042517;GO:0046427;GO:2000974;GO:0021861;GO:0007262;GO:0060253;GO:2000978;GO:0005634;GO:0003677;GO:0043565;GO:0042803;GO:0001078;GO:0071820	regulation of transcription, DNA-dependent;transcription, DNA-dependent;negative regulation of transcription, DNA-dependent;negative regulation of transcription from RNA polymerase II promoter;protein complex assembly;positive regulation of DNA binding;positive regulation of astrocyte differentiation;negative regulation of oligodendrocyte differentiation;positive regulation of tyrosine phosphoryl…	GO:0034641;GO:0005575;GO:0005622;GO:0005623;GO:0022607;GO:0065003;GO:0006605;GO:0006810;GO:0009058;GO:0006913;GO:0005634;GO:0043226;GO:0007165;GO:0048856;GO:0030154;GO:0006461	cellular nitrogen compound metabolic process;cellular_component;intracellular;cell;cellular component assembly;macromolecular complex assembly;protein targeting;transport;biosynthetic process;nucleocytoplasmic transport;nucleus;organelle;signal transduction;anatomical structure development;cell differentiation;protein complex assembly	.	.	.	.	.	.	.	.	1	1	1	1	1	1	1	1	0	0	0	0	0	0	0	0
chr1	74737130	74740075	+	LOC100848963	XM_003581717	.	.	.	.	.	.	.	.	.	.	.	.	.	.	.	.	.	.	.	.	.	.	.	.	.	.	.	.	.	.	.
chr1	75162499	75253869	-	OPA1	NM_001192961	.	optic atrophy 1 %28autosomal dominant%29	.	.	.	.	.	.	.	.	.	.	.	.	HO	1	1	0	0	0	0	0	0	1	1	0	0	0	0	0	0
chr1	75253404	75257087	+	LOC100138235	XM_001788965	.	.	.	.	.	.	.	.	.	.	.	.	.	.	HO	.	.	.	.	.	.	.	.	.	.	.	.	.	.	.	.
chr1	75290630	75439103	+	ATP13A4	XM_002684859	ENSBTAG00000016305	Uncharacterized protein	P,C,F	GO:0008152;GO:0006754;GO:0006812;GO:0006200;GO:0016020;GO:0016021;GO:0000166;GO:0005524;GO:0003824;GO:0016787;GO:0015662;GO:0046872;GO:0016887;GO:0016820	metabolic process;ATP biosynthetic process;cation transport;ATP catabolic process;membrane;integral to membrane;nucleotide binding;ATP binding;catalytic activity;hydrolase activity;ATPase activity, coupled to transmembrane movement of ions, phosphorylative mechanism;metal ion binding;ATPase activity;hydrolase activity, acting on acid anhydrides, catalyzing transmembrane movement of substances	GO:0034641;GO:0005575;GO:0005623;GO:0044281;GO:0006810;GO:0009056;GO:0009058;GO:0034655	cellular nitrogen compound metabolic process;cellular_component;cell;small molecule metabolic process;transport;catabolic process;biosynthetic process;nucleobase-containing compound catabolic process	.	.	.	.	.	.	.	HO	2	1	0	0	1	0	0	0	2	1	0	0	1	0	0	0
chr1	75443630	75578716	+	ATP13A5	XM_002684860	ENSBTAG00000018657	ATPase type 13A5	P,C,F	GO:0008152;GO:0006812;GO:0016020;GO:0016021;GO:0000166;GO:0005524;GO:0003824;GO:0015662;GO:0046872;GO:0016887	metabolic process;cation transport;membrane;integral to membrane;nucleotide binding;ATP binding;catalytic activity;ATPase activity, coupled to transmembrane movement of ions, phosphorylative mechanism;metal ion binding;ATPase activity	GO:0005575;GO:0005623;GO:0006810	cellular_component;cell;transport	.	.	.	.	.	.	.	HO	2	2	1	1	1	1	0	0	1	1	1	1	0	0	0	0
chr1	75530910	75578716	+	LOC787462	XR_083491	.	.	.	.	.	.	.	.	.	.	.	.	.	.	HO	.	.	.	.	.	.	.	.	.	.	.	.	.	.	.	.
chr1	75601477	75617979	-	HRASLS	NM_001076225	ENSBTAG00000035844	HRAS-like suppressor	C	GO:0005737;GO:0005641	cytoplasm;nuclear envelope lumen	GO:0005575;GO:0005622;GO:0005623;GO:0005737;GO:0005634;GO:0043226;GO:0005635	cellular_component;intracellular;cell;cytoplasm;nucleus;organelle;nuclear envelope	.	.	.	.	.	.	.	.	.	.	.	.	.	.	.	.	.	.	.	.	.	.	.	.
chr1	76029357	76150155	+	MB21D2	NM_001205856	.	Mab-21 domain containing 2	.	.	.	.	.	.	.	.	.	.	.	.	.	.	.	.	.	.	.	.	.	.	.	.	.	.	.	.	.
chr1	76216039	76832685	+	FGF12	NM_001079789	ENSBTAG00000012413	fibroblast growth factor 12	P,C,F	GO:0007254;GO:0005634;GO:0008083;GO:0008201	JNK cascade;nucleus;growth factor activity;heparin binding	GO:0006950;GO:0005575;GO:0005622;GO:0005623;GO:0005634;GO:0043226;GO:0007165	response to stress;cellular_component;intracellular;cell;nucleus;organelle;signal transduction	.	.	.	.	.	HW	.	.	.	.	.	.	.	.	.	.	.	.	.	.	.	.	.	.
chr1	77543507	77622453	-	CCDC50	NM_001038147	ENSBTAG00000006945	coiled-coil domain-containing protein 50						.	.	.	.	.	HW	.	.	.	.	.	.	.	.	.	.	.	.	.	.	.	.	.	.
chr1	77664234	77679252	+	UTS2D	XM_002684834	ENSBTAG00000044148	urotensin 2 domain containing						.	.	.	.	.	HW	.	.	.	.	.	.	.	.	.	.	.	.	.	.	.	.	.	.
chr1	77682355	77718578	-	OSTN	NM_001098935	ENSBTAG00000018703	osteocrin	P,C	GO:0045668;GO:0005615	negative regulation of osteoblast differentiation;extracellular space	GO:0005575;GO:0005576;GO:0005615	cellular_component;extracellular region;extracellular space	.	.	.	.	.	HW	.	.	1	1	1	1	0	0	0	0	1	1	1	1	1	1	1	1
chr1	77740587	77747086	+	LOC614619	XM_002684861	.	histone H2B 5-like	.	.	.	.	.	.	.	.	.	.	HW	.	.	.	.	.	.	.	.	.	.	.	.	.	.	.	.	.	.
chr1	77847552	78001946	+	GMNC	XM_002684863	ENSBTAG00000023593	geminin coiled-coil domain containing	P	GO:0006260;GO:0008283	DNA replication;cell proliferation			.	.	.	.	.	HW	.	.	3	1	2	0	2	0	2	0	1	0	1	0	1	1	0	0
chr1	78035946	78037705	-	LOC782776	XR_083080	ENSBTAG00000014534	Elongation factor 1-alpha 1	P,C,F	GO:0006412;GO:0006414;GO:0006184;GO:0005737;GO:0000166;GO:0005525;GO:0003746;GO:0003924	translation;translational elongation;GTP catabolic process;cytoplasm;nucleotide binding;GTP binding;translation elongation factor activity;GTPase activity	GO:0034641;GO:0005575;GO:0005622;GO:0005623;GO:0005737;GO:0044281;GO:0009056;GO:0009058;GO:0006412;GO:0034655	cellular nitrogen compound metabolic process;cellular_component;intracellular;cell;cytoplasm;small molecule metabolic process;catabolic process;biosynthetic process;translation;nucleobase-containing compound catabolic process	.	.	.	.	.	HW	.	.	.	.	.	.	.	.	.	.	.	.	.	.	.	.	.	.
chr1	78220739	78342714	-	IL1RAP	NM_001076155	ENSBTAG00000013205	interleukin 1 receptor accessory protein	F	GO:0004872;GO:0005515;GO:0004908	receptor activity;protein binding;interleukin-1 receptor activity			.	.	.	.	.	HW	.	.	.	.	.	.	.	.	.	.	.	.	.	.	.	.	.	.
chr1	78414230	78435022	+	TMEM207	XM_002684836	ENSBTAG00000013456	transmembrane protein 207						.	.	.	.	.	.	.	.	3	2	0	0	2	1	0	0	2	2	0	0	1	1	0	0
chr1	78466663	78488928	-	CLDN16	NM_174519	ENSBTAG00000006494	Claudin-16	P,C,F	GO:0006810;GO:0006811;GO:0016338;GO:0016020;GO:0016021;GO:0005886;GO:0005923;GO:0030054;GO:0005198;GO:0042802	transport;ion transport;calcium-independent cell-cell adhesion;membrane;integral to membrane;plasma membrane;tight junction;cell junction;structural molecule activity;identical protein binding	GO:0005575;GO:0005623;GO:0006810;GO:0005886;GO:0007155	cellular_component;cell;transport;plasma membrane;cell adhesion	.	.	.	.	.	.	.	.	.	.	.	.	.	.	.	.	.	.	.	.	.	.	.	.
chr1	78593014	78608595	+	CLDN1	NM_001001854	ENSBTAG00000013148	Claudin-1	P,C,F	GO:0016338;GO:0016020;GO:0016021;GO:0005886;GO:0005923;GO:0030054;GO:0005198;GO:0042802;GO:0005515	calcium-independent cell-cell adhesion;membrane;integral to membrane;plasma membrane;tight junction;cell junction;structural molecule activity;identical protein binding;protein binding	GO:0005575;GO:0005623;GO:0005886;GO:0007155	cellular_component;cell;plasma membrane;cell adhesion	.	.	.	.	.	.	.	.	.	.	.	.	.	.	.	.	.	.	.	.	.	.	.	.
chr1	78830153	79009110	+	LEPREL1	NM_001100345	ENSBTAG00000021025	prolyl 3-hydroxylase 2	P,C,F	GO:0008285;GO:0055114;GO:0032963;GO:0019511;GO:0005783;GO:0005794;GO:0005604;GO:0005488;GO:0016491;GO:0005506;GO:0016706;GO:0016705;GO:0031418;GO:0019797	negative regulation of cell proliferation;oxidation-reduction process;collagen metabolic process;peptidyl-proline hydroxylation;endoplasmic reticulum;Golgi apparatus;basement membrane;binding;oxidoreductase activity;iron ion binding;oxidoreductase activity, acting on paired donors, with incorporation or reduction of molecular oxygen, 2-oxoglutarate as one donor, and incorporation of one atom each…	GO:0005575;GO:0005622;GO:0005623;GO:0005737;GO:0043226;GO:0005794;GO:0006464;GO:0005783;GO:0005576;GO:0005578	cellular_component;intracellular;cell;cytoplasm;organelle;Golgi apparatus;protein modification process;endoplasmic reticulum;extracellular region;proteinaceous extracellular matrix	.	.	.	.	.	HW	.	.	2	2	1	1	0	0	0	0	2	2	1	1	0	0	0	0
chr1	79088426	79369036	-	TP63	NM_001191337	.	tumor protein p63	.	.	.	.	.	MT	Meat	.	.	.	HW	.	.	2	2	1	1	0	0	0	0	1	1	1	1	1	1	0	0
chr1	79749850	79904026	-	TPRG1	NM_001193079	.	tumor protein p63 regulated 1	.	.	.	.	.	.	.	.	.	.	.	.	.	.	.	.	.	.	.	.	.	.	.	.	.	.	.	.	.
chr1	80170816	80171604	-	LOC100847108	XR_138612	.	.	.	.	.	.	.	.	.	.	.	.	.	.	.	.	.	.	.	.	.	.	.	.	.	.	.	.	.	.	.
chr1	80187033	80908364	-	LPP	NM_001192591	.	LIM domain containing preferred translocation partner in lipoma	.	.	.	.	.	.	.	.	.	.	.	.	.	1	0	0	0	0	0	0	0	1	0	0	0	0	0	0	0
chr1	80395798	80395884	-	MIR28	NR_031148	.	.	.	.	.	.	.	.	.	.	.	.	.	.	.	.	.	.	.	.	.	.	.	.	.	.	.	.	.	.	.
chr1	80966290	80969108	+	LOC100847122	XR_138613	.	.	.	.	.	.	.	.	.	.	.	.	.	.	.	.	.	.	.	.	.	.	.	.	.	.	.	.	.	.	.
chr1	81132738	81152773	+	LOC100847148	XM_003581725	.	.	.	.	.	.	.	.	.	.	.	.	.	.	.	.	.	.	.	.	.	.	.	.	.	.	.	.	.	.	.
chr1	81350887	81357062	-	LOC100847171	XR_138615	.	.	.	.	.	.	.	.	.	.	.	.	.	.	.	.	.	.	.	.	.	.	.	.	.	.	.	.	.	.	.
chr1	81366742	81381544	+	BCL6	NM_001206450	.	B-cell CLL%2Flymphoma 6	.	.	.	.	.	.	.	.	.	.	.	.	.	1	1	0	0	1	1	0	0	1	1	0	0	0	0	0	0
chr1	81399979	81403714	+	RTP2	NM_001192316	.	receptor %28chemosensory%29 transporter protein 2	.	.	.	.	.	.	.	.	.	.	.	.	.	.	.	.	.	.	.	.	.	.	.	.	.	.	.	.	.
chr1	81428287	81429731	+	SST	NM_173960	ENSBTAG00000017312	somatostatin precursor	P,C,F	GO:0030334;GO:0005576;GO:0005179	regulation of cell migration;extracellular region;hormone activity	GO:0005575;GO:0005576	cellular_component;extracellular region	.	.	.	.	.	.	.	.	1	0	1	0	1	0	1	0	1	0	1	0	1	0	1	0
chr1	81715592	81719909	-	RTP4	NM_001075961	ENSBTAG00000032265	28kD interferon responsive protein	P,C,F	GO:0001580;GO:0006612;GO:0005737;GO:0005515	detection of chemical stimulus involved in sensory perception of bitter taste;protein targeting to membrane;cytoplasm;protein binding			.	.	.	.	.	.	.	.	1	1	0	0	1	1	0	0	1	1	0	0	1	1	0	0
chr1	81716495	81719994	-	LOC100851529	XM_003585525	.	.	.	.	.	.	.	.	.	.	.	.	.	.	.	.	.	.	.	.	.	.	.	.	.	.	.	.	.	.	.
chr1	81814763	81867198	+	MASP1	NM_001076968	ENSBTAG00000012467	mannan-binding lectin serine protease 1	P,C,F	GO:0006508;GO:0006956;GO:0001867;GO:0005576;GO:0005615;GO:0005509;GO:0003824;GO:0016787;GO:0004252;GO:0008233	proteolysis;complement activation;complement activation, lectin pathway;extracellular region;extracellular space;calcium ion binding;catalytic activity;hydrolase activity;serine-type endopeptidase activity;peptidase activity	GO:0006950;GO:0005575;GO:0005576;GO:0002376;GO:0005615	response to stress;cellular_component;extracellular region;immune system process;extracellular space	.	.	.	.	.	.	.	.	.	.	.	.	.	.	.	.	.	.	.	.	.	.	.	.
chr1	81890983	81893817	-	RTP1	NM_001192256	.	receptor %28chemosensory%29 transporter protein 1	.	.	.	.	.	.	.	.	.	.	.	.	.	.	.	.	.	.	.	.	.	.	.	.	.	.	.	.	.
chr1	81942359	81952210	+	LOC100847189	XR_138616	.	.	.	.	.	.	.	.	.	.	.	.	.	.	.	.	.	.	.	.	.	.	.	.	.	.	.	.	.	.	.
chr1	82012064	82054464	-	ST6GAL1	NM_177517	ENSBTAG00000010357	beta-galactoside alpha-2,6-sialyltransferase 1	P,C,F	GO:0006486;GO:0016020;GO:0016021;GO:0005794;GO:0030173;GO:0016740;GO:0016757;GO:0008373	protein glycosylation;membrane;integral to membrane;Golgi apparatus;integral to Golgi membrane;transferase activity;transferase activity, transferring glycosyl groups;sialyltransferase activity	GO:0005575;GO:0005622;GO:0005623;GO:0005737;GO:0009058;GO:0043226;GO:0005794;GO:0006464;GO:0005975	cellular_component;intracellular;cell;cytoplasm;biosynthetic process;organelle;Golgi apparatus;protein modification process;carbohydrate metabolic process	.	.	.	.	.	.	.	.	2	1	2	1	1	1	1	1	1	0	1	0	1	0	1	0
chr1	82231641	82244801	.	ADIPOQ	NM_174742	ENSBTAG00000019813	Adiponectin	P,C,F	GO:0043123;GO:0045892;GO:0031953;GO:0045599;GO:0042593;GO:0046326;GO:0070373;GO:0051260;GO:0009749;GO:0043124;GO:0032757;GO:0030336;GO:0006006;GO:0043407;GO:0050728;GO:0001934;GO:0006635;GO:0032720;GO:0009967;GO:0032869;GO:0032270;GO:0050873;GO:0014912;GO:0048662;GO:0019395;GO:0010642;GO:0010739;GO:0010745;GO:0010804;GO:0010875;GO:0010906;GO:0030853;GO:0033034;GO:0034115;GO:0034383;GO:0034612;GO:…	positive regulation of I-kappaB kinase/NF-kappaB cascade;negative regulation of transcription, DNA-dependent;negative regulation of protein autophosphorylation;negative regulation of fat cell differentiation;glucose homeostasis;positive regulation of glucose import;negative regulation of ERK1 and ERK2 cascade;protein homooligomerization;response to glucose stimulus;negative regulation of I-kappaB…	GO:0006950;GO:0005575;GO:0005622;GO:0005623;GO:0005737;GO:0022607;GO:0065003;GO:0006629;GO:0044281;GO:0009056;GO:0043226;GO:0005975;GO:0005783;GO:0042592;GO:0048856;GO:0030154;GO:0006461;GO:0005576;GO:0005578;GO:0007009;GO:0061024;GO:0003013;GO:0005615	response to stress;cellular_component;intracellular;cell;cytoplasm;cellular component assembly;macromolecular complex assembly;lipid metabolic process;small molecule metabolic process;catabolic process;organelle;carbohydrate metabolic process;endoplasmic reticulum;homeostatic process;anatomical structure development;cell differentiation;protein complex assembly;extracellular region;proteinaceous …	MT	Meat	.	.	.	.	.	.	.	.	.	.	.	.	.	.	.	.	.	.	.	.	.	.
chr1	82270005	82284449	+	RFC4	NM_001045894	ENSBTAG00000014727	replication factor C subunit 4	P,C,F	GO:0006260;GO:0005663;GO:0000166;GO:0005524;GO:0003677;GO:0017111;GO:0003689;GO:0005515	DNA replication;DNA replication factor C complex;nucleotide binding;ATP binding;DNA binding;nucleoside-triphosphatase activity;DNA clamp loader activity;protein binding	GO:0006259;GO:0034641;GO:0005575;GO:0005622;GO:0005623;GO:0043234;GO:0009058;GO:0043226;GO:0005694	DNA metabolic process;cellular nitrogen compound metabolic process;cellular_component;intracellular;cell;protein complex;biosynthetic process;organelle;chromosome	.	.	.	.	.	.	.	.	.	.	.	.	.	.	.	.	.	.	.	.	.	.	.	.
chr1	82284445	82290755	-	EIF4A2	NM_001034044	ENSBTAG00000014724	Eukaryotic initiation factor 4A-II	P,F	GO:0006412;GO:0006413;GO:0000166;GO:0003676;GO:0005524;GO:0016787;GO:0004386;GO:0008026;GO:0003723;GO:0003743;GO:0005515	translation;translational initiation;nucleotide binding;nucleic acid binding;ATP binding;hydrolase activity;helicase activity;ATP-dependent helicase activity;RNA binding;translation initiation factor activity;protein binding	GO:0009058;GO:0006412	biosynthetic process;translation	.	.	.	.	.	.	.	.	.	.	.	.	.	.	.	.	.	.	.	.	.	.	.	.
chr1	82287560	82287665	-	MIR1248-1	NR_030890	.	.	.	.	.	.	.	.	.	.	.	.	.	.	.	.	.	.	.	.	.	.	.	.	.	.	.	.	.	.	.
chr1	82408884	82417355	-	HRG	NM_173919	ENSBTAG00000001265	histidine-rich glycoprotein	P,C,F	GO:0016525;GO:0030168;GO:0030193;GO:0050832;GO:0051918;GO:0010543;GO:0005576;GO:0004869;GO:0008270;GO:0005515;GO:0046872;GO:0020037;GO:0043498;GO:0008201;GO:0043395;GO:0019865;GO:0004867	negative regulation of angiogenesis;platelet activation;regulation of blood coagulation;defense response to fungus;negative regulation of fibrinolysis;regulation of platelet activation;extracellular region;cysteine-type endopeptidase inhibitor activity;zinc ion binding;protein binding;metal ion binding;heme binding;cell surface binding;heparin binding;heparan sulfate proteoglycan binding;immunogl…			.	.	.	.	.	.	.	.	2	2	1	1	1	1	0	0	2	2	1	1	0	0	0	0
chr1	82432793	82448101	-	FETUB	NM_001034218	ENSBTAG00000017531	Fetuin-B	C,F	GO:0005576;GO:0005615;GO:0004869	extracellular region;extracellular space;cysteine-type endopeptidase inhibitor activity	GO:0005575;GO:0005576;GO:0005615	cellular_component;extracellular region;extracellular space	.	.	.	.	.	.	.	.	4	2	2	1	2	0	1	0	3	2	1	1	1	0	0	0
chr1	82483860	82484526	+	LOC100847207	XR_138610	.	.	.	.	.	.	.	.	.	.	.	.	.	.	.	.	.	.	.	.	.	.	.	.	.	.	.	.	.	.	.
chr1	82483867	82490784	-	AHSG	NM_173984	ENSBTAG00000000522	Alpha-2-HS-glycoprotein	P,C,F	GO:0001503;GO:0050727;GO:0030500;GO:0006953;GO:0050766;GO:0030502;GO:0005576;GO:0005615;GO:0004869	ossification;regulation of inflammatory response;regulation of bone mineralization;acute-phase response;positive regulation of phagocytosis;negative regulation of bone mineralization;extracellular region;extracellular space;cysteine-type endopeptidase inhibitor activity	GO:0006950;GO:0005575;GO:0005576;GO:0005615	response to stress;cellular_component;extracellular region;extracellular space	MT	Meat	.	.	.	.	.	.	1	1	0	0	0	0	0	0	1	1	0	0	0	0	0	0
chr1	82515751	82533950	-	DNAJB11	NM_001034268	ENSBTAG00000003151	DnaJ homolog subfamily B member 11	P,C,F	GO:0006457;GO:0016556;GO:0005737;GO:0005634;GO:0005783;GO:0005788;GO:0031072;GO:0051082;GO:0005515	protein folding;mRNA modification;cytoplasm;nucleus;endoplasmic reticulum;endoplasmic reticulum lumen;heat shock protein binding;unfolded protein binding;protein binding	GO:0034641;GO:0005575;GO:0005622;GO:0005623;GO:0005737;GO:0005634;GO:0043226;GO:0005783;GO:0006457	cellular nitrogen compound metabolic process;cellular_component;intracellular;cell;cytoplasm;nucleus;organelle;endoplasmic reticulum;protein folding	.	.	.	.	.	.	.	.	.	.	.	.	.	.	.	.	.	.	.	.	.	.	.	.
chr1	82537777	82560933	+	TBCCD1	NM_001083730	ENSBTAG00000003143	TBCC domain-containing protein 1	P,C,F	GO:0008360;GO:0030334;GO:0000902;GO:0051661;GO:0051684;GO:0031616;GO:0005488	regulation of cell shape;regulation of cell migration;cell morphogenesis;maintenance of centrosome location;maintenance of Golgi location;spindle pole centrosome;binding	GO:0005575;GO:0005622;GO:0005623;GO:0005737;GO:0043226;GO:0005856;GO:0005815;GO:0000902;GO:0048856	cellular_component;intracellular;cell;cytoplasm;organelle;cytoskeleton;microtubule organizing center;cell morphogenesis;anatomical structure development	.	.	.	.	.	.	.	.	2	0	0	0	2	0	0	0	0	0	0	0	0	0	0	0
chr1	82562763	82568532	+	CRYGS	NM_174292	ENSBTAG00000003140	Beta-crystallin S	P,F	GO:0002009;GO:0002088;GO:0005212	morphogenesis of an epithelium;lens development in camera-type eye;structural constituent of eye lens	GO:0048856	anatomical structure development	.	.	.	.	.	.	.	.	.	.	.	.	.	.	.	.	.	.	.	.	.	.	.	.
chr1	82630412	82631118	+	LOC100847228	XR_138611	.	.	.	.	.	.	.	.	.	.	.	.	.	.	.	.	.	.	.	.	.	.	.	.	.	.	.	.	.	.	.
chr1	82812470	82969311	+	DGKG	XM_002684869	ENSBTAG00000005091	diacylglycerol kinase, gamma 90kDa	P,C,F	GO:0007205;GO:0035556;GO:0005622;GO:0005737;GO:0005886;GO:0005509;GO:0004143	activation of protein kinase C activity by G-protein coupled receptor protein signaling pathway;intracellular signal transduction;intracellular;cytoplasm;plasma membrane;calcium ion binding;diacylglycerol kinase activity	GO:0005575;GO:0005622;GO:0005623;GO:0007165	cellular_component;intracellular;cell;signal transduction	.	.	.	.	.	.	.	.	3	3	1	1	1	1	1	1	1	1	1	1	3	3	1	1
chr1	83007592	83066900	+	ETV5	NM_001192834	.	ets variant 5	.	.	.	.	.	.	.	.	.	.	.	.	.	1	1	1	1	0	0	0	0	1	1	1	1	0	0	0	0
chr1	83126331	83146173	-	LOC616971	XR_082739	ENSBTAG00000011305	Uncharacterized protein	F	GO:0005488	binding			.	.	.	.	.	.	.	.	.	.	.	.	.	.	.	.	.	.	.	.	.	.	.	.
chr1	83160606	83180305	+	TRA2B	NM_001034776	ENSBTAG00000001697	Transformer-2 protein homolog beta	P,C,F	GO:0006397;GO:0008380;GO:0000398;GO:0000381;GO:0048026;GO:0005634;GO:0000166;GO:0003676;GO:0003723;GO:0003729;GO:0005515	mRNA processing;RNA splicing;nuclear mRNA splicing, via spliceosome;regulation of alternative nuclear mRNA splicing, via spliceosome;positive regulation of nuclear mRNA splicing, via spliceosome;nucleus;nucleotide binding;nucleic acid binding;RNA binding;mRNA binding;protein binding	GO:0034641;GO:0005575;GO:0005622;GO:0005623;GO:0005634;GO:0043226;GO:0006397	cellular nitrogen compound metabolic process;cellular_component;intracellular;cell;nucleus;organelle;mRNA processing	.	.	.	.	.	.	.	.	.	.	.	.	.	.	.	.	.	.	.	.	.	.	.	.
chr1	83274281	83444242	+	IGF2BP2	NM_001192504	.	insulin-like growth factor 2 mRNA binding protein 2	.	.	.	.	.	.	.	.	.	.	.	.	.	.	.	.	.	.	.	.	.	.	.	.	.	.	.	.	.
chr1	83459059	83493497	-	SENP2	NM_001191360	.	SUMO1%2Fsentrin%2FSMT3 specific peptidase 2	.	.	.	.	.	.	.	.	.	.	.	.	.	1	1	0	0	0	0	0	0	1	1	0	0	0	0	0	0
chr1	83525757	83560764	+	LIPH	XM_002684870	ENSBTAG00000001535	lipase, member H	P,C,F	GO:0016042;GO:0005886;GO:0005615;GO:0008201;GO:0004620	lipid catabolic process;plasma membrane;extracellular space;heparin binding;phospholipase activity			.	.	.	.	.	.	.	.	4	3	1	1	1	0	0	0	4	3	1	1	1	0	0	0
chr1	83568598	83577285	+	TMEM41A	NM_001075200	ENSBTAG00000017115	Transmembrane protein 41A	C	GO:0016020;GO:0016021	membrane;integral to membrane	GO:0005575;GO:0005623	cellular_component;cell	.	.	.	.	.	.	.	.	.	.	.	.	.	.	.	.	.	.	.	.	.	.	.	.
chr1	83584006	83709124	-	MAP3K13	NM_001101853	ENSBTAG00000017103	mitogen-activated protein kinase kinase kinase 13	P,C,F	GO:0006468;GO:0046777;GO:0051092;GO:0007254;GO:0000186;GO:0005624;GO:0008385;GO:0005524;GO:0042802;GO:0042803;GO:0000287;GO:0004672;GO:0004674;GO:0016772;GO:0004713;GO:0004709;GO:0005515	protein phosphorylation;protein autophosphorylation;positive regulation of NF-kappaB transcription factor activity;JNK cascade;activation of MAPKK activity;membrane fraction;IkappaB kinase complex;ATP binding;identical protein binding;protein homodimerization activity;magnesium ion binding;protein kinase activity;protein serine/threonine kinase activity;transferase activity, transferring phosphor…	GO:0006950;GO:0005575;GO:0005622;GO:0005623;GO:0005737;GO:0005829;GO:0043234;GO:0007165;GO:0006464	response to stress;cellular_component;intracellular;cell;cytoplasm;cytosol;protein complex;signal transduction;protein modification process	.	.	.	.	.	.	.	.	2	1	0	0	0	0	0	0	0	0	0	0	2	1	0	0
chr1	83750144	83803400	+	EHHADH	NM_001075780	ENSBTAG00000019625	peroxisomal bifunctional enzyme	P,C,F	GO:0008152;GO:0055114;GO:0006631;GO:0006635;GO:0006475;GO:0005739;GO:0005634;GO:0005737;GO:0043231;GO:0005777;GO:0003824;GO:0005488;GO:0016491;GO:0016616;GO:0050662;GO:0003857	metabolic process;oxidation-reduction process;fatty acid metabolic process;fatty acid beta-oxidation;internal protein amino acid acetylation;mitochondrion;nucleus;cytoplasm;intracellular membrane-bounded organelle;peroxisome;catalytic activity;binding;oxidoreductase activity;oxidoreductase activity, acting on the CH-OH group of donors, NAD or NADP as acceptor;coenzyme binding;3-hydroxyacyl-CoA de…	GO:0005575;GO:0005622;GO:0005623;GO:0005737;GO:0006629;GO:0044281;GO:0043226;GO:0005739	cellular_component;intracellular;cell;cytoplasm;lipid metabolic process;small molecule metabolic process;organelle;mitochondrion	.	.	.	.	.	.	.	.	3	3	0	0	3	3	0	0	0	0	0	0	0	0	0	0
chr1	83822843	83833312	+	LOC100140254	XM_001788370	ENSBTAG00000007296							.	.	.	.	.	.	.	.	1	1	1	1	1	1	1	1	0	0	0	0	0	0	0	0
chr1	83856247	83979161	+	C1H3orf70	NM_001195030	.	chromosome 1 open reading frame%2C human C3orf70	.	.	.	.	.	.	.	.	.	.	.	.	.	.	.	.	.	.	.	.	.	.	.	.	.	.	.	.	.
chr1	83990088	84271401	-	VPS8	XM_001251842	ENSBTAG00000005209	vacuolar protein sorting 8 homolog (S. cerevisiae)	F	GO:0008270;GO:0046872;GO:0005515	zinc ion binding;metal ion binding;protein binding			.	.	.	.	.	.	.	.	2	1	0	0	1	0	0	0	1	1	0	0	2	1	0	0
chr1	84373969	84375564	+	MAGEF1	NM_001102049	ENSBTAG00000019014	melanoma-associated antigen F1	C	GO:0005634;GO:0005886;GO:0045211;GO:0016010;GO:0048471;GO:0030425	nucleus;plasma membrane;postsynaptic membrane;dystrophin-associated glycoprotein complex;perinuclear region of cytoplasm;dendrite	GO:0005575;GO:0005622;GO:0005623;GO:0005737;GO:0043234;GO:0005634;GO:0043226;GO:0005886	cellular_component;intracellular;cell;cytoplasm;protein complex;nucleus;organelle;plasma membrane	.	.	.	.	.	.	.	.	.	.	.	.	.	.	.	.	.	.	.	.	.	.	.	.
chr1	84485281	84505661	-	EPHB3	NM_001192796	.	EPH receptor B3	.	.	.	.	.	.	.	.	.	.	.	.	HO	1	1	1	1	0	0	0	0	0	0	0	0	1	1	1	1
chr1	84578873	84580710	+	LOC524771	NM_001098057	ENSBTAG00000008343	hypothetical protein LOC524771						.	.	.	.	.	.	.	HO	.	.	.	.	.	.	.	.	.	.	.	.	.	.	.	.
chr1	84678601	84688238	-	CHRD	XM_001788437	ENSBTAG00000002878	chordin	P,C,F	GO:0001501;GO:0007417;GO:0009953;GO:0030900;GO:0045668;GO:0001649;GO:0001702;GO:0030514;GO:0001707;GO:0007389;GO:0045785;GO:0030336;GO:0021919;GO:0005615;GO:0005515;GO:0008201;GO:0045545	skeletal system development;central nervous system development;dorsal/ventral pattern formation;forebrain development;negative regulation of osteoblast differentiation;osteoblast differentiation;gastrulation with mouth forming second;negative regulation of BMP signaling pathway;mesoderm formation;pattern specification process;positive regulation of cell adhesion;negative regulation of cell migrat…			.	.	.	.	.	.	.	HO	4	4	4	4	4	4	4	4	2	2	2	2	3	3	3	3
chr1	84692246	84697018	+	THPO	NM_001166040	ENSBTAG00000000476	thrombopoietin	P,C,F	GO:0008283;GO:0030099;GO:0005576;GO:0005179;GO:0005125	cell proliferation;myeloid cell differentiation;extracellular region;hormone activity;cytokine activity	GO:0005575;GO:0048856;GO:0030154;GO:0005576;GO:0002376;GO:0008283	cellular_component;anatomical structure development;cell differentiation;extracellular region;immune system process;cell proliferation	.	.	.	.	.	.	.	HO	1	0	0	0	1	0	0	0	0	0	0	0	1	0	0	0
chr1	84700511	84704941	-	POLR2H	NM_001192065	.	polymerase %28RNA%29 II %28DNA directed%29 polypeptide H	.	.	.	.	.	.	.	.	.	.	.	.	HO	.	.	.	.	.	.	.	.	.	.	.	.	.	.	.	.
chr1	84705815	84720546	+	CLCN2	NM_001102487	ENSBTAG00000012284	chloride channel protein 2	P,C,F	GO:0006821;GO:0055085;GO:0060041;GO:0060689;GO:0016020;GO:0016021;GO:0005216;GO:0005515;GO:0005247	chloride transport;transmembrane transport;retina development in camera-type eye;cell differentiation involved in salivary gland development;membrane;integral to membrane;ion channel activity;protein binding;voltage-gated chloride channel activity	GO:0005575;GO:0005623;GO:0006810;GO:0048856;GO:0030154;GO:0055085	cellular_component;cell;transport;anatomical structure development;cell differentiation;transmembrane transport	.	.	.	.	.	.	.	HO	5	1	1	1	4	0	0	0	2	0	0	0	5	1	1	1
chr1	84721160	84726616	-	FAM131A	NM_001076118	ENSBTAG00000012273	hypothetical protein LOC538666						.	.	.	.	.	.	.	HO	1	1	0	0	1	1	0	0	0	0	0	0	0	0	0	0
chr1	84728940	84746773	-	EIF4G1	XM_002684874	ENSBTAG00000012881	eukaryotic translation initiation factor 4 gamma, 1	P,C,F	GO:0016070;GO:0005737;GO:0005488;GO:0005515	RNA metabolic process;cytoplasm;binding;protein binding	GO:0034641	cellular nitrogen compound metabolic process	.	.	.	.	.	.	.	HO	6	5	4	4	3	3	2	2	1	1	1	1	2	1	1	1
chr1	84754187	84763535	-	PSMD2	NM_001101197	.	proteasome %28prosome%2C macropain%29 26S subunit%2C non-ATPase%2C 2	.	.	.	.	.	.	.	.	.	.	.	.	HO	1	1	0	0	0	0	0	0	1	1	0	0	0	0	0	0
chr1	84769892	84802269	-	ECE2	NM_174046	ENSBTAG00000005658	endothelin-converting enzyme 2 isoform 2b-2	P,F	GO:0008152;GO:0008168	metabolic process;methyltransferase activity			.	.	.	.	.	.	.	HO	1	1	0	0	0	0	0	0	1	1	0	0	0	0	0	0
chr1	84793567	84795723	+	CAMK2N2	NM_001114514	ENSBTAG00000005657	Calcium/calmodulin-dependent protein kinase II inhibitor 2	C,F	GO:0005737;GO:0005634;GO:0005829;GO:0004860	cytoplasm;nucleus;cytosol;protein kinase inhibitor activity	GO:0005575;GO:0005622;GO:0005623;GO:0005737;GO:0005829;GO:0005634;GO:0043226	cellular_component;intracellular;cell;cytoplasm;cytosol;nucleus;organelle	.	.	.	.	.	.	.	HO	.	.	.	.	.	.	.	.	.	.	.	.	.	.	.	.
chr1	84803051	84808376	+	ALG3	NM_001083511	ENSBTAG00000005652	dolichyl-P-Man:Man(5)GlcNAc(2)-PP-dolichyl mannosyltransferase	C,F	GO:0016021;GO:0005783;GO:0005789;GO:0016758;GO:0000033	integral to membrane;endoplasmic reticulum;endoplasmic reticulum membrane;transferase activity, transferring hexosyl groups;alpha-1,3-mannosyltransferase activity	GO:0005575;GO:0005622;GO:0005623;GO:0005737;GO:0043226;GO:0005783	cellular_component;intracellular;cell;cytoplasm;organelle;endoplasmic reticulum	.	.	.	.	.	.	.	HO	.	.	.	.	.	.	.	.	.	.	.	.	.	.	.	.
chr1	84808369	84819958	-	VWA5B2	XM_001790295	ENSBTAG00000040399	von Willebrand factor A domain containing 5B2						.	.	.	.	.	.	.	HO	2	2	0	0	2	2	0	0	0	0	0	0	0	0	0	0
chr1	84809205	84809291	-	MIR1224	NR_030816	.	.	.	.	.	.	.	.	.	.	.	.	.	.	HO	.	.	.	.	.	.	.	.	.	.	.	.	.	.	.	.
chr1	84835493	84843338	-	ABCF3	NM_001083457	ENSBTAG00000006920	ATP-binding cassette sub-family F member 3	P,F	GO:0006200;GO:0000166;GO:0005524;GO:0016887;GO:0017111	ATP catabolic process;nucleotide binding;ATP binding;ATPase activity;nucleoside-triphosphatase activity	GO:0034641;GO:0044281;GO:0009056;GO:0034655	cellular nitrogen compound metabolic process;small molecule metabolic process;catabolic process;nucleobase-containing compound catabolic process	.	.	.	.	.	.	.	HO	2	2	0	0	1	1	0	0	0	0	0	0	1	1	0	0
chr1	84845372	84854257	-	AP2M1	NM_001034523	ENSBTAG00000020106	AP-2 complex subunit mu	P,C,F	GO:0016192;GO:0006810;GO:0006886;GO:0015031;GO:0016020;GO:0005886;GO:0005739;GO:0030132;GO:0030131;GO:0005905;GO:0008289;GO:0005515	vesicle-mediated transport;transport;intracellular protein transport;protein transport;membrane;plasma membrane;mitochondrion;clathrin coat of coated pit;clathrin adaptor complex;coated pit;lipid binding;protein binding	GO:0005575;GO:0005622;GO:0005623;GO:0005737;GO:0043234;GO:0006810;GO:0016192;GO:0043226;GO:0005886;GO:0005739	cellular_component;intracellular;cell;cytoplasm;protein complex;transport;vesicle-mediated transport;organelle;plasma membrane;mitochondrion	.	.	.	.	.	.	.	HO	3	3	2	2	3	3	2	2	1	1	0	0	0	0	0	0
chr1	84856604	84873820	-	DVL3	XM_001788478	ENSBTAG00000019336	dishevelled, dsh homolog 3 (Drosophila)	P,C,F	GO:0035556;GO:0007275;GO:0090103;GO:0003148;GO:0003007;GO:0060071;GO:0090179;GO:0016055;GO:0045893;GO:0060070;GO:0001934;GO:0035567;GO:0043507;GO:0005622;GO:0005737;GO:0004871;GO:0005515;GO:0005102;GO:0046982;GO:0005109;GO:0002020;GO:0008013	intracellular signal transduction;multicellular organismal development;cochlea morphogenesis;outflow tract septum morphogenesis;heart morphogenesis;Wnt receptor signaling pathway, planar cell polarity pathway;planar cell polarity pathway involved in neural tube closure;Wnt receptor signaling pathway;positive regulation of transcription, DNA-dependent;canonical Wnt receptor signaling pathway;posit…	GO:0005575;GO:0005622;GO:0005623;GO:0007165	cellular_component;intracellular;cell;signal transduction	.	.	.	.	.	.	.	HO	1	1	1	1	0	0	0	0	0	0	0	0	1	1	1	1
chr1	84877713	84887417	-	EIF2B5	XM_001251995	ENSBTAG00000011414	eukaryotic translation initiation factor 2B, subunit 5 epsilon, 82kDa	P,C,F	GO:0006413;GO:0006950;GO:0009408;GO:0014003;GO:0042552;GO:0001541;GO:0051716;GO:0016070;GO:0048708;GO:0014002;GO:0005737;GO:0005634;GO:0005851;GO:0005488;GO:0016740;GO:0003743;GO:0005085;GO:0005515	translational initiation;response to stress;response to heat;oligodendrocyte development;myelination;ovarian follicle development;cellular response to stimulus;RNA metabolic process;astrocyte differentiation;astrocyte development;cytoplasm;nucleus;eukaryotic translation initiation factor 2B complex;binding;transferase activity;translation initiation factor activity;guanyl-nucleotide exchange fact…	GO:0000003;GO:0006950;GO:0034641;GO:0005575;GO:0005622;GO:0005623;GO:0005737;GO:0043234;GO:0009058;GO:0005634;GO:0043226;GO:0042592;GO:0048856;GO:0030154;GO:0050877;GO:0006412	reproduction;response to stress;cellular nitrogen compound metabolic process;cellular_component;intracellular;cell;cytoplasm;protein complex;biosynthetic process;nucleus;organelle;homeostatic process;anatomical structure development;cell differentiation;neurological system process;translation	.	.	.	.	.	.	.	HO	1	0	0	0	1	0	0	0	1	0	0	0	1	0	0	0
chr1	84905449	84910706	-	HTR3E	XM_002684893	ENSBTAG00000040304	Uncharacterized protein	P,C,F	GO:0006810;GO:0006811;GO:0016020;GO:0016021;GO:0045211;GO:0005216;GO:0005230	transport;ion transport;membrane;integral to membrane;postsynaptic membrane;ion channel activity;extracellular ligand-gated ion channel activity	GO:0005575;GO:0005623;GO:0006810	cellular_component;cell;transport	.	.	.	.	.	.	.	HO	7	5	1	1	4	2	0	0	5	3	1	1	2	0	0	0
chr1	85041197	85046628	-	LOC532114	XM_002684879	ENSBTAG00000039011	5-hydroxytryptamine (serotonin) receptor 3D, ionotropic	P,C,F	GO:0006810;GO:0006811;GO:0016020;GO:0005230	transport;ion transport;membrane;extracellular ligand-gated ion channel activity	GO:0005575;GO:0005623;GO:0006810	cellular_component;cell;transport	.	.	.	.	.	.	.	HO	9	8	1	1	6	5	1	1	6	5	0	0	6	5	1	1
chr1	85058923	85086821	+	ABCC5	NM_001077907	ENSBTAG00000038131	ATP-binding cassette, sub-family C (CFTR/MRP), member 5	F	GO:0005524	ATP binding			.	.	.	.	.	.	.	HO	.	.	.	.	.	.	.	.	.	.	.	.	.	.	.	.
chr1	85142213	85143255	+	LOC783608	XR_082740	ENSBTAG00000006795	Glycine cleavage system H protein, mitochondrial	P,C	GO:0006546;GO:0019464;GO:0005739;GO:0005960	glycine catabolic process;glycine decarboxylation via glycine cleavage system;mitochondrion;glycine cleavage complex	GO:0034641;GO:0005575;GO:0005622;GO:0005623;GO:0005737;GO:0043234;GO:0044281;GO:0009056;GO:0006520;GO:0043226;GO:0005739	cellular nitrogen compound metabolic process;cellular_component;intracellular;cell;cytoplasm;protein complex;small molecule metabolic process;catabolic process;cellular amino acid metabolic process;organelle;mitochondrion	.	.	.	.	.	.	.	HO	.	.	.	.	.	.	.	.	.	.	.	.	.	.	.	.
chr1	85182949	85242731	+	PARL	NM_001015596	ENSBTAG00000014460	Presenilins-associated rhomboid-like protein, mitochondrialP-beta	P,C,F	GO:0006508;GO:0090201;GO:2001243;GO:0005634;GO:0016020;GO:0016021;GO:0005739;GO:0005743;GO:0016787;GO:0008236;GO:0004252;GO:0008233	proteolysis;negative regulation of release of cytochrome c from mitochondria;negative regulation of intrinsic apoptotic signaling pathway;nucleus;membrane;integral to membrane;mitochondrion;mitochondrial inner membrane;hydrolase activity;serine-type peptidase activity;serine-type endopeptidase activity;peptidase activity	GO:0005575;GO:0005622;GO:0005623;GO:0005737;GO:0005634;GO:0043226;GO:0005739	cellular_component;intracellular;cell;cytoplasm;nucleus;organelle;mitochondrion	.	.	.	.	.	.	.	HO	1	1	0	0	0	0	0	0	1	1	0	0	0	0	0	0
chr1	85245927	85253154	+	MAP6D1	NM_001076354	ENSBTAG00000014459	MAP6 domain-containing protein 1	P,C,F	GO:0007026;GO:0018009;GO:0005737;GO:0005794;GO:0005856;GO:0005798;GO:0005801;GO:0008017;GO:0005516	negative regulation of microtubule depolymerization;N-terminal peptidyl-L-cysteine N-palmitoylation;cytoplasm;Golgi apparatus;cytoskeleton;Golgi-associated vesicle;cis-Golgi network;microtubule binding;calmodulin binding	GO:0005575;GO:0005622;GO:0005623;GO:0005737;GO:0009058;GO:0043226;GO:0005794;GO:0006464;GO:0005856;GO:0016023	cellular_component;intracellular;cell;cytoplasm;biosynthetic process;organelle;Golgi apparatus;protein modification process;cytoskeleton;cytoplasmic membrane-bounded vesicle	.	.	.	.	.	.	.	HO	.	.	.	.	.	.	.	.	.	.	.	.	.	.	.	.
chr1	85255308	85357915	-	YEATS2	NM_001105367	ENSBTAG00000014451	YEATS domain-containing protein 2	P,C,F	GO:0006355;GO:0045892;GO:0000122;GO:0043966;GO:0005634;GO:0005671;GO:0017025;GO:0005515	regulation of transcription, DNA-dependent;negative regulation of transcription, DNA-dependent;negative regulation of transcription from RNA polymerase II promoter;histone H3 acetylation;nucleus;Ada2/Gcn5/Ada3 transcription activator complex;TBP-class protein binding;protein binding	GO:0005575;GO:0005622;GO:0005623;GO:0043234;GO:0051276;GO:0005634;GO:0043226;GO:0005654;GO:0006464	cellular_component;intracellular;cell;protein complex;chromosome organization;nucleus;organelle;nucleoplasm;protein modification process	.	.	.	.	.	.	.	HO	3	3	1	1	1	1	0	0	2	2	1	1	2	2	0	0
chr1	85390614	85423048	-	KLHL24	NM_001206196	.	kelch-like 24 %28Drosophila%29	.	.	.	.	.	.	.	.	.	.	.	.	HO	.	.	.	.	.	.	.	.	.	.	.	.	.	.	.	.
chr1	85486644	85539217	+	LOC787222	XM_001254685	ENSBTAG00000037951	kelch-like 6 (Drosophila)	P,F	GO:0050853;GO:0002467;GO:0005515	B cell receptor signaling pathway;germinal center formation;protein binding	GO:0007165;GO:0002376	signal transduction;immune system process	.	.	.	.	.	.	.	HO	.	.	.	.	.	.	.	.	.	.	.	.	.	.	.	.
chr1	85486644	85539217	+	KLHL6	XM_002684885	ENSBTAG00000037951	kelch-like 6 (Drosophila)	P,F	GO:0050853;GO:0002467;GO:0005515	B cell receptor signaling pathway;germinal center formation;protein binding	GO:0007165;GO:0002376	signal transduction;immune system process	.	.	.	.	.	.	.	HO	.	.	.	.	.	.	.	.	.	.	.	.	.	.	.	.
chr1	85625511	85633262	-	LOC100849568	XR_139156	.	.	.	.	.	.	.	.	.	.	.	.	.	BL	HO	.	.	.	.	.	.	.	.	.	.	.	.	.	.	.	.
chr1	85625511	85633262	-	LOC100848684	XR_139212	.	.	.	.	.	.	.	.	.	.	.	.	.	BL	HO	.	.	.	.	.	.	.	.	.	.	.	.	.	.	.	.
chr1	85625511	85633110	-	LOC100849866	XM_003581722	.	.	.	.	.	.	.	.	.	.	.	.	.	BL	HO	3	3	3	3	2	2	2	2	0	0	0	0	1	1	1	1
chr1	85641763	85692142	+	LOC100848705	XM_003581720	.	.	.	.	.	.	.	.	.	.	.	.	.	BL	HO	3	2	2	2	3	2	2	2	1	0	0	0	0	0	0	0
chr1	85697625	85698843	-	LOC613595	XM_003581721	.	.	.	.	.	.	.	.	.	.	.	.	.	BL	HO	2	2	1	1	2	2	1	1	1	1	1	1	0	0	0	0
chr1	85699787	85899479	+	MCF2L2	XM_001790423	ENSBTAG00000010394	MCF.2 cell line derived transforming sequence-like 2	P,C,F	GO:0035023;GO:0005622;GO:0005515;GO:0005089	regulation of Rho protein signal transduction;intracellular;protein binding;Rho guanyl-nucleotide exchange factor activity	GO:0005575;GO:0005622;GO:0005623	cellular_component;intracellular;cell	.	.	.	.	.	.	BL	HO	5	5	3	3	3	3	2	2	1	1	0	0	3	3	1	1
chr1	85739905	85802333	-	B3GNT5	NM_001076979	ENSBTAG00000010397	UDP-GlcNAc:betaGal beta-1,3-N-acetylglucosaminyltransferase 5	P,C,F	GO:0007417;GO:0006486;GO:0016020;GO:0016021;GO:0005794;GO:0005622;GO:0016740;GO:0016757;GO:0008378;GO:0008457;GO:0008917	central nervous system development;protein glycosylation;membrane;integral to membrane;Golgi apparatus;intracellular;transferase activity;transferase activity, transferring glycosyl groups;galactosyltransferase activity;beta-galactosyl-N-acetylglucosaminylgalactosylglucosyl-ceramide beta-1,3-acetylglucosaminyltransferase activity;lipopolysaccharide N-acetylglucosaminyltransferase activity	GO:0005575;GO:0005622;GO:0005623;GO:0005737;GO:0009058;GO:0043226;GO:0005794;GO:0006464;GO:0005975;GO:0048856	cellular_component;intracellular;cell;cytoplasm;biosynthetic process;organelle;Golgi apparatus;protein modification process;carbohydrate metabolic process;anatomical structure development	.	.	.	.	.	.	BL	HO	1	0	0	0	1	0	0	0	0	0	0	0	1	0	0	0
chr1	85910107	85934135	+	LAMP3	NM_001102135	ENSBTAG00000006552	lysosome-associated membrane glycoprotein 3	C	GO:0016020;GO:0005765	membrane;lysosomal membrane	GO:0005575;GO:0005622;GO:0005623;GO:0005737;GO:0043226;GO:0005773;GO:0005764	cellular_component;intracellular;cell;cytoplasm;organelle;vacuole;lysosome	.	.	.	.	.	.	BL	HO	1	0	0	0	1	0	0	0	1	0	0	0	1	0	0	0
chr1	85948632	86007265	+	MCCC1	NM_001205758	.	methylcrotonoyl-CoA carboxylase 1 %28alpha%29	.	.	.	.	.	.	.	.	.	.	.	BL	HO	.	.	.	.	.	.	.	.	.	.	.	.	.	.	.	.
chr1	86030179	86062780	+	DCUN1D1	NM_001102233	ENSBTAG00000012797	DCN1-like protein 1	C,F	GO:0000151;GO:0005515	ubiquitin ligase complex;protein binding	GO:0005575;GO:0005622;GO:0005623;GO:0043234	cellular_component;intracellular;cell;protein complex	.	.	.	.	.	.	BL	HO	.	.	.	.	.	.	.	.	.	.	.	.	.	.	.	.
chr1	86096148	86214180	-	ATP11B	XM_002684898	ENSBTAG00000000290	ATPase, class VI, type 11B	P,C,F	GO:0008152;GO:0006754;GO:0006812;GO:0015914;GO:0016020;GO:0016021;GO:0005783;GO:0055037;GO:0000166;GO:0005524;GO:0003824;GO:0016787;GO:0015662;GO:0046872;GO:0000287;GO:0004012;GO:0016820;GO:0005515	metabolic process;ATP biosynthetic process;cation transport;phospholipid transport;membrane;integral to membrane;endoplasmic reticulum;recycling endosome;nucleotide binding;ATP binding;catalytic activity;hydrolase activity;ATPase activity, coupled to transmembrane movement of ions, phosphorylative mechanism;metal ion binding;magnesium ion binding;phospholipid-translocating ATPase activity;hydrola…	GO:0034641;GO:0005575;GO:0005623;GO:0044281;GO:0006810;GO:0009058	cellular nitrogen compound metabolic process;cellular_component;cell;small molecule metabolic process;transport;biosynthetic process	.	.	.	.	.	.	BL	HO	1	1	1	1	1	1	1	1	0	0	0	0	0	0	0	0
chr1	87145519	87179542	-	LOC784318	XM_001790481	.	.	.	.	.	.	.	.	.	.	.	.	.	.	.	2	1	2	1	1	0	1	0	1	1	1	1	0	0	0	0
chr1	87335071	87358605	-	LOC100849009	XM_003581723	.	.	.	.	.	.	.	.	.	.	.	.	.	.	.	.	.	.	.	.	.	.	.	.	.	.	.	.	.	.	.
chr1	87360331	87361810	-	SOX2	NM_001105463	ENSBTAG00000011598	SRY (sex determining region Y)-box 2	P,C,F	GO:0006355;GO:0006351;GO:0045893;GO:0045944;GO:0090090;GO:0021987;GO:0000122;GO:0048286;GO:0030900;GO:0042472;GO:0010468;GO:0001654;GO:0007605;GO:0001649;GO:0030178;GO:0045665;GO:0045666;GO:0001708;GO:0001714;GO:0002052;GO:0007050;GO:0009611;GO:0019827;GO:0021879;GO:0021983;GO:0021984;GO:0030539;GO:0030858;GO:0030910;GO:0032526;GO:0035019;GO:0042221;GO:0043281;GO:0043410;GO:0043586;GO:0045165;GO:…	regulation of transcription, DNA-dependent;transcription, DNA-dependent;positive regulation of transcription, DNA-dependent;positive regulation of transcription from RNA polymerase II promoter;negative regulation of canonical Wnt receptor signaling pathway;cerebral cortex development;negative regulation of transcription from RNA polymerase II promoter;lung alveolus development;forebrain developme…	GO:0000003;GO:0006950;GO:0034641;GO:0005575;GO:0005622;GO:0005623;GO:0005737;GO:0005829;GO:0043234;GO:0009058;GO:0007049;GO:0005634;GO:0043226;GO:0005654;GO:0009790;GO:0048856;GO:0030154;GO:0007267;GO:0050877;GO:0048646;GO:0008219	reproduction;response to stress;cellular nitrogen compound metabolic process;cellular_component;intracellular;cell;cytoplasm;cytosol;protein complex;biosynthetic process;cell cycle;nucleus;organelle;nucleoplasm;embryo development;anatomical structure development;cell differentiation;cell-cell signaling;neurological system process;anatomical structure formation involved in morphogenesis;cell death	.	.	.	.	.	.	.	.	.	.	.	.	.	.	.	.	.	.	.	.	.	.	.	.
chr1	87364443	87564955	+	LOC100849035	XM_003581724	.	.	.	.	.	.	.	.	.	.	.	.	.	.	.	4	2	4	2	4	2	4	2	1	0	1	0	1	0	1	0
chr1	88093786	88099060	+	DNAJC19	NM_001034458	ENSBTAG00000023513	mitochondrial import inner membrane translocase subunit TIM14	F	GO:0031072	heat shock protein binding			.	.	.	.	.	.	.	.	.	.	.	.	.	.	.	.	.	.	.	.	.	.	.	.
chr1	88106021	88179979	-	FXR1	NM_001038562	ENSBTAG00000016457	fragile X mental retardation syndrome-related protein 1	F	GO:0003723	RNA binding			.	.	.	.	.	.	.	.	.	.	.	.	.	.	.	.	.	.	.	.	.	.	.	.
chr1	88379670	88431875	+	CCDC39	NM_001206056	.	coiled-coil domain containing 39	.	.	.	.	.	.	.	.	.	.	.	.	.	.	.	.	.	.	.	.	.	.	.	.	.	.	.	.	.
chr1	88433765	88443456	-	TTC14	NM_001101960	ENSBTAG00000001968	tetratricopeptide repeat protein 14	F	GO:0005488;GO:0003723;GO:0005515	binding;RNA binding;protein binding			.	.	.	.	.	.	.	.	.	.	.	.	.	.	.	.	.	.	.	.	.	.	.	.
chr1	89467188	89635673	-	USP13	NM_001191266	.	ubiquitin specific peptidase 13 %28isopeptidase T-3%29	.	.	.	.	.	.	.	.	.	.	.	.	.	.	.	.	.	.	.	.	.	.	.	.	.	.	.	.	.
chr1	89671728	89688878	+	MRPL47	NM_001076901	ENSBTAG00000002462	39S ribosomal protein L47, mitochondrial precursor	P,C,F	GO:0006412;GO:0005761;GO:0005739;GO:0003735	translation;mitochondrial ribosome;mitochondrion;structural constituent of ribosome	GO:0005575;GO:0005622;GO:0005623;GO:0005737;GO:0009058;GO:0043226;GO:0005739;GO:0006412;GO:0005840	cellular_component;intracellular;cell;cytoplasm;biosynthetic process;organelle;mitochondrion;translation;ribosome	.	.	.	.	.	.	.	.	5	4	2	2	4	3	1	1	3	2	1	1	2	2	1	1
chr1	89689110	89720518	-	ACTL6A	NM_001105035	ENSBTAG00000002460	actin-like protein 6A	P,C,F	GO:0007399;GO:0006338;GO:0043967;GO:0043968;GO:0003407;GO:0005634;GO:0005886;GO:0016514;GO:0016585;GO:0031011;GO:0035267;GO:0071564;GO:0005524;GO:0003682;GO:0005515	nervous system development;chromatin remodeling;histone H4 acetylation;histone H2A acetylation;neural retina development;nucleus;plasma membrane;SWI/SNF complex;chromatin remodeling complex;Ino80 complex;NuA4 histone acetyltransferase complex;npBAF complex;ATP binding;chromatin binding;protein binding	GO:0005575;GO:0005622;GO:0005623;GO:0043234;GO:0051276;GO:0005634;GO:0043226;GO:0005654;GO:0005886;GO:0006464;GO:0000228;GO:0005694;GO:0048856	cellular_component;intracellular;cell;protein complex;chromosome organization;nucleus;organelle;nucleoplasm;plasma membrane;protein modification process;nuclear chromosome;chromosome;anatomical structure development	.	.	.	.	.	.	.	.	1	1	0	0	0	0	0	0	1	1	0	0	0	0	0	0
chr1	89729523	90116188	+	GNB4	NM_001099033	ENSBTAG00000002767	guanine nucleotide-binding protein subunit beta-4	F	GO:0005515	protein binding			.	.	.	.	.	.	.	.	1	1	1	1	1	1	1	1	0	0	0	0	1	1	1	1
chr1	90054205	90059557	+	ZNF639	NM_001099023	ENSBTAG00000037393	Zinc finger protein 639	P,C,F	GO:0006355;GO:0006351;GO:0045893;GO:0045892;GO:0043923;GO:0030307;GO:0019059;GO:0043922;GO:0005634;GO:0005622;GO:0003676;GO:0008270;GO:0046872;GO:0003677;GO:0003700;GO:0044212;GO:0043621;GO:0005515	regulation of transcription, DNA-dependent;transcription, DNA-dependent;positive regulation of transcription, DNA-dependent;negative regulation of transcription, DNA-dependent;positive regulation by host of viral transcription;positive regulation of cell growth;initiation of viral infection;negative regulation by host of viral transcription;nucleus;intracellular;nucleic acid binding;zinc ion bind…	GO:0000003;GO:0034641;GO:0005575;GO:0005622;GO:0005623;GO:0009058;GO:0005634;GO:0043226;GO:0044403	reproduction;cellular nitrogen compound metabolic process;cellular_component;intracellular;cell;biosynthetic process;nucleus;organelle;symbiosis, encompassing mutualism through parasitism	.	.	.	.	.	.	.	.	1	1	0	0	1	1	0	0	0	0	0	0	0	0	0	0
chr1	90178174	90189020	+	KCNMB3	NM_001191284	.	potassium large conductance calcium-activated channel%2C subfamily M beta member 3	.	.	.	.	.	.	.	.	.	.	.	.	.	.	.	.	.	.	.	.	.	.	.	.	.	.	.	.	.
chr1	90197930	90226702	-	PIK3CA	NM_174574	ENSBTAG00000009232	Phosphatidylinositol-4,5-bisphosphate 3-kinase catalytic subunit alpha isoform	P,C,F	GO:0016310;GO:0007165;GO:0006468;GO:0001525;GO:0040014;GO:0006916;GO:0048015;GO:0043066;GO:0006006;GO:0046854;GO:0033138;GO:0043491;GO:0044029;GO:0036092;GO:2000653;GO:0030027;GO:0005942;GO:0000166;GO:0005524;GO:0005488;GO:0016740;GO:0016301;GO:0004674;GO:0016772;GO:0005515;GO:0016773;GO:0030295;GO:0016303;GO:0043560;GO:0046934	phosphorylation;signal transduction;protein phosphorylation;angiogenesis;regulation of multicellular organism growth;anti-apoptosis;phosphatidylinositol-mediated signaling;negative regulation of apoptotic process;glucose metabolic process;phosphatidylinositol phosphorylation;positive regulation of peptidyl-serine phosphorylation;protein kinase B signaling cascade;hypomethylation of CpG island;pho…	GO:0005575;GO:0005622;GO:0005623;GO:0005737;GO:0005829;GO:0043234;GO:0006629;GO:0044281;GO:0007165;GO:0006464;GO:0005975;GO:0048856;GO:0048646	cellular_component;intracellular;cell;cytoplasm;cytosol;protein complex;lipid metabolic process;small molecule metabolic process;signal transduction;protein modification process;carbohydrate metabolic process;anatomical structure development;anatomical structure formation involved in morphogenesis	.	.	.	.	.	.	.	.	3	3	3	3	2	2	2	2	2	2	2	2	1	1	1	1
chr1	90326545	90377266	+	ZMAT3	NM_001076108	ENSBTAG00000012463	Zinc finger matrin-type protein 3	P,C,F	GO:0006810;GO:0015031;GO:0006915;GO:0006974;GO:0040008;GO:0005634;GO:0005622;GO:0005730;GO:0003676;GO:0008270;GO:0046872;GO:0003723	transport;protein transport;apoptotic process;response to DNA damage stimulus;regulation of growth;nucleus;intracellular;nucleolus;nucleic acid binding;zinc ion binding;metal ion binding;RNA binding	GO:0006950;GO:0005575;GO:0005622;GO:0005623;GO:0006810;GO:0005634;GO:0043226;GO:0005730;GO:0008219	response to stress;cellular_component;intracellular;cell;transport;nucleus;organelle;nucleolus;cell death	.	.	.	.	.	.	.	.	.	.	.	.	.	.	.	.	.	.	.	.	.	.	.	.
chr1	90382518	90384099	+	LOC100847427	XR_138617	.	.	.	.	.	.	.	.	.	.	.	.	.	.	.	.	.	.	.	.	.	.	.	.	.	.	.	.	.	.	.
chr1	90402064	90437347	+	LOC100850771	XM_003581726	.	.	.	.	.	.	.	.	.	.	.	.	.	.	.	1	1	1	1	1	1	1	1	0	0	0	0	0	0	0	0
chr1	90497301	90533712	-	KCNMB2	NM_001080300	ENSBTAG00000011377	calcium-activated potassium channel subunit beta-2	P,C,F	GO:0006813;GO:0001508;GO:0005513;GO:0019228;GO:0016020;GO:0005887;GO:0008076;GO:0015269	potassium ion transport;regulation of action potential;detection of calcium ion;regulation of action potential in neuron;membrane;integral to plasma membrane;voltage-gated potassium channel complex;calcium-activated potassium channel activity	GO:0005575;GO:0005623;GO:0043234;GO:0006810;GO:0005886;GO:0042592;GO:0050877	cellular_component;cell;protein complex;transport;plasma membrane;homeostatic process;neurological system process	.	.	.	.	.	.	.	.	.	.	.	.	.	.	.	.	.	.	.	.	.	.	.	.
chr1	92125014	92240789	+	TBL1XR1	NM_001193029	.	transducin %28beta%29-like 1 X-linked receptor 1	.	.	.	.	.	.	.	.	.	.	.	.	.	.	.	.	.	.	.	.	.	.	.	.	.	.	.	.	.
chr1	93629441	94466089	-	LOC100337356	XM_002684912	.	N-acetylated alpha-linked acidic dipeptidase-like 2-like	.	.	.	.	.	.	.	.	.	.	.	.	.	5	5	4	4	4	4	4	4	1	1	1	1	2	2	1	1
chr1	93629441	93727068	-	LOC100335418	XM_002702261	.	.	.	.	.	.	.	.	.	.	.	.	.	.	.	.	.	.	.	.	.	.	.	.	.	.	.	.	.	.	.
chr1	94811035	94818881	+	LOC616200	XM_002684914	.	glyceraldehyde-3-phosphate dehydrogenase-like	.	.	.	.	.	.	.	.	.	.	.	.	.	.	.	.	.	.	.	.	.	.	.	.	.	.	.	.	.
chr1	95304064	96194240	-	NLGN1	NM_001205973	.	neuroligin 1	.	.	.	.	.	.	.	.	.	.	.	.	.	.	.	.	.	.	.	.	.	.	.	.	.	.	.	.	.
chr1	96442870	96443251	-	LOC781410	XM_001249778	ENSBTAG00000031769	histone H2B	P,C,F	GO:0006334;GO:0005634;GO:0005694;GO:0000786;GO:0003677	nucleosome assembly;nucleus;chromosome;nucleosome;DNA binding	GO:0006259;GO:0034641;GO:0005575;GO:0005622;GO:0005623;GO:0022607;GO:0065003;GO:0051276;GO:0005634;GO:0043226;GO:0005694	DNA metabolic process;cellular nitrogen compound metabolic process;cellular_component;intracellular;cell;cellular component assembly;macromolecular complex assembly;chromosome organization;nucleus;organelle;chromosome	.	.	.	.	.	.	.	.	.	.	.	.	.	.	.	.	.	.	.	.	.	.	.	.
chr1	96444106	96713535	+	SPATA16	XM_002684936	.	spermatogenesis associated 16	.	.	.	.	.	.	.	.	.	.	.	.	.	.	.	.	.	.	.	.	.	.	.	.	.	.	.	.	.
chr1	96825339	96831265	-	LOC100849441	XM_003584960	.	.	.	.	.	.	.	.	.	.	.	.	.	.	.	.	.	.	.	.	.	.	.	.	.	.	.	.	.	.	.
chr1	96825343	96885579	-	ECT2	NM_001097573	ENSBTAG00000023814	protein ECT2	P,C,F	GO:0035556;GO:0035023;GO:0000902;GO:0045666;GO:0042307;GO:0007165;GO:0032321;GO:0043123;GO:0051260;GO:0043065;GO:0071277;GO:0032147;GO:0045859;GO:0070301;GO:0032863;GO:0070830;GO:0071479;GO:0051988;GO:0032862;GO:0033205;GO:0043089;GO:0071777;GO:0005622;GO:0005737;GO:0005634;GO:0005923;GO:0005911;GO:0030496;GO:0032154;GO:0072686;GO:0097149;GO:0005085;GO:0005089;GO:0005515;GO:0017048;GO:0042803;GO:…	intracellular signal transduction;regulation of Rho protein signal transduction;cell morphogenesis;positive regulation of neuron differentiation;positive regulation of protein import into nucleus;signal transduction;positive regulation of Rho GTPase activity;positive regulation of I-kappaB kinase/NF-kappaB cascade;protein homooligomerization;positive regulation of apoptotic process;cellular respo…	GO:0005575;GO:0005622;GO:0005623;GO:0007165	cellular_component;intracellular;cell;signal transduction	.	.	.	.	.	.	.	.	2	2	0	0	1	1	0	0	0	0	0	0	1	1	0	0
chr1	96861751	96885584	-	LOC100849477	XM_003584961	.	.	.	.	.	.	.	.	.	.	.	.	.	.	.	2	2	0	0	1	1	0	0	0	0	0	0	1	1	0	0
chr1	96935113	96999464	+	NCEH1	NM_001123034	ENSBTAG00000020073	Neutral cholesterol ester hydrolase 1	P,C,F	GO:0008152;GO:0006470;GO:0016042;GO:0006805;GO:0016020;GO:0016021;GO:0005783;GO:0005792;GO:0016787;GO:0042301;GO:0004091;GO:0017171	metabolic process;protein dephosphorylation;lipid catabolic process;xenobiotic metabolic process;membrane;integral to membrane;endoplasmic reticulum;microsome;hydrolase activity;phosphate ion binding;carboxylesterase activity;serine hydrolase activity	GO:0005575;GO:0005622;GO:0005623;GO:0005737;GO:0006629;GO:0009056;GO:0043226;GO:0006464;GO:0005783	cellular_component;intracellular;cell;cytoplasm;lipid metabolic process;catabolic process;organelle;protein modification process;endoplasmic reticulum	.	.	.	.	.	.	.	.	1	1	0	0	1	1	0	0	0	0	0	0	0	0	0	0
chr1	97101984	97118231	+	TNFSF10	XM_002684917	ENSBTAG00000018994	Uncharacterized protein	P,C,F	GO:0006955;GO:0043123;GO:0043065;GO:0043280;GO:0090200;GO:2001238;GO:0016020;GO:0005615;GO:0005125;GO:0005164;GO:0005515	immune response;positive regulation of I-kappaB kinase/NF-kappaB cascade;positive regulation of apoptotic process;positive regulation of cysteine-type endopeptidase activity involved in apoptotic process;positive regulation of release of cytochrome c from mitochondria;positive regulation of extrinsic apoptotic signaling pathway;membrane;extracellular space;cytokine activity;tumor necrosis factor …	GO:0005575;GO:0005623;GO:0005576;GO:0002376;GO:0005615	cellular_component;cell;extracellular region;immune system process;extracellular space	.	.	.	.	.	.	.	.	.	.	.	.	.	.	.	.	.	.	.	.	.	.	.	.
chr1	97144766	97145721	+	LOC100848204	XR_138618	.	.	.	.	.	.	.	.	.	.	.	.	.	.	.	.	.	.	.	.	.	.	.	.	.	.	.	.	.	.	.
chr1	97145773	97149067	+	GHSR	NM_001143736	ENSBTAG00000010874	growth hormone secretagogue receptor type 1	P,C,F	GO:0009755;GO:0007165;GO:0007186;GO:0009725;GO:0043568;GO:0050728;GO:0032094;GO:0032869;GO:0040018;GO:0008154;GO:0032691;GO:0042536;GO:0045409;GO:0046697;GO:0030252;GO:0051963;GO:0008343;GO:0032100;GO:0009986;GO:0016021;GO:0045121;GO:0043005;GO:0004872;GO:0004871;GO:0004930;GO:0016520;GO:0001616	hormone-mediated signaling pathway;signal transduction;G-protein coupled receptor signaling pathway;response to hormone stimulus;positive regulation of insulin-like growth factor receptor signaling pathway;negative regulation of inflammatory response;response to food;cellular response to insulin stimulus;positive regulation of multicellular organism growth;actin polymerization or depolymerization…	GO:0000003;GO:0005575;GO:0005623;GO:0006810;GO:0007010;GO:0007165;GO:0048856;GO:0007267;GO:0050877	reproduction;cellular_component;cell;transport;cytoskeleton organization;signal transduction;anatomical structure development;cell-cell signaling;neurological system process	.	.	.	.	.	.	.	.	2	2	1	1	2	2	1	1	0	0	0	0	0	0	0	0
chr1	97237762	97522117	-	FNDC3B	NM_001206211	.	fibronectin type III domain containing 3B	.	.	.	.	.	.	.	.	.	.	.	.	.	2	1	1	1	1	0	0	0	1	0	0	0	2	1	1	1
chr1	97569646	97570839	-	LOC507471	XR_083062	ENSBTAG00000025788	Mpv17-like protein 2	C	GO:0016020;GO:0016021;GO:0005739	membrane;integral to membrane;mitochondrion	GO:0005575;GO:0005622;GO:0005623;GO:0005737;GO:0043226;GO:0005739	cellular_component;intracellular;cell;cytoplasm;organelle;mitochondrion	.	.	.	.	.	.	.	.	.	.	.	.	.	.	.	.	.	.	.	.	.	.	.	.
chr1	97737147	97765927	-	TMEM212	XM_002684939	ENSBTAG00000006174	transmembrane protein 212						.	.	.	.	.	.	.	.	.	.	.	.	.	.	.	.	.	.	.	.	.	.	.	.
chr1	97998797	98157662	+	PLD1	NM_001102001	ENSBTAG00000017490	phospholipase D1	P,C,F	GO:0008152;GO:0007154;GO:0050830;GO:0005794;GO:0005768;GO:0003824;GO:0035091;GO:0005515	metabolic process;cell communication;defense response to Gram-positive bacterium;Golgi apparatus;endosome;catalytic activity;phosphatidylinositol binding;protein binding	GO:0006950;GO:0005575;GO:0005622;GO:0005623;GO:0005737;GO:0043226;GO:0005794;GO:0005768	response to stress;cellular_component;intracellular;cell;cytoplasm;organelle;Golgi apparatus;endosome	.	.	.	.	.	.	.	.	3	2	1	1	2	1	1	1	1	1	1	1	1	1	0	0
chr1	98270477	98676213	+	TNIK	XM_002684922	ENSBTAG00000011742	TRAF2 and NCK interacting kinase	P,C,F	GO:0006468;GO:0007243;GO:0046777;GO:0006950;GO:0007010;GO:0031532;GO:0007256;GO:0048814;GO:0005737;GO:0005634;GO:0005856;GO:0005524;GO:0005083;GO:0004672;GO:0004674;GO:0016772;GO:0004713;GO:0005515	protein phosphorylation;intracellular protein kinase cascade;protein autophosphorylation;response to stress;cytoskeleton organization;actin cytoskeleton reorganization;activation of JNKK activity;regulation of dendrite morphogenesis;cytoplasm;nucleus;cytoskeleton;ATP binding;small GTPase regulator activity;protein kinase activity;protein serine/threonine kinase activity;transferase activity, tran…	GO:0006950;GO:0005575;GO:0005622;GO:0005623;GO:0005737;GO:0007010;GO:0005634;GO:0043226;GO:0007165;GO:0006464;GO:0005856;GO:0048856;GO:0030154	response to stress;cellular_component;intracellular;cell;cytoplasm;cytoskeleton organization;nucleus;organelle;signal transduction;protein modification process;cytoskeleton;anatomical structure development;cell differentiation	.	.	.	.	.	.	.	.	3	3	3	3	1	1	1	1	1	1	1	1	1	1	1	1
chr1	98699013	98729152	+	SLC2A2	NM_001103222	ENSBTAG00000005386	Solute carrier family 2, facilitated glucose transporter member 2	P,C,F	GO:0006810;GO:0055085;GO:0008643;GO:0015758;GO:0070837;GO:0005737;GO:0016020;GO:0016021;GO:0005886;GO:0005903;GO:0005215;GO:0022857;GO:0022891;GO:0005355;GO:0033300;GO:0055056;GO:0005542;GO:0008518	transport;transmembrane transport;carbohydrate transport;glucose transport;dehydroascorbic acid transport;cytoplasm;membrane;integral to membrane;plasma membrane;brush border;transporter activity;transmembrane transporter activity;substrate-specific transmembrane transporter activity;glucose transmembrane transporter activity;dehydroascorbic acid transporter activity;D-glucose transmembrane trans…	GO:0005575;GO:0005622;GO:0005623;GO:0005737;GO:0006810;GO:0005886;GO:0055085	cellular_component;intracellular;cell;cytoplasm;transport;plasma membrane;transmembrane transport	MT	Meat	.	.	.	.	.	.	.	.	.	.	.	.	.	.	.	.	.	.	.	.	.	.
chr1	98787760	98794809	-	LOC100848590	XR_138619	.	.	.	.	.	.	.	.	.	.	.	.	.	.	.	.	.	.	.	.	.	.	.	.	.	.	.	.	.	.	.
chr1	98795082	98811786	+	EIF5A2	NM_001192089	.	eukaryotic translation initiation factor 5A2	.	.	.	.	.	.	.	.	.	.	.	.	.	.	.	.	.	.	.	.	.	.	.	.	.	.	.	.	.
chr1	98826432	98830809	+	RPL22L1	NM_001098131	ENSBTAG00000007394	60S ribosomal protein L22-like 1	P,C,F	GO:0006412;GO:0005622;GO:0005840;GO:0003735	translation;intracellular;ribosome;structural constituent of ribosome	GO:0005575;GO:0005622;GO:0005623;GO:0005737;GO:0009058;GO:0043226;GO:0006412;GO:0005840	cellular_component;intracellular;cell;cytoplasm;biosynthetic process;organelle;translation;ribosome	.	.	.	.	.	.	.	.	.	.	.	.	.	.	.	.	.	.	.	.	.	.	.	.
chr1	99118613	99227975	+	SLC7A14	NM_001077992	ENSBTAG00000016323	Probable cationic amino acid transporter	P,C,F	GO:0006810;GO:0055085;GO:0003333;GO:0006865;GO:0010923;GO:0016020;GO:0016021;GO:0015171	transport;transmembrane transport;amino acid transmembrane transport;amino acid transport;negative regulation of phosphatase activity;membrane;integral to membrane;amino acid transmembrane transporter activity	GO:0005575;GO:0005623;GO:0006810;GO:0055085	cellular_component;cell;transport;transmembrane transport	.	.	.	.	.	.	.	.	2	2	1	1	0	0	0	0	1	1	0	0	1	1	1	1
chr1	99252418	99267326	-	CLDN11	NM_001035055	ENSBTAG00000019060	claudin-11	P,C,F	GO:0007155;GO:0007283;GO:0008366;GO:0016020;GO:0016021;GO:0005886;GO:0005923;GO:0030054;GO:0005198;GO:0005515	cell adhesion;spermatogenesis;axon ensheathment;membrane;integral to membrane;plasma membrane;tight junction;cell junction;structural molecule activity;protein binding	GO:0000003;GO:0005575;GO:0005623;GO:0005886;GO:0042592;GO:0048856;GO:0007155;GO:0050877	reproduction;cellular_component;cell;plasma membrane;homeostatic process;anatomical structure development;cell adhesion;neurological system process	.	.	.	.	.	.	.	.	.	.	.	.	.	.	.	.	.	.	.	.	.	.	.	.
chr1	99374155	99394240	-	SKIL	NM_001205947	.	SKI-like oncogene	.	.	.	.	.	.	.	.	.	.	.	.	.	1	1	0	0	0	0	0	0	1	1	0	0	0	0	0	0
chr1	99433152	99502315	-	PRKCI	NM_001205955	.	protein kinase C%2C iota	.	.	.	.	.	.	.	.	.	.	.	.	.	2	2	1	1	0	0	0	0	1	1	0	0	1	1	1	1
chr1	99539661	99615130	+	PHC3	NM_001192833	.	polyhomeotic homolog 3 %28Drosophila%29	.	.	.	.	.	.	.	.	.	.	.	.	.	2	2	1	1	1	1	1	1	1	1	0	0	0	0	0	0
chr1	99624243	99693854	-	GPR160	XM_001253084	ENSBTAG00000048011	G protein-coupled receptor 160						.	.	.	.	.	.	.	.	3	3	0	0	3	3	0	0	0	0	0	0	1	1	0	0
chr1	99624243	99625683	-	LOC100139201	XM_001787237	ENSBTAG00000048011	G protein-coupled receptor 160						.	.	.	.	.	.	.	.	3	3	0	0	3	3	0	0	0	0	0	0	1	1	0	0
chr1	99733447	99767022	-	SEC62	NM_001205604	.	SEC62 homolog %28S. cerevisiae%29	.	.	.	.	.	.	.	.	.	.	.	.	.	.	.	.	.	.	.	.	.	.	.	.	.	.	.	.	.
chr1	99788675	99803274	-	SAMD7	XM_003581738	.	.	.	.	.	.	.	.	.	.	.	.	.	.	.	4	3	2	1	3	3	1	1	1	0	1	0	0	0	0	0
chr1	99857620	99884301	+	LRRC31	XM_002684033	ENSBTAG00000010679	leucine rich repeat containing 31						.	.	.	.	.	.	.	.	9	5	7	4	9	5	7	4	0	0	0	0	0	0	0	0
chr1	99885282	99898613	-	LRRIQ4	NM_001191385	.	leucine-rich repeats and IQ motif containing 4	.	.	.	.	.	.	.	.	.	.	.	.	.	6	6	5	5	6	6	5	5	0	0	0	0	2	2	1	1
chr1	99904066	99940526	+	LRRC34	XM_002684932	ENSBTAG00000006409	leucine rich repeat containing 34	F	GO:0005515	protein binding			.	.	.	.	.	.	.	.	.	.	.	.	.	.	.	.	.	.	.	.	.	.	.	.
chr1	99947558	99987323	-	MYNN	NM_001035424	ENSBTAG00000013142	Myoneurin	P,C,F	GO:0006355;GO:0006351;GO:0005634;GO:0005622;GO:0003676;GO:0008270;GO:0046872;GO:0003677;GO:0005515	regulation of transcription, DNA-dependent;transcription, DNA-dependent;nucleus;intracellular;nucleic acid binding;zinc ion binding;metal ion binding;DNA binding;protein binding	GO:0034641;GO:0005575;GO:0005622;GO:0005623;GO:0009058;GO:0005634;GO:0043226	cellular nitrogen compound metabolic process;cellular_component;intracellular;cell;biosynthetic process;nucleus;organelle	.	.	.	.	.	.	.	.	3	3	0	0	1	1	0	0	0	0	0	0	3	3	0	0
chr1	99990959	99992895	+	ARPM1	NM_001038673	ENSBTAG00000013141	actin related protein M1						.	.	.	.	.	.	.	.	.	.	.	.	.	.	.	.	.	.	.	.	.	.	.	.
chr1	99995974	99996416	+	TERC	NR_001576	.	.	.	.	.	.	.	.	.	.	.	.	.	.	.	.	.	.	.	.	.	.	.	.	.	.	.	.	.	.	.
chr1	100637101	100705224	+	MECOM	XM_002684943	ENSBTAG00000005871	MDS1 and EVI1 complex locus	P,C,F	GO:0006351;GO:0045893;GO:0045944;GO:0009791;GO:0045892;GO:0030900;GO:0001701;GO:0035115;GO:0006954;GO:0009617;GO:0051726;GO:0046329;GO:0042127;GO:0035116;GO:0060039;GO:0071425;GO:0001780;GO:0009605;GO:0043069;GO:0005634;GO:0005622;GO:0016607;GO:0000118;GO:0003676;GO:0008270;GO:0003677;GO:0003700;GO:0042803;GO:0005515	transcription, DNA-dependent;positive regulation of transcription, DNA-dependent;positive regulation of transcription from RNA polymerase II promoter;post-embryonic development;negative regulation of transcription, DNA-dependent;forebrain development;in utero embryonic development;embryonic forelimb morphogenesis;inflammatory response;response to bacterium;regulation of cell cycle;negative regula…	GO:0006950;GO:0034641;GO:0005575;GO:0005622;GO:0005623;GO:0043234;GO:0009058;GO:0005634;GO:0043226;GO:0005654;GO:0009790;GO:0042592;GO:0048856;GO:0002376;GO:0008283	response to stress;cellular nitrogen compound metabolic process;cellular_component;intracellular;cell;protein complex;biosynthetic process;nucleus;organelle;nucleoplasm;embryo development;homeostatic process;anatomical structure development;immune system process;cell proliferation	.	.	.	.	.	.	.	.	1	0	0	0	1	0	0	0	0	0	0	0	1	0	0	0
chr1	101003948	101038341	-	LOC100337483	XM_003581744	.	.	.	.	.	.	.	.	.	.	.	.	.	.	.	3	2	1	1	3	2	1	1	2	1	0	0	2	1	0	0
chr1	101141621	101590932	-	LOC100139843	XM_001787602	.	.	.	.	.	.	.	.	.	.	.	.	.	.	.	4	2	4	2	4	2	4	2	1	0	1	0	1	0	1	0
chr1	101235420	101235515	-	MIR551B	NR_031189	.	.	.	.	.	.	.	.	.	.	.	.	.	.	.	.	.	.	.	.	.	.	.	.	.	.	.	.	.	.	.
chr1	101721563	101805131	+	GOLIM4	NM_001205553	.	golgi integral membrane protein 4	.	.	.	.	.	.	.	.	.	.	.	.	.	2	0	0	0	0	0	0	0	1	0	0	0	1	0	0	0
chr1	101985939	102016219	-	MGC133804	NM_001077122	ENSBTAG00000031704	hypothetical protein LOC768065						.	.	.	.	.	.	.	.	2	1	1	1	2	1	1	1	1	1	1	1	1	1	1	1
chr1	102097522	102179155	-	SERPINI1	NM_001192238	.	serpin peptidase inhibitor%2C clade I %28neuroserpin%29%2C member 1	.	.	.	.	.	MT	Meat	.	.	.	.	.	.	1	1	0	0	0	0	0	0	0	0	0	0	1	1	0	0
chr1	102179982	102227565	+	PDCD10	NM_001075259	ENSBTAG00000031709	programmed cell death 10	P,C,F	GO:0008284;GO:0043066;GO:0043406;GO:0005829;GO:0042803;GO:0047485;GO:0005515	positive regulation of cell proliferation;negative regulation of apoptotic process;positive regulation of MAP kinase activity;cytosol;protein homodimerization activity;protein N-terminus binding;protein binding	GO:0005575;GO:0005622;GO:0005623;GO:0005737;GO:0005829	cellular_component;intracellular;cell;cytoplasm;cytosol	.	.	.	.	.	.	.	.	.	.	.	.	.	.	.	.	.	.	.	.	.	.	.	.
chr1	102241117	102242340	+	LOC100138757	XR_083467	ENSBTAG00000034396	phosphatidylinositol-glycan biosynthesis class W protein	P,C,F	GO:0006506;GO:0016021;GO:0005789;GO:0016746	GPI anchor biosynthetic process;integral to membrane;endoplasmic reticulum membrane;transferase activity, transferring acyl groups	GO:0005575;GO:0005622;GO:0005623;GO:0005737;GO:0006629;GO:0009058;GO:0043226;GO:0006464;GO:0005783	cellular_component;intracellular;cell;cytoplasm;lipid metabolic process;biosynthetic process;organelle;protein modification process;endoplasmic reticulum	.	.	.	.	.	.	.	.	.	.	.	.	.	.	.	.	.	.	.	.	.	.	.	.
chr1	102380877	102393138	-	LOC785119	XR_138621	.	.	.	.	.	.	.	.	.	.	.	.	.	.	.	.	.	.	.	.	.	.	.	.	.	.	.	.	.	.	.
chr1	102471458	102507521	+	SERPINI2	NM_001102054	ENSBTAG00000011423	serpin I2	P,F	GO:0010951;GO:0030162;GO:0004867	negative regulation of endopeptidase activity;regulation of proteolysis;serine-type endopeptidase inhibitor activity			.	.	.	.	.	.	.	.	.	.	.	.	.	.	.	.	.	.	.	.	.	.	.	.
chr1	104010871	104109688	+	BCHE	NM_001076906	ENSBTAG00000011139	Cholinesterase	P,C,F	GO:0008152;GO:0007271;GO:0019695;GO:0005576;GO:0016020;GO:0005615;GO:0005788;GO:0005783;GO:0005641;GO:0016787;GO:0004091;GO:0003990;GO:0004104	metabolic process;synaptic transmission, cholinergic;choline metabolic process;extracellular region;membrane;extracellular space;endoplasmic reticulum lumen;endoplasmic reticulum;nuclear envelope lumen;hydrolase activity;carboxylesterase activity;acetylcholinesterase activity;cholinesterase activity	GO:0034641;GO:0005575;GO:0005622;GO:0005623;GO:0005737;GO:0044281;GO:0043226;GO:0005783;GO:0007267;GO:0050877;GO:0005576;GO:0005615	cellular nitrogen compound metabolic process;cellular_component;intracellular;cell;cytoplasm;small molecule metabolic process;organelle;endoplasmic reticulum;cell-cell signaling;neurological system process;extracellular region;extracellular space	.	.	.	BL	.	.	.	.	3	3	2	2	1	1	1	1	1	1	1	1	1	1	0	0
chr1	104696473	104699485	+	LOC527364	XM_003581747	.	.	.	.	.	.	.	.	.	.	BL	.	.	.	.	3	3	2	2	2	2	2	2	2	2	1	1	2	2	2	2
chr1	104785292	104907279	+	SI	NM_001114189	ENSBTAG00000006975	sucrase-isomaltase, intestinal	P,C,F	GO:0005975;GO:0016020;GO:0003824;GO:0004553;GO:0030246	carbohydrate metabolic process;membrane;catalytic activity;hydrolase activity, hydrolyzing O-glycosyl compounds;carbohydrate binding	GO:0005975	carbohydrate metabolic process	.	.	.	BL	.	HW	.	.	3	2	1	1	1	0	0	0	3	2	1	1	2	1	0	0
chr1	107734822	107765640	-	OTOL1	NM_001192604	.	otolin 1	.	.	.	.	.	.	.	.	.	.	.	.	.	5	2	5	2	5	2	5	2	3	2	3	2	4	2	4	2
chr1	107855049	107886968	+	LOC100848348	XM_003581749	.	.	.	.	.	.	.	.	.	.	.	.	.	.	.	1	1	1	1	1	1	1	1	1	1	1	1	1	1	1	1
chr1	107887161	107916079	+	SPTSSB	NM_001110774	ENSBTAG00000047250	Small subunit of serine palmitoyltransferase B	C,F	GO:0016020;GO:0016021;GO:0005783;GO:0005789;GO:0017059;GO:0004758;GO:0005515	membrane;integral to membrane;endoplasmic reticulum;endoplasmic reticulum membrane;serine C-palmitoyltransferase complex;serine C-palmitoyltransferase activity;protein binding	GO:0005575;GO:0005622;GO:0005623;GO:0005737;GO:0043234;GO:0043226;GO:0005783	cellular_component;intracellular;cell;cytoplasm;protein complex;organelle;endoplasmic reticulum	.	.	.	.	.	.	.	.	.	.	.	.	.	.	.	.	.	.	.	.	.	.	.	.
chr1	108008929	108045344	-	NMD3	NM_001075420	ENSBTAG00000016228	60S ribosomal export protein NMD3	P,C	GO:0006810;GO:0015031;GO:0005654;GO:0005737;GO:0005634;GO:0005730	transport;protein transport;nucleoplasm;cytoplasm;nucleus;nucleolus	GO:0005575;GO:0005622;GO:0005623;GO:0005737;GO:0006810;GO:0005634;GO:0043226;GO:0005654;GO:0005730	cellular_component;intracellular;cell;cytoplasm;transport;nucleus;organelle;nucleoplasm;nucleolus	.	.	.	.	.	.	.	.	1	1	0	0	1	1	0	0	0	0	0	0	0	0	0	0
chr1	108214967	108248100	+	B3GALNT1	NM_001076963	ENSBTAG00000046104	UDP-GalNAc:beta-1,3-N-acetylgalactosaminyltransferase 1	P,C,F	GO:0006486;GO:0009312;GO:0016020;GO:0016021;GO:0005794;GO:0016740;GO:0016757;GO:0008378;GO:0008499	protein glycosylation;oligosaccharide biosynthetic process;membrane;integral to membrane;Golgi apparatus;transferase activity;transferase activity, transferring glycosyl groups;galactosyltransferase activity;UDP-galactose:beta-N-acetylglucosamine beta-1,3-galactosyltransferase activity	GO:0005575;GO:0005622;GO:0005623;GO:0005737;GO:0009058;GO:0043226;GO:0005794;GO:0006464;GO:0005975	cellular_component;intracellular;cell;cytoplasm;biosynthetic process;organelle;Golgi apparatus;protein modification process;carbohydrate metabolic process	.	.	.	.	.	.	.	.	4	4	2	2	4	4	2	2	0	0	0	0	2	2	1	1
chr1	108273958	108513717	-	PPM1L	NM_001099118	ENSBTAG00000001274	Protein phosphatase 1L	P,C,F	GO:0006470;GO:0007178;GO:0000165;GO:0016020;GO:0016021;GO:0008287;GO:0003824;GO:0016787;GO:0046872;GO:0004721;GO:0004722;GO:0005515	protein dephosphorylation;transmembrane receptor protein serine/threonine kinase signaling pathway;MAPK cascade;membrane;integral to membrane;protein serine/threonine phosphatase complex;catalytic activity;hydrolase activity;metal ion binding;phosphoprotein phosphatase activity;protein serine/threonine phosphatase activity;protein binding	GO:0005575;GO:0005623;GO:0043234;GO:0007165;GO:0006464	cellular_component;cell;protein complex;signal transduction;protein modification process	.	.	.	.	.	.	.	.	1	0	0	0	1	0	0	0	1	0	0	0	1	0	0	0
chr1	108641587	108642255	-	ARL14	XM_002684953	ENSBTAG00000017322	ADP-ribosylation factor-like 14	P,C,F	GO:0006886;GO:0015031;GO:0007186;GO:0007264;GO:0005737;GO:0005634;GO:0005622;GO:0004871;GO:0005525;GO:0019001;GO:0005515	intracellular protein transport;protein transport;G-protein coupled receptor signaling pathway;small GTPase mediated signal transduction;cytoplasm;nucleus;intracellular;signal transducer activity;GTP binding;guanyl nucleotide binding;protein binding	GO:0005575;GO:0005622;GO:0005623;GO:0005737;GO:0006810;GO:0005634;GO:0043226;GO:0007165	cellular_component;intracellular;cell;cytoplasm;transport;nucleus;organelle;signal transduction	.	.	.	.	.	.	.	.	.	.	.	.	.	.	.	.	.	.	.	.	.	.	.	.
chr1	108728346	108788444	+	KPNA4	NM_001159316	ENSBTAG00000017416	karyopherin alpha 4 (importin alpha 3)	P,C,F	GO:0006886;GO:0006606;GO:0005737;GO:0005634;GO:0005643;GO:0005488;GO:0008565;GO:0005515	intracellular protein transport;protein import into nucleus;cytoplasm;nucleus;nuclear pore;binding;protein transporter activity;protein binding	GO:0005575;GO:0005622;GO:0005623;GO:0005737;GO:0043234;GO:0006605;GO:0006810;GO:0006913;GO:0005634;GO:0043226;GO:0005635	cellular_component;intracellular;cell;cytoplasm;protein complex;protein targeting;transport;nucleocytoplasmic transport;nucleus;organelle;nuclear envelope	.	.	.	.	.	.	.	.	1	1	1	1	1	1	1	1	1	1	1	1	0	0	0	0
chr1	108832969	108845338	+	TRIM59	NM_001080310	ENSBTAG00000008078	tripartite motif-containing protein 59	C,F	GO:0005622;GO:0008270;GO:0046872;GO:0005515	intracellular;zinc ion binding;metal ion binding;protein binding	GO:0005575;GO:0005622;GO:0005623	cellular_component;intracellular;cell	.	.	.	.	.	.	.	.	.	.	.	.	.	.	.	.	.	.	.	.	.	.	.	.
chr1	108848137	108881403	-	SMC4	NM_001105326	ENSBTAG00000005862	structural maintenance of chromosomes protein 4	C,F	GO:0005694;GO:0005524	chromosome;ATP binding	GO:0005575;GO:0005622;GO:0005623;GO:0043226;GO:0005694	cellular_component;intracellular;cell;organelle;chromosome	.	.	.	.	.	.	.	.	5	3	0	0	5	3	0	0	2	2	0	0	5	3	0	0
chr1	108876400	108876493	-	MIR16B	NR_030891	.	.	.	.	.	.	.	.	.	.	.	.	.	.	.	.	.	.	.	.	.	.	.	.	.	.	.	.	.	.	.
chr1	108876543	108876641	-	MIR15B	NR_031363	.	.	.	.	.	.	.	.	.	.	.	.	.	.	.	.	.	.	.	.	.	.	.	.	.	.	.	.	.	.	.
chr1	109022255	109022996	-	LOC100847848	XM_003581748	.	.	.	.	.	.	.	.	.	.	.	.	.	.	.	.	.	.	.	.	.	.	.	.	.	.	.	.	.	.	.
chr1	109170996	109212162	+	LOC511229	XM_002684982	.	caspase recruitment domain family%2C member 8-like	.	.	.	.	.	.	.	.	.	.	.	.	.	.	.	.	.	.	.	.	.	.	.	.	.	.	.	.	.
chr1	109218783	109225482	-	IL12A	NM_174355	ENSBTAG00000015150	Interleukin-12 subunit alpha	P,C,F	GO:0006955;GO:0042104;GO:0009615;GO:0032496;GO:0032729;GO:0042102;GO:0010224;GO:0007050;GO:0042832;GO:0016477;GO:0050830;GO:0032816;GO:0048662;GO:0001916;GO:0032700;GO:0002860;GO:0045954;GO:0042095;GO:0045785;GO:0030101;GO:0034393;GO:0042093;GO:0042520;GO:0050671;GO:0051135;GO:0005737;GO:0005576;GO:0005615;GO:0043514;GO:0046982;GO:0008083;GO:0005515;GO:0005125;GO:0005143;GO:0042163;GO:0045513	immune response;positive regulation of activated T cell proliferation;response to virus;response to lipopolysaccharide;positive regulation of interferon-gamma production;positive regulation of T cell proliferation;response to UV-B;cell cycle arrest;defense response to protozoan;cell migration;defense response to Gram-positive bacterium;positive regulation of natural killer cell activation;negativ…	GO:0006950;GO:0005575;GO:0005622;GO:0005623;GO:0005737;GO:0043234;GO:0007049;GO:0048856;GO:0030154;GO:0005576;GO:0040011;GO:0048870;GO:0002376;GO:0005615	response to stress;cellular_component;intracellular;cell;cytoplasm;protein complex;cell cycle;anatomical structure development;cell differentiation;extracellular region;locomotion;cell motility;immune system process;extracellular space	DR	Disease resistance	.	.	.	.	.	.	.	.	.	.	.	.	.	.	.	.	.	.	.	.	.	.
chr1	109336961	109387041	-	SCHIP1	NM_001046412	ENSBTAG00000014960	schwannomin-interacting protein 1	P,C,F	GO:0001822;GO:0009791;GO:0060021;GO:0008585;GO:0010761;GO:0048705;GO:0048745;GO:0001553;GO:0006807;GO:0008210;GO:0048008;GO:0060325;GO:0005737;GO:0042802;GO:0005515	kidney development;post-embryonic development;palate development;female gonad development;fibroblast migration;skeletal system morphogenesis;smooth muscle tissue development;luteinization;nitrogen compound metabolic process;estrogen metabolic process;platelet-derived growth factor receptor signaling pathway;face morphogenesis;cytoplasm;identical protein binding;protein binding	GO:0000003;GO:0005575;GO:0005622;GO:0005623;GO:0005737;GO:0006629;GO:0007165;GO:0048856;GO:0040011;GO:0048870	reproduction;cellular_component;intracellular;cell;cytoplasm;lipid metabolic process;signal transduction;anatomical structure development;locomotion;cell motility	.	.	.	.	.	.	.	.	1	1	1	1	0	0	0	0	1	1	1	1	0	0	0	0
chr1	110553882	110581472	-	MFSD1	NM_001075351	ENSBTAG00000009263	Major facilitator superfamily domain-containing protein 1	P,C	GO:0006810;GO:0055085;GO:0016020;GO:0016021	transport;transmembrane transport;membrane;integral to membrane	GO:0005575;GO:0005623;GO:0006810;GO:0055085	cellular_component;cell;transport;transmembrane transport	.	.	.	.	.	.	.	.	2	1	0	0	1	0	0	0	1	0	0	0	2	1	0	0
chr1	110660575	110702461	+	RARRES1	NM_001075430	ENSBTAG00000014713	retinoic acid receptor responder (tazarotene induced) 1	F	GO:0004872	receptor activity			.	.	.	.	.	.	.	.	.	.	.	.	.	.	.	.	.	.	.	.	.	.	.	.
chr1	110705384	110756053	-	GFM1	NM_001206149	.	G elongation factor%2C mitochondrial 1	.	.	.	.	.	.	.	.	.	.	.	.	.	1	1	1	1	0	0	0	0	0	0	0	0	1	1	1	1
chr1	110719904	110727633	+	LXN	NM_001080340	ENSBTAG00000009336	latexin	P,F	GO:0050965;GO:0008191	detection of temperature stimulus involved in sensory perception of pain;metalloendopeptidase inhibitor activity	GO:0050877	neurological system process	.	.	.	.	.	.	.	.	2	1	0	0	0	0	0	0	0	0	0	0	2	1	0	0
chr1	110761230	110791693	-	MLF1	NM_001038158	ENSBTAG00000004126	Myeloid leukemia factor 1	P,C,F	GO:0006351;GO:0007275;GO:0030154;GO:0007049;GO:0007050;GO:0002318;GO:0005737;GO:0005634;GO:0003677;GO:0019904	transcription, DNA-dependent;multicellular organismal development;cell differentiation;cell cycle;cell cycle arrest;myeloid progenitor cell differentiation;cytoplasm;nucleus;DNA binding;protein domain specific binding	GO:0034641;GO:0005575;GO:0005622;GO:0005623;GO:0005737;GO:0009058;GO:0007049;GO:0005634;GO:0043226;GO:0048856;GO:0030154;GO:0002376	cellular nitrogen compound metabolic process;cellular_component;intracellular;cell;cytoplasm;biosynthetic process;cell cycle;nucleus;organelle;anatomical structure development;cell differentiation;immune system process	.	.	.	.	.	.	.	.	.	.	.	.	.	.	.	.	.	.	.	.	.	.	.	.
chr1	110825171	111295551	-	RSRC1	NM_001075404	ENSBTAG00000031561	Serine/Arginine-related protein 53	P,C,F	GO:0006397;GO:0008380;GO:0006468;GO:0000398;GO:0046677;GO:0006913;GO:0000380;GO:0005737;GO:0005634;GO:0016607;GO:0005515	mRNA processing;RNA splicing;protein phosphorylation;nuclear mRNA splicing, via spliceosome;response to antibiotic;nucleocytoplasmic transport;alternative nuclear mRNA splicing, via spliceosome;cytoplasm;nucleus;nuclear speck;protein binding	GO:0034641;GO:0005575;GO:0005622;GO:0005623;GO:0005737;GO:0006810;GO:0006913;GO:0005634;GO:0043226;GO:0005654;GO:0006464;GO:0006397	cellular nitrogen compound metabolic process;cellular_component;intracellular;cell;cytoplasm;transport;nucleocytoplasmic transport;nucleus;organelle;nucleoplasm;protein modification process;mRNA processing	.	.	.	.	.	.	.	.	9	9	7	7	9	9	7	7	5	5	3	3	5	5	3	3
chr1	111299605	111308397	+	SHOX2	NM_001205527	.	short stature homeobox 2	.	.	.	.	.	.	.	.	.	.	.	.	.	.	.	.	.	.	.	.	.	.	.	.	.	.	.	.	.
chr1	112058445	112138109	+	VEPH1	XM_003581750	.	.	.	.	.	.	.	.	.	.	.	.	.	.	.	3	3	1	1	1	1	0	0	1	1	0	0	3	3	1	1
chr1	112140951	112146838	-	PTX3	NM_001076259	ENSBTAG00000009012	pentraxin-related protein PTX3 precursor	P,F	GO:0050766;GO:0045429;GO:0008228;GO:0001878;GO:0001872	positive regulation of phagocytosis;positive regulation of nitric oxide biosynthetic process;opsonization;response to yeast;(1->3)-beta-D-glucan binding			.	.	.	.	.	.	.	.	3	2	0	0	2	1	0	0	3	2	0	0	2	1	0	0
chr1	112353903	112358677	-	LOC100849217	XM_003581752	.	.	.	.	.	.	.	.	.	.	.	.	.	.	.	.	.	.	.	.	.	.	.	.	.	.	.	.	.	.	.
chr1	112620775	112634658	+	CCNL1	NM_001206311	.	cyclin L1	.	.	.	.	.	.	.	.	.	.	.	.	.	1	0	0	0	1	0	0	0	0	0	0	0	1	0	0	0
chr1	112748457	112947783	-	LEKR1	XM_001253692	ENSBTAG00000018009	leucine, glutamate and lysine rich 1						.	.	.	.	.	.	.	.	1	1	1	1	0	0	0	0	1	1	1	1	0	0	0	0
chr1	113104228	113131935	-	TIPARP	NM_001206048	.	TCDD-inducible poly%28ADP-ribose%29 polymerase	.	.	.	.	.	.	.	.	.	.	.	.	.	.	.	.	.	.	.	.	.	.	.	.	.	.	.	.	.
chr1	113265276	113276591	+	SSR3	NM_001077044	ENSBTAG00000018471	Translocon-associated protein subunit gamma	P,C	GO:0006613;GO:0016020;GO:0016021;GO:0005783;GO:0005789;GO:0030176;GO:0005784	cotranslational protein targeting to membrane;membrane;integral to membrane;endoplasmic reticulum;endoplasmic reticulum membrane;integral to endoplasmic reticulum membrane;Sec61 translocon complex	GO:0005575;GO:0005622;GO:0005623;GO:0005737;GO:0043234;GO:0006605;GO:0006810;GO:0043226;GO:0005783	cellular_component;intracellular;cell;cytoplasm;protein complex;protein targeting;transport;organelle;endoplasmic reticulum	.	.	.	.	.	.	.	.	.	.	.	.	.	.	.	.	.	.	.	.	.	.	.	.
chr1	113281450	113587499	-	KCNAB1	NM_001025336	ENSBTAG00000018465	Voltage-gated potassium channel subunit beta-1	P,C,F	GO:0006810;GO:0055085;GO:0006811;GO:0006813;GO:0034765;GO:0005737;GO:0016021;GO:0005216;GO:0005244;GO:0005249	transport;transmembrane transport;ion transport;potassium ion transport;regulation of ion transmembrane transport;cytoplasm;integral to membrane;ion channel activity;voltage-gated ion channel activity;voltage-gated potassium channel activity	GO:0005575;GO:0005622;GO:0005623;GO:0005737;GO:0006810;GO:0055085	cellular_component;intracellular;cell;cytoplasm;transport;transmembrane transport	.	.	.	.	.	.	.	.	.	.	.	.	.	.	.	.	.	.	.	.	.	.	.	.
chr1	114053498	114124662	-	GMPS	NM_001206436	.	guanine monphosphate synthetase	.	.	.	.	.	.	.	.	.	.	.	.	.	1	1	0	0	0	0	0	0	1	1	0	0	0	0	0	0
chr1	114149352	114170122	+	SLC33A1	NM_001075758	ENSBTAG00000014318	acetyl-coenzyme A transporter 1	C	GO:0016020	membrane	GO:0005575;GO:0005623	cellular_component;cell	.	.	.	.	.	.	.	.	.	.	.	.	.	.	.	.	.	.	.	.	.	.	.	.
chr1	114196452	114222026	+	C1H3orf33	XM_002684988	ENSBTAG00000005203	chromosome 3 open reading frame 33	F	GO:0003676;GO:0016788	nucleic acid binding;hydrolase activity, acting on ester bonds			.	.	.	.	.	.	.	.	1	0	0	0	0	0	0	0	0	0	0	0	1	0	0	0
chr1	114380251	114531530	+	PLCH1	XM_002684989	ENSBTAG00000008307	phospholipase C, eta 1	P,C,F	GO:0035556;GO:0007165;GO:0006629;GO:0005622;GO:0005509;GO:0004871;GO:0008081;GO:0005515;GO:0004629;GO:0004435	intracellular signal transduction;signal transduction;lipid metabolic process;intracellular;calcium ion binding;signal transducer activity;phosphoric diester hydrolase activity;protein binding;phospholipase C activity;phosphatidylinositol phospholipase C activity	GO:0005575;GO:0005622;GO:0005623;GO:0006629;GO:0007165	cellular_component;intracellular;cell;lipid metabolic process;signal transduction	.	.	.	.	.	.	.	.	9	4	4	4	8	4	4	4	4	1	1	1	5	1	1	1
chr1	114725500	114728701	+	LOC100847501	XR_138622	.	.	.	.	.	.	.	.	.	.	.	.	.	.	.	.	.	.	.	.	.	.	.	.	.	.	.	.	.	.	.
chr1	114841188	114957509	-	MME	NM_001192884	.	membrane metallo-endopeptidase	.	.	.	.	.	.	.	.	.	.	.	.	.	1	1	1	1	1	1	1	1	0	0	0	0	0	0	0	0
chr1	115601324	115686496	+	LOC530069	XM_003581753	.	.	.	.	.	.	.	.	.	.	.	.	.	.	.	11	8	2	2	9	6	2	2	3	2	0	0	2	1	0	0
chr1	115693127	115738065	+	DHX36	NM_001080251	ENSBTAG00000006142	probable ATP-dependent RNA helicase DHX36	C,F	GO:0005737;GO:0005634;GO:0000166;GO:0003676;GO:0005524;GO:0016787;GO:0004386;GO:0008026;GO:0005515	cytoplasm;nucleus;nucleotide binding;nucleic acid binding;ATP binding;hydrolase activity;helicase activity;ATP-dependent helicase activity;protein binding	GO:0005575;GO:0005622;GO:0005623;GO:0005737;GO:0005634;GO:0043226	cellular_component;intracellular;cell;cytoplasm;nucleus;organelle	.	.	.	.	.	.	.	.	4	3	1	1	3	2	0	0	1	1	1	1	0	0	0	0
chr1	115749205	115888900	-	ARHGEF26	NM_001205989	.	Rho guanine nucleotide exchange factor %28GEF%29 26	.	.	.	.	.	.	.	.	.	.	.	.	.	2	0	0	0	2	0	0	0	1	0	0	0	2	0	0	0
chr1	117038712	117042652	-	RAP2B	NM_001102531	ENSBTAG00000016961	ras-related protein Rap-2b	P,C,F	GO:0015031;GO:0007165;GO:0007264;GO:0030336;GO:0006184;GO:0031954;GO:0032486;GO:0061097;GO:0016020;GO:0005829;GO:0005622;GO:0055037;GO:0055038;GO:0000166;GO:0005525;GO:0003924;GO:0019904	protein transport;signal transduction;small GTPase mediated signal transduction;negative regulation of cell migration;GTP catabolic process;positive regulation of protein autophosphorylation;Rap protein signal transduction;regulation of protein tyrosine kinase activity;membrane;cytosol;intracellular;recycling endosome;recycling endosome membrane;nucleotide binding;GTP binding;GTPase activity;prot…	GO:0034641;GO:0005575;GO:0005622;GO:0005623;GO:0005737;GO:0005829;GO:0044281;GO:0006810;GO:0009056;GO:0043226;GO:0007165;GO:0005768;GO:0034655	cellular nitrogen compound metabolic process;cellular_component;intracellular;cell;cytoplasm;cytosol;small molecule metabolic process;transport;catabolic process;organelle;signal transduction;endosome;nucleobase-containing compound catabolic process	.	.	.	.	.	.	.	.	1	1	1	1	1	1	1	1	0	0	0	0	0	0	0	0
chr1	117191538	117193207	-	LOC100852316	XR_139165	.	.	.	.	.	.	.	.	.	.	.	.	.	.	.	.	.	.	.	.	.	.	.	.	.	.	.	.	.	.	.
chr1	117830625	117831621	-	LOC539622	XM_003585212	.	.	.	.	.	.	.	.	.	.	.	.	.	.	.	1	1	0	0	1	1	0	0	1	1	0	0	1	1	0	0
chr1	118202013	118230897	+	IGSF10	NM_001206785	.	immunoglobulin superfamily%2C member 10	.	.	.	.	.	.	.	.	.	.	.	.	.	26	24	0	0	25	24	0	0	1	0	0	0	2	0	0	0
chr1	118273821	118326094	+	P2RY12	NM_001001174	ENSBTAG00000015837	P2Y purinoceptor 12	P,C,F	GO:0007165;GO:0007186;GO:0035589;GO:0030168;GO:0001973;GO:0007188;GO:0016020;GO:0016021;GO:0004872;GO:0004871;GO:0004930;GO:0045028;GO:0001609;GO:0001621	signal transduction;G-protein coupled receptor signaling pathway;G-protein coupled purinergic nucleotide receptor signaling pathway;platelet activation;adenosine receptor signaling pathway;G-protein signaling, coupled to cAMP nucleotide second messenger;membrane;integral to membrane;receptor activity;signal transducer activity;G-protein coupled receptor activity;G-protein coupled purinergic nucle…	GO:0006950;GO:0005575;GO:0005623;GO:0007165	response to stress;cellular_component;cell;signal transduction	.	.	.	.	.	.	.	.	.	.	.	.	.	.	.	.	.	.	.	.	.	.	.	.
chr1	118334332	118337545	+	P2RY13	NM_001098152	ENSBTAG00000031397	P2Y purinoceptor 13	P,C,F	GO:0007165;GO:0007186;GO:0035589;GO:0016020;GO:0016021;GO:0005783;GO:0004872;GO:0004871;GO:0004930;GO:0045028	signal transduction;G-protein coupled receptor signaling pathway;G-protein coupled purinergic nucleotide receptor signaling pathway;membrane;integral to membrane;endoplasmic reticulum;receptor activity;signal transducer activity;G-protein coupled receptor activity;G-protein coupled purinergic nucleotide receptor activity	GO:0005575;GO:0005622;GO:0005623;GO:0005737;GO:0043226;GO:0007165;GO:0005783	cellular_component;intracellular;cell;cytoplasm;organelle;signal transduction;endoplasmic reticulum	.	.	.	.	.	.	.	.	2	2	1	1	1	1	1	1	1	1	0	0	0	0	0	0
chr1	118360401	118376924	+	GPR87	NM_001205451	.	G protein-coupled receptor 87	.	.	.	.	.	.	.	.	.	.	.	.	.	1	1	0	0	0	0	0	0	0	0	0	0	1	1	0	0
chr1	118426854	118458919	+	P2RY14	NM_001077009	ENSBTAG00000020990	P2Y purinoceptor 14	P,C,F	GO:0007165;GO:0007186;GO:0035589;GO:0016020;GO:0016021;GO:0005886;GO:0004872;GO:0004871;GO:0004930;GO:0045028	signal transduction;G-protein coupled receptor signaling pathway;G-protein coupled purinergic nucleotide receptor signaling pathway;membrane;integral to membrane;plasma membrane;receptor activity;signal transducer activity;G-protein coupled receptor activity;G-protein coupled purinergic nucleotide receptor activity	GO:0005575;GO:0005623;GO:0005886;GO:0007165	cellular_component;cell;plasma membrane;signal transduction	.	.	.	.	.	.	.	.	1	1	0	0	0	0	0	0	1	1	0	0	0	0	0	0
chr1	118471625	118478167	+	GPR171	NM_001077002	ENSBTAG00000009848	Probable G-protein coupled receptor 171	P,C,F	GO:0007165;GO:0007186;GO:0035589;GO:0016020;GO:0016021;GO:0005886;GO:0004872;GO:0004871;GO:0004930;GO:0045028	signal transduction;G-protein coupled receptor signaling pathway;G-protein coupled purinergic nucleotide receptor signaling pathway;membrane;integral to membrane;plasma membrane;receptor activity;signal transducer activity;G-protein coupled receptor activity;G-protein coupled purinergic nucleotide receptor activity	GO:0005575;GO:0005623;GO:0005886;GO:0007165	cellular_component;cell;plasma membrane;signal transduction	.	.	.	.	.	.	.	.	1	1	1	1	1	1	1	1	1	1	1	1	0	0	0	0
chr1	118792379	118836148	+	CLRN1	NM_001192101	.	clarin 1	.	.	.	.	.	.	.	.	.	.	.	.	.	1	0	0	0	1	0	0	0	1	0	0	0	1	0	0	0
chr1	118996906	119015774	+	SIAH2	NM_001207054	.	seven in absentia homolog 2 %28Drosophila%29	.	.	.	.	.	.	.	.	.	.	.	.	.	.	.	.	.	.	.	.	.	.	.	.	.	.	.	.	.
chr1	119062037	119138696	-	LOC100335483	XM_002702294	.	.	.	.	.	.	.	.	.	.	.	.	.	.	.	1	1	1	1	1	1	1	1	0	0	0	0	0	0	0	0
chr1	119192253	119222583	-	SELT	NM_001103103	ENSBTAG00000031435	selenoprotein T precursor	P,F	GO:0045454;GO:0008430	cell redox homeostasis;selenium binding	GO:0042592	homeostatic process	.	.	.	.	.	.	.	.	.	.	.	.	.	.	.	.	.	.	.	.	.	.	.	.
chr1	119194053	119222610	-	LOC616999	XM_003581756	.	.	.	.	.	.	.	.	.	.	.	.	.	.	.	.	.	.	.	.	.	.	.	.	.	.	.	.	.	.	.
chr1	119240441	119249137	+	FAM194A	XM_002702297	ENSBTAG00000001331	family with sequence similarity 194, member A						.	.	.	.	.	.	.	.	3	0	0	0	3	0	0	0	0	0	0	0	0	0	0	0
chr1	119240441	119249137	+	LOC100850839	XM_003585022	.	.	.	.	.	.	.	.	.	.	.	.	.	.	.	2	0	0	0	2	0	0	0	0	0	0	0	0	0	0	0
chr1	119264322	119272570	+	LOC100851001	XM_003581755	.	.	.	.	.	.	.	.	.	.	.	.	.	.	.	.	.	.	.	.	.	.	.	.	.	.	.	.	.	.	.
chr1	119352716	119397241	-	EIF2A	NM_001102283	ENSBTAG00000009106	eukaryotic translation initiation factor 2A	P,C,F	GO:0006468;GO:0006412;GO:0006413;GO:0009967;GO:0032933;GO:0006417;GO:0042255;GO:0005737;GO:0005850;GO:0003743;GO:0000049;GO:0043022;GO:0005515	protein phosphorylation;translation;translational initiation;positive regulation of signal transduction;SREBP-mediated signaling pathway;regulation of translation;ribosome assembly;cytoplasm;eukaryotic translation initiation factor 2 complex;translation initiation factor activity;tRNA binding;ribosome binding;protein binding	GO:0005575;GO:0005622;GO:0005623;GO:0005737;GO:0043234;GO:0022607;GO:0022618;GO:0042254;GO:0065003;GO:0009058;GO:0007165;GO:0006464;GO:0006412	cellular_component;intracellular;cell;cytoplasm;protein complex;cellular component assembly;ribonucleoprotein complex assembly;ribosome biogenesis;macromolecular complex assembly;biosynthetic process;signal transduction;protein modification process;translation	.	.	.	.	.	.	.	.	2	1	1	1	2	1	1	1	0	0	0	0	0	0	0	0
chr1	119397559	119399844	+	SERP1	NM_001114083	ENSBTAG00000009104	Stress-associated endoplasmic reticulum protein 1	P,C	GO:0030968;GO:0006810;GO:0015031;GO:0009791;GO:0046622;GO:0006006;GO:0048644;GO:0001501;GO:0060124;GO:0045727;GO:0032024;GO:0010259;GO:0016020;GO:0016021;GO:0005783;GO:0005789	endoplasmic reticulum unfolded protein response;transport;protein transport;post-embryonic development;positive regulation of organ growth;glucose metabolic process;muscle organ morphogenesis;skeletal system development;positive regulation of growth hormone secretion;positive regulation of translation;positive regulation of insulin secretion;multicellular organismal aging;membrane;integral to mem…	GO:0006950;GO:0005575;GO:0005622;GO:0005623;GO:0005737;GO:0044281;GO:0006810;GO:0043226;GO:0007165;GO:0005975;GO:0005783;GO:0048856;GO:0007568	response to stress;cellular_component;intracellular;cell;cytoplasm;small molecule metabolic process;transport;organelle;signal transduction;carbohydrate metabolic process;endoplasmic reticulum;anatomical structure development;aging	.	.	.	.	.	.	.	.	.	.	.	.	.	.	.	.	.	.	.	.	.	.	.	.
chr1	119470393	119516082	-	TSC22D2	NM_001144101	ENSBTAG00000018402	TSC22 domain family protein 2	P,F	GO:0006355;GO:0006351;GO:0006970;GO:0003700	regulation of transcription, DNA-dependent;transcription, DNA-dependent;response to osmotic stress;sequence-specific DNA binding transcription factor activity	GO:0006950;GO:0034641;GO:0009058	response to stress;cellular nitrogen compound metabolic process;biosynthetic process	.	.	.	.	.	.	.	.	2	1	2	1	2	1	2	1	0	0	0	0	0	0	0	0
chr1	120029160	120035853	+	PFN2	NM_001128197	ENSBTAG00000011150	Profilin-2	P,C,F	GO:0030036;GO:0007010;GO:0030838;GO:0030837;GO:2000300;GO:0005737;GO:0005856;GO:0015629;GO:0043195;GO:0003779;GO:0005515	actin cytoskeleton organization;cytoskeleton organization;positive regulation of actin filament polymerization;negative regulation of actin filament polymerization;regulation of synaptic vesicle exocytosis;cytoplasm;cytoskeleton;actin cytoskeleton;terminal button;actin binding;protein binding	GO:0005575;GO:0005622;GO:0005623;GO:0005737;GO:0007010;GO:0043226;GO:0005856	cellular_component;intracellular;cell;cytoplasm;cytoskeleton organization;organelle;cytoskeleton	.	.	.	.	.	.	.	.	.	.	.	.	.	.	.	.	.	.	.	.	.	.	.	.
chr1	120038780	120199685	-	RNF13	NM_001076142	ENSBTAG00000011147	E3 ubiquitin-protein ligase RNF13	P,C,F	GO:0051865;GO:0005634;GO:0016020;GO:0016021;GO:0005783;GO:0000139;GO:0005794;GO:0005764;GO:0005768;GO:0005789;GO:0005765;GO:0031902;GO:0005637;GO:0008270;GO:0046872;GO:0016874;GO:0004842;GO:0005515	protein autoubiquitination;nucleus;membrane;integral to membrane;endoplasmic reticulum;Golgi membrane;Golgi apparatus;lysosome;endosome;endoplasmic reticulum membrane;lysosomal membrane;late endosome membrane;nuclear inner membrane;zinc ion binding;metal ion binding;ligase activity;ubiquitin-protein ligase activity;protein binding	GO:0005575;GO:0005622;GO:0005623;GO:0005737;GO:0005634;GO:0043226;GO:0005794;GO:0006464;GO:0005773;GO:0005783;GO:0005768;GO:0005635;GO:0005764	cellular_component;intracellular;cell;cytoplasm;nucleus;organelle;Golgi apparatus;protein modification process;vacuole;endoplasmic reticulum;endosome;nuclear envelope;lysosome	.	.	.	.	.	.	.	.	.	.	.	.	.	.	.	.	.	.	.	.	.	.	.	.
chr1	120216807	120257082	+	ANKUB1	XM_001253365	ENSBTAG00000031346	ankyrin repeat and ubiquitin domain containing 1	F	GO:0005515	protein binding			.	.	.	.	.	.	.	.	3	0	1	0	1	0	0	0	1	0	0	0	2	0	1	0
chr1	120264794	120276941	+	COMMD2	NM_001105356	ENSBTAG00000005068	COMM domain-containing protein 2	F	GO:0005515	protein binding			.	.	.	.	.	.	.	.	1	0	0	0	1	0	0	0	0	0	0	0	0	0	0	0
chr1	120435081	120579938	+	WWTR1	NM_001193047	.	WW domain containing transcription regulator 1	.	.	.	.	.	.	.	.	.	.	.	.	.	1	1	0	0	1	1	0	0	0	0	0	0	1	1	0	0
chr1	120600091	120627687	-	TM4SF4	NM_001034306	ENSBTAG00000001893	transmembrane 4 L6 family member 4	C	GO:0016021	integral to membrane	GO:0005575;GO:0005623	cellular_component;cell	.	.	.	.	.	.	.	.	.	.	.	.	.	.	.	.	.	.	.	.	.	.	.	.
chr1	120754699	120763165	+	TM4SF1	NM_001075980	ENSBTAG00000015163	transmembrane 4 L6 family member 1	C	GO:0016021;GO:0005887	integral to membrane;integral to plasma membrane	GO:0005575;GO:0005623;GO:0005886	cellular_component;cell;plasma membrane	.	.	.	.	.	.	.	.	.	.	.	.	.	.	.	.	.	.	.	.	.	.	.	.
chr1	120804605	120828945	+	TM4SF18	NM_001034287	ENSBTAG00000019960	Transmembrane 4 L6 family member 18	C	GO:0016020;GO:0016021	membrane;integral to membrane	GO:0005575;GO:0005623	cellular_component;cell	.	.	.	.	.	.	.	.	.	.	.	.	.	.	.	.	.	.	.	.	.	.	.	.
chr1	120844901	120886148	+	LOC526230	XM_002685007	.	ceruloplasmin-like	.	.	.	.	.	.	.	.	.	.	.	.	.	3	0	1	0	1	0	0	0	2	0	1	0	3	0	1	0
chr1	120901553	120948862	+	CP	NM_001256556	.	.	.	.	.	.	.	.	.	.	.	.	.	.	.	6	1	0	0	5	1	0	0	1	1	0	0	3	1	0	0
chr1	120950028	120992587	-	HPS3	NM_001191177	.	Hermansky-Pudlak syndrome 3	.	.	.	.	.	.	.	.	.	.	.	.	.	4	0	0	0	0	0	0	0	4	0	0	0	4	0	0	0
chr1	121020633	121085064	+	HLTF	NM_001192286	.	helicase-like transcription factor	.	.	.	.	.	.	.	.	.	.	.	.	.	.	.	.	.	.	.	.	.	.	.	.	.	.	.	.	.
chr1	121099444	121140175	-	GYG1	NM_001045867	ENSBTAG00000001721	glycogenin-1	F	GO:0016757;GO:0005515	transferase activity, transferring glycosyl groups;protein binding			MT	Meat	.	.	.	.	.	.	1	1	0	0	0	0	0	0	1	1	0	0	1	1	0	0
chr1	121246530	121278663	-	CPA3	NM_001192660	.	carboxypeptidase A3 %28mast cell%29	.	.	.	.	.	.	.	.	.	.	.	.	.	.	.	.	.	.	.	.	.	.	.	.	.	.	.	.	.
chr1	121288645	121325659	-	CPB1	NM_001105350	ENSBTAG00000000456	Carboxypeptidase B	P,C,F	GO:0006508;GO:0005576;GO:0008270;GO:0016787;GO:0046872;GO:0004180;GO:0004181;GO:0008233;GO:0008237	proteolysis;extracellular region;zinc ion binding;hydrolase activity;metal ion binding;carboxypeptidase activity;metallocarboxypeptidase activity;peptidase activity;metallopeptidase activity	GO:0005575;GO:0005576	cellular_component;extracellular region	.	.	.	.	.	.	.	.	.	.	.	.	.	.	.	.	.	.	.	.	.	.	.	.
chr1	121428626	121487263	-	AGTR1	NM_174233	ENSBTAG00000045633	Type-1 angiotensin II receptor	P,C,F	GO:0001822;GO:0007165;GO:0007186;GO:0060326;GO:0007266;GO:0007204;GO:0019722;GO:0032270;GO:0051482;GO:0010873;GO:0032430;GO:0016020;GO:0016021;GO:0005886;GO:0004872;GO:0004871;GO:0004930;GO:0046982;GO:0001596;GO:0004945;GO:0010698;GO:0031711;GO:0005515	kidney development;signal transduction;G-protein coupled receptor signaling pathway;cell chemotaxis;Rho protein signal transduction;elevation of cytosolic calcium ion concentration;calcium-mediated signaling;positive regulation of cellular protein metabolic process;elevation of cytosolic calcium ion concentration involved in G-protein signaling coupled to IP3 second messenger;positive regulation …	GO:0005575;GO:0005623;GO:0005886;GO:0007165;GO:0042592;GO:0048856;GO:0040011;GO:0048870	cellular_component;cell;plasma membrane;signal transduction;homeostatic process;anatomical structure development;locomotion;cell motility	.	.	.	.	.	.	.	.	1	1	0	0	0	0	0	0	0	0	0	0	1	1	0	0
chr1	122344272	122345294	-	LOC100295922	XM_002685030	.	uncharacterized LOC100295922	.	.	.	.	.	.	.	.	.	.	.	.	.	.	.	.	.	.	.	.	.	.	.	.	.	.	.	.	.
chr1	123083829	123086778	-	ZIC1	XM_002685012	.	Zic family member 1	.	.	.	.	.	.	.	.	.	.	.	.	.	1	1	0	0	1	1	0	0	0	0	0	0	0	0	0	0
chr1	123093720	123108778	+	ZIC4	XM_002685014	ENSBTAG00000014749	Zic family member 4	C,F	GO:0005622;GO:0005634;GO:0003676;GO:0008270;GO:0003677	intracellular;nucleus;nucleic acid binding;zinc ion binding;DNA binding	GO:0005575;GO:0005622;GO:0005623	cellular_component;intracellular;cell	.	.	.	.	.	.	.	.	.	.	.	.	.	.	.	.	.	.	.	.	.	.	.	.
chr1	124225838	124253664	-	PLSCR1	NM_001034436	ENSBTAG00000022227	Phospholipid scramblase 2	C	GO:0016020;GO:0016021	membrane;integral to membrane	GO:0005575;GO:0005623	cellular_component;cell	.	.	.	.	.	.	.	.	5	5	5	5	5	5	5	5	2	2	2	2	1	1	1	1
chr1	124554521	124596572	+	PLSCR4	NM_001081732	ENSBTAG00000011986	phospholipid scramblase 4	P,C,F	GO:0071222;GO:0005886;GO:0005515;GO:0019899;GO:0042609	cellular response to lipopolysaccharide;plasma membrane;protein binding;enzyme binding;CD4 receptor binding			.	.	.	.	.	.	.	.	3	3	1	1	1	1	0	0	0	0	0	0	3	3	1	1
chr1	124645964	124767548	+	PLOD2	NM_001101149	ENSBTAG00000007331	procollagen-lysine,2-oxoglutarate 5-dioxygenase 2	P,C,F	GO:0055114;GO:0005783;GO:0016491;GO:0005506;GO:0016706;GO:0016705;GO:0031418;GO:0008475	oxidation-reduction process;endoplasmic reticulum;oxidoreductase activity;iron ion binding;oxidoreductase activity, acting on paired donors, with incorporation or reduction of molecular oxygen, 2-oxoglutarate as one donor, and incorporation of one atom each of oxygen into both donors;oxidoreductase activity, acting on paired donors, with incorporation or reduction of molecular oxygen;L-ascorbic a…	GO:0005575;GO:0005622;GO:0005623;GO:0005737;GO:0043226;GO:0005783	cellular_component;intracellular;cell;cytoplasm;organelle;endoplasmic reticulum	MT	Meat	.	.	.	.	.	.	.	.	.	.	.	.	.	.	.	.	.	.	.	.	.	.
chr1	126890496	126913142	-	C1H3orf58	NM_001205651	.	chromosome 1 open reading frame%2C human C3orf58	.	.	.	.	.	.	.	.	.	.	.	.	.	.	.	.	.	.	.	.	.	.	.	.	.	.	.	.	.
chr1	126912810	126922609	+	LOC100847509	XR_138623	.	.	.	.	.	.	.	.	.	.	.	.	.	.	.	.	.	.	.	.	.	.	.	.	.	.	.	.	.	.	.
chr1	127079583	127827346	+	SLC9A9	NM_001076068	ENSBTAG00000031178	sodium/hydrogen exchanger 9	P,C,F	GO:0006812;GO:0006810;GO:0055085;GO:0006811;GO:0006814;GO:0006885;GO:0016021;GO:0055037;GO:0015299;GO:0015297;GO:0015385	cation transport;transport;transmembrane transport;ion transport;sodium ion transport;regulation of pH;integral to membrane;recycling endosome;solute:hydrogen antiporter activity;antiporter activity;sodium:hydrogen antiporter activity	GO:0005575;GO:0005622;GO:0005623;GO:0005737;GO:0006810;GO:0043226;GO:0042592;GO:0005768;GO:0055085	cellular_component;intracellular;cell;cytoplasm;transport;organelle;homeostatic process;endosome;transmembrane transport	.	.	.	.	.	.	.	.	1	0	0	0	1	0	0	0	0	0	0	0	0	0	0	0
chr1	127948374	127952125	-	CHST2	NM_001113769	ENSBTAG00000011584	carbohydrate sulfotransferase 2	P,C,F	GO:0005975;GO:0006044;GO:0006790;GO:0000139;GO:0005802;GO:0008146;GO:0001517	carbohydrate metabolic process;N-acetylglucosamine metabolic process;sulfur compound metabolic process;Golgi membrane;trans-Golgi network;sulfotransferase activity;N-acetylglucosamine 6-O-sulfotransferase activity	GO:0005575;GO:0005622;GO:0005623;GO:0005737;GO:0043226;GO:0005794;GO:0005975	cellular_component;intracellular;cell;cytoplasm;organelle;Golgi apparatus;carbohydrate metabolic process	.	.	.	.	.	.	.	.	.	.	.	.	.	.	.	.	.	.	.	.	.	.	.	.
chr1	128014901	128064841	-	U2SURP	XM_002685036	ENSBTAG00000009154	U2 snRNP-associated SURP domain containing	P,C,F	GO:0006396;GO:0005634;GO:0000166;GO:0003676;GO:0003723;GO:0005515	RNA processing;nucleus;nucleotide binding;nucleic acid binding;RNA binding;protein binding	GO:0034641	cellular nitrogen compound metabolic process	.	.	.	.	.	.	.	.	2	2	0	0	0	0	0	0	2	2	0	0	0	0	0	0
chr1	128118239	128120320	+	PAQR9	NM_001077951	ENSBTAG00000011116	progestin and adipoQ receptor family member 9	C,F	GO:0016021;GO:0004872	integral to membrane;receptor activity	GO:0005575;GO:0005623	cellular_component;cell	.	.	.	.	.	.	.	.	.	.	.	.	.	.	.	.	.	.	.	.	.	.	.	.
chr1	128207270	128211155	-	LOC783224	XM_001251868	.	.	.	.	.	.	.	.	.	.	.	.	.	.	.	.	.	.	.	.	.	.	.	.	.	.	.	.	.	.	.
chr1	128260101	128361697	+	PCOLCE2	NM_001075629	ENSBTAG00000016026	procollagen C-endopeptidase enhancer 2	P,F	GO:0010952;GO:0005515;GO:0008201;GO:0005518;GO:0016504	positive regulation of peptidase activity;protein binding;heparin binding;collagen binding;peptidase activator activity			.	.	.	.	.	.	.	.	.	.	.	.	.	.	.	.	.	.	.	.	.	.	.	.
chr1	128389496	128450333	-	TRPC1	NM_174476	ENSBTAG00000002232	short transient receptor potential channel 1	P,C,F	GO:0006810;GO:0055085;GO:0006811;GO:0070588;GO:0016020;GO:0016021;GO:0005216;GO:0005515;GO:0005262	transport;transmembrane transport;ion transport;calcium ion transmembrane transport;membrane;integral to membrane;ion channel activity;protein binding;calcium channel activity	GO:0005575;GO:0005623;GO:0006810;GO:0055085	cellular_component;cell;transport;transmembrane transport	.	.	.	.	.	.	.	.	1	1	1	1	1	1	1	1	0	0	0	0	0	0	0	0
chr1	128450370	128576241	+	LOC100847999	XM_003581757	.	.	.	.	.	.	.	.	.	.	.	.	.	.	.	2	2	2	2	2	2	2	2	0	0	0	0	2	2	2	2
chr1	128455086	128551272	-	PLS1	NM_001103299	ENSBTAG00000023429	Plastin-1	C,F	GO:0005737;GO:0005509;GO:0003779;GO:0005515	cytoplasm;calcium ion binding;actin binding;protein binding	GO:0005575;GO:0005622;GO:0005623;GO:0005737	cellular_component;intracellular;cell;cytoplasm	.	.	.	.	.	.	.	.	.	.	.	.	.	.	.	.	.	.	.	.	.	.	.	.
chr1	128603948	128724858	+	ATR	XM_002685057	ENSBTAG00000011529	ataxia telangiectasia and Rad3 related	P,C,F	GO:0016310;GO:0018105;GO:0046777;GO:0000077;GO:0008156;GO:0034644;GO:0090399;GO:0043517;GO:0071480;GO:0006468;GO:0006281;GO:0006974;GO:0043393;GO:0001741;GO:0000166;GO:0005524;GO:0005488;GO:0016740;GO:0016301;GO:0004674;GO:0016772;GO:0005515;GO:0016773;GO:0004672;GO:0032405;GO:0032407	phosphorylation;peptidyl-serine phosphorylation;protein autophosphorylation;DNA damage checkpoint;negative regulation of DNA replication;cellular response to UV;replicative senescence;positive regulation of DNA damage response, signal transduction by p53 class mediator;cellular response to gamma radiation;protein phosphorylation;DNA repair;response to DNA damage stimulus;regulation of protein bin…			.	.	.	.	.	.	.	.	8	8	4	4	8	8	4	4	0	0	0	0	0	0	0	0
chr1	128726025	128834738	+	XRN1	NM_001206035	.	5%27-3%27 exoribonuclease 1	.	.	.	.	.	.	.	.	.	.	.	.	.	.	.	.	.	.	.	.	.	.	.	.	.	.	.	.	.
chr1	128869748	128948640	+	GK5	NM_001035473	ENSBTAG00000018138	putative glycerol kinase 5	P,F	GO:0005975;GO:0016773	carbohydrate metabolic process;phosphotransferase activity, alcohol group as acceptor	GO:0005975	carbohydrate metabolic process	.	.	.	.	.	.	.	.	1	1	1	1	0	0	0	0	1	1	1	1	0	0	0	0
chr1	129127191	129176286	+	TFDP2	NM_001075241	ENSBTAG00000006222	transcription factor Dp-2	P,C,F	GO:0006355;GO:0006351;GO:0005634;GO:0005667;GO:0003677;GO:0003700	regulation of transcription, DNA-dependent;transcription, DNA-dependent;nucleus;transcription factor complex;DNA binding;sequence-specific DNA binding transcription factor activity	GO:0034641;GO:0005575;GO:0005622;GO:0005623;GO:0043234;GO:0009058;GO:0005634;GO:0043226;GO:0005654	cellular nitrogen compound metabolic process;cellular_component;intracellular;cell;protein complex;biosynthetic process;nucleus;organelle;nucleoplasm	.	.	.	.	.	.	.	.	.	.	.	.	.	.	.	.	.	.	.	.	.	.	.	.
chr1	129183638	129185450	+	LOC511302	XM_002685059	ENSBTAG00000019007							.	.	.	.	.	.	.	.	.	.	.	.	.	.	.	.	.	.	.	.	.	.	.	.
chr1	129199747	129234883	-	ATP1B3	NM_001035393	ENSBTAG00000014140	Sodium/potassium-transporting ATPase subunit beta-3	P,C,F	GO:0006754;GO:0006810;GO:0006811;GO:0006814;GO:0006813;GO:0046034;GO:0005737;GO:0016020;GO:0016021;GO:0042470;GO:0005391;GO:0005515	ATP biosynthetic process;transport;ion transport;sodium ion transport;potassium ion transport;ATP metabolic process;cytoplasm;membrane;integral to membrane;melanosome;sodium:potassium-exchanging ATPase activity;protein binding	GO:0034641;GO:0005575;GO:0005622;GO:0005623;GO:0005737;GO:0044281;GO:0006810;GO:0009058;GO:0043226;GO:0016023	cellular nitrogen compound metabolic process;cellular_component;intracellular;cell;cytoplasm;small molecule metabolic process;transport;biosynthetic process;organelle;cytoplasmic membrane-bounded vesicle	.	.	.	.	.	.	.	.	.	.	.	.	.	.	.	.	.	.	.	.	.	.	.	.
chr1	129297579	129337901	-	GRK7	NM_174332	ENSBTAG00000021886	G protein-coupled receptor kinase 7 precursor	P,F	GO:0016310;GO:0007165;GO:0006468;GO:0046777;GO:0038032;GO:0000166;GO:0005524;GO:0016740;GO:0016301;GO:0004871;GO:0004672;GO:0004674;GO:0016772;GO:0004713;GO:0004703;GO:0050254	phosphorylation;signal transduction;protein phosphorylation;protein autophosphorylation;termination of G-protein coupled receptor signaling pathway;nucleotide binding;ATP binding;transferase activity;kinase activity;signal transducer activity;protein kinase activity;protein serine/threonine kinase activity;transferase activity, transferring phosphorus-containing groups;protein tyrosine kinase act…	GO:0007165;GO:0006464	signal transduction;protein modification process	.	.	.	.	.	.	.	.	2	2	1	1	1	1	0	0	1	1	1	1	0	0	0	0
chr1	129367348	129374624	-	RNF7	NM_001075720	ENSBTAG00000002185	RING-box protein 2	P,C,F	GO:0045116;GO:0006916;GO:0006919;GO:0008637;GO:0008631;GO:0005737;GO:0005634;GO:0008270;GO:0046872;GO:0005515;GO:0019788	protein neddylation;anti-apoptosis;activation of cysteine-type endopeptidase activity involved in apoptotic process;apoptotic mitochondrial changes;induction of apoptosis by oxidative stress;cytoplasm;nucleus;zinc ion binding;metal ion binding;protein binding;NEDD8 ligase activity	GO:0006464	protein modification process	.	.	.	.	.	.	.	.	1	1	1	1	0	0	0	0	1	1	1	1	0	0	0	0
chr1	129551261	129674080	-	RASA2	NM_001193020	.	RAS p21 protein activator 2	.	.	.	.	.	.	.	.	.	.	.	.	.	1	1	0	0	0	0	0	0	1	1	0	0	0	0	0	0
chr1	129742545	129803240	-	ZBTB38	XM_002685040	ENSBTAG00000040061	zinc finger and BTB domain containing 38	C,F	GO:0005634;GO:0005622;GO:0003676;GO:0008270;GO:0046872;GO:0005515	nucleus;intracellular;nucleic acid binding;zinc ion binding;metal ion binding;protein binding	GO:0005575;GO:0005622;GO:0005623;GO:0005634;GO:0043226	cellular_component;intracellular;cell;nucleus;organelle	.	.	.	.	.	.	.	.	2	1	0	0	2	1	0	0	2	1	0	0	1	0	0	0
chr1	129895532	129917408	-	LOC537248	XM_003581758	.	.	.	.	.	.	.	.	.	.	.	.	.	.	.	4	4	4	4	4	4	4	4	2	2	2	2	1	1	1	1
chr1	129912366	129982726	-	LOC100295034	XM_002685064	.	uncharacterized LOC100295034	.	.	.	.	.	.	.	.	.	.	.	.	.	.	.	.	.	.	.	.	.	.	.	.	.	.	.	.	.
chr1	130040114	130110705	-	SPSB4	NM_001192337	.	splA%2Fryanodine receptor domain and SOCS box containing 4	.	.	.	.	.	.	.	.	.	.	.	.	.	.	.	.	.	.	.	.	.	.	.	.	.	.	.	.	.
chr1	130218958	130251210	-	SLC25A36	NM_001192254	.	solute carrier family 25%2C member 36	.	.	.	.	.	.	.	.	.	.	.	.	.	30	25	13	12	16	13	6	5	24	20	11	10	19	15	8	7
chr1	130488123	130518374	-	TRIM42	XM_002685043	ENSBTAG00000018346	tripartite motif containing 42	C,F	GO:0005622;GO:0008270;GO:0046872;GO:0005515	intracellular;zinc ion binding;metal ion binding;protein binding	GO:0005575;GO:0005622;GO:0005623	cellular_component;intracellular;cell	.	.	.	.	.	.	.	.	1	1	1	1	0	0	0	0	1	1	1	1	0	0	0	0
chr1	130616669	131396070	-	CLSTN2	NM_001206757	.	calsyntenin 2	.	.	.	.	.	.	.	.	.	.	.	.	.	4	3	1	0	2	1	1	0	0	0	0	0	2	2	0	0
chr1	131869503	131896453	+	RBP1	NM_001025343	ENSBTAG00000020028	Retinol-binding protein 1	P,C,F	GO:0006810;GO:0042573;GO:0042572;GO:0030852;GO:0033189;GO:0005737;GO:0005488;GO:0005215;GO:0008289;GO:0019841;GO:0016918	transport;retinoic acid metabolic process;retinol metabolic process;regulation of granulocyte differentiation;response to vitamin A;cytoplasm;binding;transporter activity;lipid binding;retinol binding;retinal binding	GO:0005575;GO:0005622;GO:0005623;GO:0005737;GO:0006629;GO:0044281;GO:0006810	cellular_component;intracellular;cell;cytoplasm;lipid metabolic process;small molecule metabolic process;transport	.	.	.	.	.	.	.	.	1	1	1	1	1	1	1	1	0	0	0	0	0	0	0	0
chr1	132079151	132086955	+	LOC100850093	XM_003581759	.	.	.	.	.	.	.	.	.	.	.	.	.	.	.	.	.	.	.	.	.	.	.	.	.	.	.	.	.	.	.
chr1	132094110	132095326	-	FOXL2	NM_001031750	ENSBTAG00000031277	Forkhead box protein L2	P,C,F	GO:0006355;GO:0006351;GO:0045893;GO:0045944;GO:0045892;GO:0030154;GO:0043065;GO:0051090;GO:0006917;GO:0007389;GO:0001541;GO:0002074;GO:0043280;GO:0060026;GO:0048048;GO:0006309;GO:0019101;GO:0042703;GO:0060014;GO:0005634;GO:0005667;GO:0003677;GO:0003700;GO:0043565;GO:0008134;GO:0003690;GO:0003705;GO:0008301;GO:0030331;GO:0031624;GO:0043028;GO:0005515	regulation of transcription, DNA-dependent;transcription, DNA-dependent;positive regulation of transcription, DNA-dependent;positive regulation of transcription from RNA polymerase II promoter;negative regulation of transcription, DNA-dependent;cell differentiation;positive regulation of apoptotic process;regulation of sequence-specific DNA binding transcription factor activity;induction of apopt…	GO:0000003;GO:0006259;GO:0034641;GO:0005575;GO:0005622;GO:0005623;GO:0043234;GO:0009056;GO:0009058;GO:0005634;GO:0043226;GO:0005654;GO:0009790;GO:0048856;GO:0030154;GO:0008219	reproduction;DNA metabolic process;cellular nitrogen compound metabolic process;cellular_component;intracellular;cell;protein complex;catabolic process;biosynthetic process;nucleus;organelle;nucleoplasm;embryo development;anatomical structure development;cell differentiation;cell death	.	.	.	.	.	.	.	.	1	1	1	1	0	0	0	0	1	1	1	1	0	0	0	0
chr1	132230875	132408984	+	PIK3CB	NM_001206047	.	phosphoinositide-3-kinase%2C catalytic%2C beta polypeptide	.	.	.	.	.	.	.	.	.	.	.	.	.	.	.	.	.	.	.	.	.	.	.	.	.	.	.	.	.
chr1	132498221	132574968	+	CEP70	XM_003581760	.	.	.	.	.	.	.	.	.	.	.	.	.	.	.	2	0	1	0	2	0	1	0	1	0	1	0	0	0	0	0
chr1	132544840	132546071	+	LOC616840	XR_083425	.	.	.	.	.	.	.	.	.	.	.	.	.	.	.	.	.	.	.	.	.	.	.	.	.	.	.	.	.	.	.
chr1	132609122	132659953	-	ESYT3	XM_002685050	ENSBTAG00000008111	extended synaptotagmin-like protein 3	F	GO:0005515	protein binding			.	.	.	.	.	.	.	.	2	1	0	0	2	1	0	0	0	0	0	0	0	0	0	0
chr1	132702958	132808659	-	MRAS	NM_001098118	ENSBTAG00000001497	ras-related protein M-Ras	P,C,F	GO:0006886;GO:0015031;GO:0007165;GO:0007264;GO:0006184;GO:0006913;GO:0016020;GO:0005622;GO:0000166;GO:0005525;GO:0003924;GO:0030742	intracellular protein transport;protein transport;signal transduction;small GTPase mediated signal transduction;GTP catabolic process;nucleocytoplasmic transport;membrane;intracellular;nucleotide binding;GTP binding;GTPase activity;GTP-dependent protein binding	GO:0034641;GO:0005575;GO:0005622;GO:0005623;GO:0044281;GO:0006810;GO:0009056;GO:0006913;GO:0007165;GO:0034655	cellular nitrogen compound metabolic process;cellular_component;intracellular;cell;small molecule metabolic process;transport;catabolic process;nucleocytoplasmic transport;signal transduction;nucleobase-containing compound catabolic process	.	.	.	.	.	.	.	.	.	.	.	.	.	.	.	.	.	.	.	.	.	.	.	.
chr1	132828886	132856624	+	NME9	NM_001075615	ENSBTAG00000012850	thioredoxin domain-containing protein 6	P,F	GO:0006241;GO:0045454;GO:0006165;GO:0006183;GO:0006228;GO:0005524;GO:0004550	CTP biosynthetic process;cell redox homeostasis;nucleoside diphosphate phosphorylation;GTP biosynthetic process;UTP biosynthetic process;ATP binding;nucleoside diphosphate kinase activity	GO:0034641;GO:0044281;GO:0009058;GO:0042592	cellular nitrogen compound metabolic process;small molecule metabolic process;biosynthetic process;homeostatic process	.	.	.	.	.	.	.	.	.	.	.	.	.	.	.	.	.	.	.	.	.	.	.	.
chr1	132863614	132970686	-	ARMC8	NM_001046458	ENSBTAG00000019952	Armadillo repeat-containing protein 8	F	GO:0005488;GO:0005515	binding;protein binding			.	.	.	.	.	.	.	.	.	.	.	.	.	.	.	.	.	.	.	.	.	.	.	.
chr1	132983046	132994685	+	DBR1	NM_001080290	ENSBTAG00000019949	lariat debranching enzyme	P,F	GO:0006397;GO:0016787;GO:0016788	mRNA processing;hydrolase activity;hydrolase activity, acting on ester bonds	GO:0034641;GO:0006397	cellular nitrogen compound metabolic process;mRNA processing	.	.	.	.	.	.	.	.	.	.	.	.	.	.	.	.	.	.	.	.	.	.	.	.
chr1	133044777	133049425	+	A4GNT	NM_001192784	.	alpha-1%2C4-N-acetylglucosaminyltransferase	.	.	.	.	.	.	.	.	.	.	.	.	.	1	0	0	0	1	0	0	0	1	0	0	0	1	0	0	0
chr1	133081578	133084230	+	LOC100337454	XM_002685079	.	uncharacterized LOC100337454	.	.	.	.	.	.	.	.	.	.	.	.	.	.	.	.	.	.	.	.	.	.	.	.	.	.	.	.	.
chr1	133085565	133113870	+	DZIP1L	XM_002685080	ENSBTAG00000015198	DAZ interacting protein 1-like	C,F	GO:0005622;GO:0008270	intracellular;zinc ion binding	GO:0005575;GO:0005622;GO:0005623	cellular_component;intracellular;cell	.	.	.	.	.	.	.	.	4	4	1	1	3	3	1	1	1	1	1	1	2	2	0	0
chr1	133158558	133175774	-	CLDN18	NM_001075516	ENSBTAG00000014589	Claudin-18	C,F	GO:0016020;GO:0016021;GO:0005886;GO:0005923;GO:0030054;GO:0005198	membrane;integral to membrane;plasma membrane;tight junction;cell junction;structural molecule activity	GO:0005575;GO:0005623;GO:0005886	cellular_component;cell;plasma membrane	.	.	.	.	.	.	.	.	1	0	0	0	0	0	0	0	0	0	0	0	1	0	0	0
chr1	133452215	133452938	-	SOX14	NM_001163781	.	SRY %28sex determining region Y%29-box 14	.	.	.	.	.	.	.	.	.	.	.	.	.	1	1	1	1	1	1	1	1	0	0	0	0	0	0	0	0
chr1	134263333	134302752	-	IL20RB	NM_001102175	ENSBTAG00000008299	interleukin-20 receptor subunit beta	P,F	GO:0032733;GO:0032753;GO:0048873;GO:0042130;GO:0002437;GO:0001808;GO:0002765;GO:0032689;GO:0032703;GO:0050863;GO:0005515	positive regulation of interleukin-10 production;positive regulation of interleukin-4 production;homeostasis of number of cells within a tissue;negative regulation of T cell proliferation;inflammatory response to antigenic stimulus;negative regulation of type IV hypersensitivity;immune response-inhibiting signal transduction;negative regulation of interferon-gamma production;negative regulation o…	GO:0006950;GO:0007165;GO:0042592;GO:0002376	response to stress;signal transduction;homeostatic process;immune system process	.	.	.	.	.	.	.	.	1	1	0	0	1	1	0	0	0	0	0	0	0	0	0	0
chr1	134312112	134388579	-	NCK1	NM_001076072	ENSBTAG00000018427	cytoplasmic protein NCK1	P,C,F	GO:0042102;GO:0042110;GO:0030032;GO:0016477;GO:0007015;GO:0030838;GO:0045944;GO:0012506;GO:0005102;GO:0005515;GO:0019904	positive regulation of T cell proliferation;T cell activation;lamellipodium assembly;cell migration;actin filament organization;positive regulation of actin filament polymerization;positive regulation of transcription from RNA polymerase II promoter;vesicle membrane;receptor binding;protein binding;protein domain specific binding	GO:0005575;GO:0005623;GO:0022607;GO:0007010;GO:0043226;GO:0040011;GO:0048870;GO:0002376	cellular_component;cell;cellular component assembly;cytoskeleton organization;organelle;locomotion;cell motility;immune system process	.	.	.	.	.	.	.	.	.	.	.	.	.	.	.	.	.	.	.	.	.	.	.	.
chr1	134388818	134399874	+	LOC100847791	XR_138625	.	.	.	.	.	.	.	.	.	.	.	.	.	.	.	.	.	.	.	.	.	.	.	.	.	.	.	.	.	.	.
chr1	134393814	134430111	-	TMEM22	NM_001075524	ENSBTAG00000003833	transmembrane protein 22	C	GO:0016020;GO:0016021;GO:0005794	membrane;integral to membrane;Golgi apparatus	GO:0005575;GO:0005622;GO:0005623;GO:0005737;GO:0043226;GO:0005794	cellular_component;intracellular;cell;cytoplasm;organelle;Golgi apparatus	.	.	.	.	.	.	.	.	1	1	0	0	0	0	0	0	0	0	0	0	1	1	0	0
chr1	134514300	135081822	+	STAG1	XM_001789708	ENSBTAG00000035437	stromal antigen 1	C,F	GO:0005634;GO:0030054;GO:0000785;GO:0005488;GO:0005515	nucleus;cell junction;chromatin;binding;protein binding			.	.	.	.	.	.	.	.	.	.	.	.	.	.	.	.	.	.	.	.	.	.	.	.
chr1	135085559	135182051	-	PCCB	NM_001038548	ENSBTAG00000015221	Propionyl-CoA carboxylase beta chain, mitochondrial	C,F	GO:0005739;GO:0005759;GO:0000166;GO:0005524;GO:0016874;GO:0004658	mitochondrion;mitochondrial matrix;nucleotide binding;ATP binding;ligase activity;propionyl-CoA carboxylase activity	GO:0005575;GO:0005622;GO:0005623;GO:0005737;GO:0043226;GO:0005739	cellular_component;intracellular;cell;cytoplasm;organelle;mitochondrion	MT	Meat	.	.	.	.	.	.	2	1	0	0	2	1	0	0	2	1	0	0	2	1	0	0
chr1	135242958	135271983	+	MSL2	XM_002685053	ENSBTAG00000000750	male-specific lethal 2 homolog (Drosophila)	P,C,F	GO:0043984;GO:0072487;GO:0008270;GO:0005515	histone H4-K16 acetylation;MSL complex;zinc ion binding;protein binding			.	.	.	.	.	.	.	.	.	.	.	.	.	.	.	.	.	.	.	.	.	.	.	.
chr1	135274659	135386910	-	PPP2R3A	NM_001102346	ENSBTAG00000023416	protein phosphatase 2, regulatory subunit B'', alpha	C,F	GO:0000159;GO:0005509;GO:0005515	protein phosphatase type 2A complex;calcium ion binding;protein binding			.	.	.	.	.	.	.	.	.	.	.	.	.	.	.	.	.	.	.	.	.	.	.	.
chr1	135546916	135548959	-	LOC100851082	XM_003581763	.	.	.	.	.	.	.	.	.	.	.	.	.	.	.	3	1	1	1	2	0	0	0	1	0	0	0	3	1	1	1
chr1	136398499	136908300	-	EPHB1	NM_001192829	.	EPH receptor B1	.	.	.	.	.	.	.	.	.	.	.	.	.	1	1	1	1	1	1	1	1	0	0	0	0	0	0	0	0
chr1	137094421	137102109	+	KY	XM_001788222	.	.	.	.	.	.	.	.	.	.	.	.	.	.	.	2	2	1	1	2	2	1	1	1	1	0	0	1	1	0	0
chr1	137124545	137198325	-	LOC521932	XR_083068	.	.	.	.	.	.	.	.	.	.	.	.	.	.	.	.	.	.	.	.	.	.	.	.	.	.	.	.	.	.	.
chr1	137198641	137204291	+	ANAPC13	NM_001113229	.	anaphase promoting complex subunit 13	.	.	.	.	.	.	.	.	.	.	HW	.	.	.	.	.	.	.	.	.	.	.	.	.	.	.	.	.	.
chr1	137307205	137325036	+	AMOTL2	XM_002685085	ENSBTAG00000000742	Uncharacterized protein	C,F	GO:0005923;GO:0031410;GO:0016324;GO:0042802;GO:0005515	tight junction;cytoplasmic vesicle;apical plasma membrane;identical protein binding;protein binding	GO:0005575;GO:0005623;GO:0005886	cellular_component;cell;plasma membrane	.	.	.	.	.	HW	.	.	1	1	0	0	1	1	0	0	0	0	0	0	1	1	0	0
chr1	137447601	137545406	+	RYK	XM_001249766	ENSBTAG00000016999		P,F	GO:0006468;GO:0005524;GO:0004672;GO:0004674;GO:0016772;GO:0004713	protein phosphorylation;ATP binding;protein kinase activity;protein serine/threonine kinase activity;transferase activity, transferring phosphorus-containing groups;protein tyrosine kinase activity	GO:0006464	protein modification process	.	.	.	.	.	HW	.	.	1	0	0	0	0	0	0	0	1	0	0	0	0	0	0	0
chr1	137741206	137828510	+	SLCO2A1	NM_174829	ENSBTAG00000001324	solute carrier organic anion transporter family member 2A1	P,C,F	GO:0006810;GO:0055085;GO:0015732;GO:0016020;GO:0016021;GO:0005215;GO:0015132	transport;transmembrane transport;prostaglandin transport;membrane;integral to membrane;transporter activity;prostaglandin transmembrane transporter activity	GO:0005575;GO:0005623;GO:0006810;GO:0055085	cellular_component;cell;transport;transmembrane transport	.	.	.	.	.	.	.	.	1	1	1	1	0	0	0	0	0	0	0	0	1	1	1	1
chr1	137873241	137931423	+	RAB6B	NM_001101129	ENSBTAG00000000905	Ras-related protein Rab-6B	P,C,F	GO:0016192;GO:0006810;GO:0006886;GO:0015031;GO:0007165;GO:0007264;GO:0006184;GO:0006913;GO:0005737;GO:0005634;GO:0016020;GO:0000139;GO:0005794;GO:0031410;GO:0005622;GO:0016023;GO:0000166;GO:0005525;GO:0003924	vesicle-mediated transport;transport;intracellular protein transport;protein transport;signal transduction;small GTPase mediated signal transduction;GTP catabolic process;nucleocytoplasmic transport;cytoplasm;nucleus;membrane;Golgi membrane;Golgi apparatus;cytoplasmic vesicle;intracellular;cytoplasmic membrane-bounded vesicle;nucleotide binding;GTP binding;GTPase activity	GO:0034641;GO:0005575;GO:0005622;GO:0005623;GO:0005737;GO:0044281;GO:0006810;GO:0016192;GO:0009056;GO:0006913;GO:0005634;GO:0043226;GO:0005794;GO:0007165;GO:0016023;GO:0034655	cellular nitrogen compound metabolic process;cellular_component;intracellular;cell;cytoplasm;small molecule metabolic process;transport;vesicle-mediated transport;catabolic process;nucleocytoplasmic transport;nucleus;organelle;Golgi apparatus;signal transduction;cytoplasmic membrane-bounded vesicle;nucleobase-containing compound catabolic process	.	.	.	.	.	.	.	.	3	2	3	2	3	2	3	2	0	0	0	0	0	0	0	0
chr1	138021619	138035806	-	CDV3	NM_001192040	.	CDV3 homolog %28mouse%29	.	.	.	.	.	.	.	.	.	.	.	.	.	9	9	7	7	5	5	4	4	1	1	0	0	5	5	3	3
chr1	138196419	138634595	-	TMEM108	NM_001101939	ENSBTAG00000018508	transmembrane protein 108 precursor						.	.	.	.	.	.	.	.	.	.	.	.	.	.	.	.	.	.	.	.	.	.	.	.
chr1	138911335	138911775	+	LOC100849265	XR_138626	.	.	.	.	.	.	.	.	.	.	.	.	.	.	.	.	.	.	.	.	.	.	.	.	.	.	.	.	.	.	.
chr1	139020636	139075589	+	NPHP3	NM_001192152	.	nephronophthisis 3 %28adolescent%29	.	.	.	.	.	.	.	.	.	.	.	.	.	2	2	0	0	1	1	0	0	1	1	0	0	0	0	0	0
chr1	139078772	139111360	-	UBA5	NM_001101067	ENSBTAG00000004495	Ubiquitin-like modifier-activating enzyme 5	P,C,F	GO:0055114;GO:0071569;GO:0005737;GO:0005634;GO:0043231;GO:0016235;GO:0000166;GO:0005524;GO:0003824;GO:0046872;GO:0005488;GO:0016616;GO:0048037;GO:0071566;GO:0005515	oxidation-reduction process;protein ufmylation;cytoplasm;nucleus;intracellular membrane-bounded organelle;aggresome;nucleotide binding;ATP binding;catalytic activity;metal ion binding;binding;oxidoreductase activity, acting on the CH-OH group of donors, NAD or NADP as acceptor;cofactor binding;UFM1 activating enzyme activity;protein binding	GO:0005575;GO:0005622;GO:0005623;GO:0005737;GO:0005634;GO:0043226;GO:0006464	cellular_component;intracellular;cell;cytoplasm;nucleus;organelle;protein modification process	.	.	.	.	.	.	.	.	2	1	1	1	1	0	0	0	2	1	1	1	1	0	0	0
chr1	139111941	139229138	+	ACAD11	NM_001075893	ENSBTAG00000031010	acyl-CoA dehydrogenase family member 11	P,C,F	GO:0055114;GO:0033539;GO:0005739;GO:0005634;GO:0031966;GO:0016491;GO:0003995;GO:0016627;GO:0070991;GO:0017099;GO:0004466	oxidation-reduction process;fatty acid beta-oxidation using acyl-CoA dehydrogenase;mitochondrion;nucleus;mitochondrial membrane;oxidoreductase activity;acyl-CoA dehydrogenase activity;oxidoreductase activity, acting on the CH-CH group of donors;medium-chain-acyl-CoA dehydrogenase activity;very-long-chain-acyl-CoA dehydrogenase activity;long-chain-acyl-CoA dehydrogenase activity			.	.	.	.	.	.	.	.	5	5	1	1	3	3	0	0	1	1	0	0	3	3	1	1
chr1	139185302	139187342	-	CCRL1	NM_174265	ENSBTAG00000019577	C-C chemokine receptor type 11	P,C,F	GO:0007165;GO:0007186;GO:0016020;GO:0016021;GO:0005886;GO:0004872;GO:0004871;GO:0004930;GO:0004950;GO:0016493	signal transduction;G-protein coupled receptor signaling pathway;membrane;integral to membrane;plasma membrane;receptor activity;signal transducer activity;G-protein coupled receptor activity;chemokine receptor activity;C-C chemokine receptor activity	GO:0005575;GO:0005623;GO:0005886;GO:0007165	cellular_component;cell;plasma membrane;signal transduction	.	.	.	.	.	.	.	.	.	.	.	.	.	.	.	.	.	.	.	.	.	.	.	.
chr1	139255392	139419812	-	DNAJC13	NM_001113745	ENSBTAG00000002966	DnaJ (Hsp40) homolog, subfamily C, member 13	F	GO:0005488;GO:0031072	binding;heat shock protein binding			.	.	.	.	.	.	.	.	5	4	2	2	3	2	0	0	3	3	2	2	3	2	1	1
chr1	139462952	139498950	-	ACPP	NM_001098866	ENSBTAG00000011634	Prostatic acid phosphatase	P,C,F	GO:0009117;GO:0046085;GO:0006144;GO:0005576;GO:0016021;GO:0005886;GO:0030175;GO:0016787;GO:0003993	nucleotide metabolic process;adenosine metabolic process;purine base metabolic process;extracellular region;integral to membrane;plasma membrane;filopodium;hydrolase activity;acid phosphatase activity	GO:0005575;GO:0005576	cellular_component;extracellular region	.	.	.	.	.	.	.	.	2	2	1	1	1	1	1	1	1	1	0	0	0	0	0	0
chr1	139864961	140548441	+	CPNE4	XM_001787361	ENSBTAG00000010448	copine IV	F	GO:0005515	protein binding			.	.	.	.	.	.	.	.	1	1	1	1	0	0	0	0	1	1	1	1	0	0	0	0
chr1	140020295	140020372	-	MIR2288	NR_030840	.	.	.	.	.	.	.	.	.	.	.	.	.	.	.	.	.	.	.	.	.	.	.	.	.	.	.	.	.	.	.
chr1	140586165	140643251	+	MRPL3	NM_001080317	ENSBTAG00000030942	39S ribosomal protein L3, mitochondrial	P,C,F	GO:0006412;GO:0005622;GO:0005739;GO:0030529;GO:0005840;GO:0005762;GO:0003735	translation;intracellular;mitochondrion;ribonucleoprotein complex;ribosome;mitochondrial large ribosomal subunit;structural constituent of ribosome	GO:0005575;GO:0005622;GO:0005623;GO:0005737;GO:0009058;GO:0043226;GO:0005739;GO:0006412;GO:0005840	cellular_component;intracellular;cell;cytoplasm;biosynthetic process;organelle;mitochondrion;translation;ribosome	.	.	.	.	.	.	.	.	.	.	.	.	.	.	.	.	.	.	.	.	.	.	.	.
chr1	140856823	141115091	-	NEK11	XM_002685106	ENSBTAG00000009258	NIMA (never in mitosis gene a)- related kinase 11	P,C,F	GO:0006468;GO:0007243;GO:0031573;GO:0031572;GO:0005634;GO:0005730;GO:0005524;GO:0004672;GO:0004674;GO:0016772;GO:0004713;GO:0005515	protein phosphorylation;intracellular protein kinase cascade;intra-S DNA damage checkpoint;G2/M transition DNA damage checkpoint;nucleus;nucleolus;ATP binding;protein kinase activity;protein serine/threonine kinase activity;transferase activity, transferring phosphorus-containing groups;protein tyrosine kinase activity;protein binding	GO:0006464	protein modification process	.	.	.	.	.	.	.	.	1	0	0	0	1	0	0	0	0	0	0	0	0	0	0	0
chr1	141152297	141308847	-	ATP2C1	NM_175785	ENSBTAG00000011626	Calcium-transporting ATPase type 2C member 1	P,C,F	GO:0008152;GO:0006754;GO:0006812;GO:0006810;GO:0007165;GO:0043123;GO:0006811;GO:0006816;GO:0008544;GO:0006828;GO:0016339;GO:0031532;GO:0006874;GO:0030026;GO:0032468;GO:0032472;GO:0016020;GO:0016021;GO:0000139;GO:0005794;GO:0005802;GO:0005509;GO:0000166;GO:0005524;GO:0003824;GO:0016787;GO:0015662;GO:0046872;GO:0004871;GO:0016820;GO:0030145;GO:0005388;GO:0015410	metabolic process;ATP biosynthetic process;cation transport;transport;signal transduction;positive regulation of I-kappaB kinase/NF-kappaB cascade;ion transport;calcium ion transport;epidermis development;manganese ion transport;calcium-dependent cell-cell adhesion;actin cytoskeleton reorganization;cellular calcium ion homeostasis;cellular manganese ion homeostasis;Golgi calcium ion homeostasis;G…	GO:0034641;GO:0005575;GO:0005622;GO:0005623;GO:0005737;GO:0044281;GO:0006810;GO:0009058;GO:0007010;GO:0043226;GO:0005794;GO:0007165;GO:0042592;GO:0048856;GO:0007155	cellular nitrogen compound metabolic process;cellular_component;intracellular;cell;cytoplasm;small molecule metabolic process;transport;biosynthetic process;cytoskeleton organization;organelle;Golgi apparatus;signal transduction;homeostatic process;anatomical structure development;cell adhesion	.	.	.	.	.	.	.	.	9	9	2	2	6	6	1	1	7	7	1	1	7	7	2	2
chr1	141364271	141364614	-	LOC100297522	XM_003581765	.	.	.	.	.	.	.	.	.	.	.	.	.	.	.	3	3	3	3	0	0	0	0	0	0	0	0	3	3	3	3
chr1	141510069	141522679	-	PSMG1	NM_001076347	ENSBTAG00000013600	Proteasome assembly chaperone 1	P,C,F	GO:0043248;GO:0005737;GO:0005783;GO:0005515	proteasome assembly;cytoplasm;endoplasmic reticulum;protein binding	GO:0005575;GO:0005622;GO:0005623;GO:0005737;GO:0022607;GO:0065003;GO:0043226;GO:0005783;GO:0006461	cellular_component;intracellular;cell;cytoplasm;cellular component assembly;macromolecular complex assembly;organelle;endoplasmic reticulum;protein complex assembly	.	.	.	.	.	.	.	.	.	.	.	.	.	.	.	.	.	.	.	.	.	.	.	.
chr1	141525089	141646861	-	BRWD1	NM_001103174	ENSBTAG00000013602	bromodomain and WD repeat-containing protein 1	P,C,F	GO:0006357;GO:0007010;GO:0008360;GO:0005634;GO:0005737;GO:0005730;GO:0005515	regulation of transcription from RNA polymerase II promoter;cytoskeleton organization;regulation of cell shape;nucleus;cytoplasm;nucleolus;protein binding	GO:0005575;GO:0005622;GO:0005623;GO:0005634;GO:0043226	cellular_component;intracellular;cell;nucleus;organelle	.	.	.	.	.	.	.	.	1	1	0	0	1	1	0	0	0	0	0	0	0	0	0	0
chr1	141690412	141696789	-	HMGN1	NM_001034772	ENSBTAG00000018768	Non-histone chromosomal protein HMG-14	P,C,F	GO:0006283;GO:0010224;GO:0050678;GO:0006325;GO:0048597;GO:0010225;GO:0000720;GO:0040034;GO:0005634;GO:0000785;GO:0003677;GO:0003682	transcription-coupled nucleotide-excision repair;response to UV-B;regulation of epithelial cell proliferation;chromatin organization;post-embryonic camera-type eye morphogenesis;response to UV-C;pyrimidine dimer repair by nucleotide-excision repair;regulation of development, heterochronic;nucleus;chromatin;DNA binding;chromatin binding	GO:0006259;GO:0006950;GO:0034641;GO:0005575;GO:0005622;GO:0005623;GO:0051276;GO:0005634;GO:0043226;GO:0005694;GO:0048856	DNA metabolic process;response to stress;cellular nitrogen compound metabolic process;cellular_component;intracellular;cell;chromosome organization;nucleus;organelle;chromosome;anatomical structure development	.	.	.	.	.	.	.	.	.	.	.	.	.	.	.	.	.	.	.	.	.	.	.	.
chr1	141727478	141742420	+	WRB	NM_001034359	ENSBTAG00000013629	Tryptophan-rich protein	C	GO:0005634;GO:0016020;GO:0016021;GO:0005730	nucleus;membrane;integral to membrane;nucleolus	GO:0005575;GO:0005622;GO:0005623;GO:0005634;GO:0043226;GO:0005730	cellular_component;intracellular;cell;nucleus;organelle;nucleolus	.	.	.	.	.	.	.	.	.	.	.	.	.	.	.	.	.	.	.	.	.	.	.	.
chr1	141755111	141796851	-	LCA5L	NM_001195068	.	Leber congenital amaurosis 5-like	.	.	.	.	.	.	.	.	.	.	.	.	.	.	.	.	.	.	.	.	.	.	.	.	.	.	.	.	.
chr1	141813245	141884493	+	SH3BGR	NM_001243326	.	SH3 domain binding glutamic acid-rich protein	.	.	.	.	.	.	.	.	.	.	.	.	.	2	2	0	0	1	1	0	0	0	0	0	0	1	1	0	0
chr1	142032853	142033789	+	B3GALT5	XM_002685109	ENSBTAG00000023407	UDP-Gal:betaGlcNAc beta 1,3-galactosyltransferase, polypeptide 5	P,C,F	GO:0006486;GO:0016020;GO:0016021;GO:0005783;GO:0005794;GO:0016740;GO:0016757;GO:0008378	protein glycosylation;membrane;integral to membrane;endoplasmic reticulum;Golgi apparatus;transferase activity;transferase activity, transferring glycosyl groups;galactosyltransferase activity	GO:0005575;GO:0005622;GO:0005623;GO:0005737;GO:0009058;GO:0043226;GO:0005794;GO:0006464;GO:0005975;GO:0005783	cellular_component;intracellular;cell;cytoplasm;biosynthetic process;organelle;Golgi apparatus;protein modification process;carbohydrate metabolic process;endoplasmic reticulum	.	.	.	.	.	.	.	.	.	.	.	.	.	.	.	.	.	.	.	.	.	.	.	.
chr1	142237337	142291456	+	IGSF5	NM_001206778	.	immunoglobulin superfamily%2C member 5%2C transcript variant 1	.	.	.	.	.	.	.	.	.	.	.	.	.	1	0	1	0	0	0	0	0	1	0	1	0	0	0	0	0
chr1	142494833	142608594	-	PCP4	NM_001078136	.	Purkinje cell protein 4	.	.	.	.	.	.	.	.	.	.	.	.	.	.	.	.	.	.	.	.	.	.	.	.	.	.	.	.	.
chr1	142587881	142949814	-	DSCAM	XM_002685111	ENSBTAG00000004754	Down syndrome cell adhesion molecule	P,C,F	GO:0007626;GO:0048813;GO:0042327;GO:0007162;GO:0048842;GO:0060060;GO:0070593;GO:0005886;GO:0030424;GO:0030426;GO:0005515	locomotory behavior;dendrite morphogenesis;positive regulation of phosphorylation;negative regulation of cell adhesion;positive regulation of axon extension involved in axon guidance;post-embryonic retina morphogenesis in camera-type eye;dendrite self-avoidance;plasma membrane;axon;growth cone;protein binding	GO:0005575;GO:0005623;GO:0005886;GO:0000902;GO:0048856;GO:0030154	cellular_component;cell;plasma membrane;cell morphogenesis;anatomical structure development;cell differentiation	.	.	.	.	.	.	.	.	1	1	1	1	0	0	0	0	1	1	1	1	0	0	0	0
chr1	143569207	143597597	-	LOC100850692	XM_003581771	.	.	.	.	.	.	.	.	.	.	.	.	.	.	.	1	1	0	0	1	1	0	0	1	1	0	0	1	1	0	0
chr1	144134339	144135757	+	LOC100847373	XM_003581768	.	.	.	.	.	.	.	.	.	.	.	.	.	.	.	1	0	1	0	1	0	1	0	1	0	1	0	1	0	1	0
chr1	144147429	144252839	+	BACE2	NM_001206062	.	beta-site APP-cleaving enzyme 2	.	.	.	.	.	.	.	.	.	.	.	.	.	.	.	.	.	.	.	.	.	.	.	.	.	.	.	.	.
chr1	144317842	144412048	+	FAM3B	XM_002685114	ENSBTAG00000030921	family with sequence similarity 3, member B	P	GO:0030073	insulin secretion	GO:0006810;GO:0007267	transport;cell-cell signaling	.	.	.	.	.	.	.	.	.	.	.	.	.	.	.	.	.	.	.	.	.	.	.	.
chr1	144387773	144423561	+	MX2	NM_173941	ENSBTAG00000008471	interferon-induced GTP-binding protein Mx2	P,C,F	GO:0006184;GO:0005737;GO:0005634;GO:0000166;GO:0005525;GO:0003924	GTP catabolic process;cytoplasm;nucleus;nucleotide binding;GTP binding;GTPase activity	GO:0034641;GO:0005575;GO:0005622;GO:0005623;GO:0005737;GO:0044281;GO:0009056;GO:0005634;GO:0043226;GO:0034655	cellular nitrogen compound metabolic process;cellular_component;intracellular;cell;cytoplasm;small molecule metabolic process;catabolic process;nucleus;organelle;nucleobase-containing compound catabolic process	.	.	.	.	.	.	.	.	1	0	0	0	1	0	0	0	0	0	0	0	0	0	0	0
chr1	144440107	144472307	+	MX1	NM_173940	ENSBTAG00000030913	Interferon-induced GTP-binding protein Mx1Interferon-induced GTP-binding protein Mx1, N-terminally processed	C,F	GO:0005829;GO:0005525;GO:0003924;GO:0005515	cytosol;GTP binding;GTPase activity;protein binding	GO:0005575;GO:0005622;GO:0005623;GO:0005737;GO:0005829	cellular_component;intracellular;cell;cytoplasm;cytosol	.	.	.	.	.	.	.	.	2	1	1	1	1	0	0	0	1	0	0	0	1	1	1	1
chr1	144478976	144513624	-	TMPRSS2	NM_001081585	ENSBTAG00000009132	transmembrane protease serine 2	P,C,F	GO:0006508;GO:0005737;GO:0016020;GO:0016021;GO:0005886;GO:0003824;GO:0016787;GO:0008236;GO:0004252;GO:0008233;GO:0005044;GO:0005515	proteolysis;cytoplasm;membrane;integral to membrane;plasma membrane;catalytic activity;hydrolase activity;serine-type peptidase activity;serine-type endopeptidase activity;peptidase activity;scavenger receptor activity;protein binding	GO:0005575;GO:0005622;GO:0005623;GO:0005737;GO:0005886	cellular_component;intracellular;cell;cytoplasm;plasma membrane	.	.	.	.	.	.	.	.	6	5	4	4	6	5	4	4	0	0	0	0	0	0	0	0
chr1	144627916	144629072	+	LOC783811	XM_003581770	.	.	.	.	.	.	.	.	.	.	.	.	.	.	.	3	3	1	1	3	3	1	1	0	0	0	0	0	0	0	0
chr1	144786778	144812992	-	RIPK4	NM_001100327	ENSBTAG00000021251	receptor-interacting serine/threonine-protein kinase 4	P,C,F	GO:0006468;GO:0005634;GO:0005737;GO:0000166;GO:0005524;GO:0004672;GO:0004674;GO:0016772;GO:0004713;GO:0005515	protein phosphorylation;nucleus;cytoplasm;nucleotide binding;ATP binding;protein kinase activity;protein serine/threonine kinase activity;transferase activity, transferring phosphorus-containing groups;protein tyrosine kinase activity;protein binding	GO:0006464	protein modification process	.	.	.	.	.	.	.	.	.	.	.	.	.	.	.	.	.	.	.	.	.	.	.	.
chr1	144905824	144973809	-	PRDM15	XM_002685122	ENSBTAG00000021253	PR domain containing 15	F	GO:0003676	nucleic acid binding	GO:0005575;GO:0005622;GO:0005623	cellular_component;intracellular;cell	.	.	.	.	.	.	.	.	3	3	3	3	3	3	3	3	2	2	2	2	0	0	0	0
chr1	144981558	145043222	-	C2CD2	NM_001192676	.	C2 calcium-dependent domain containing 2	.	.	.	.	.	.	.	.	.	.	.	.	.	.	.	.	.	.	.	.	.	.	.	.	.	.	.	.	.
chr1	145073829	145092109	-	ZNF295	NM_001083659	ENSBTAG00000030836	zinc finger protein 295	P,C,F	GO:0045892;GO:0005634;GO:0005622;GO:0003676;GO:0008270;GO:0046872;GO:0008327;GO:0005515	negative regulation of transcription, DNA-dependent;nucleus;intracellular;nucleic acid binding;zinc ion binding;metal ion binding;methyl-CpG binding;protein binding	GO:0005575;GO:0005622;GO:0005623;GO:0005634;GO:0043226	cellular_component;intracellular;cell;nucleus;organelle	.	.	.	.	.	.	.	.	1	0	1	0	1	0	1	0	0	0	0	0	0	0	0	0
chr1	145195627	145266643	+	UMODL1	XM_002685123	.	uromodulin-like 1	.	.	.	.	.	.	.	.	.	.	.	.	.	20	10	4	3	11	4	1	1	11	7	3	2	7	5	1	0
chr1	145352436	145415636	+	ABCG1	NM_001205528	.	ATP-binding cassette%2C sub-family G %28WHITE%29%2C member 1	.	.	.	.	.	.	.	.	.	.	.	.	.	1	0	0	0	1	0	0	0	1	0	0	0	1	0	0	0
chr1	145429348	145433131	-	TFF3	NM_001114509	ENSBTAG00000021276	trefoil factor 3	C	GO:0030141	secretory granule			.	.	.	.	.	.	.	.	1	1	0	0	1	1	0	0	1	1	0	0	0	0	0	0
chr1	145487209	145490476	-	TFF2	NM_001083521	ENSBTAG00000030814	trefoil factor 2	P,C,F	GO:0008284;GO:0019722;GO:0030334;GO:0070374;GO:0050728;GO:0060455;GO:0043031;GO:0070098;GO:0005615;GO:0005515;GO:0031723	positive regulation of cell proliferation;calcium-mediated signaling;regulation of cell migration;positive regulation of ERK1 and ERK2 cascade;negative regulation of inflammatory response;negative regulation of gastric acid secretion;negative regulation of macrophage activation;chemokine-mediated signaling pathway;extracellular space;protein binding;CXCR4 chemokine receptor binding			.	.	.	.	.	.	.	.	1	1	1	1	1	1	1	1	0	0	0	0	0	0	0	0
chr1	145502486	145503421	-	TFF1	XM_003581769	.	.	.	.	.	.	.	.	.	.	.	.	.	.	.	9	6	2	1	5	3	1	1	4	2	0	0	8	5	1	0
chr1	145526858	145547050	-	TMPRSS3	NM_001192926	.	transmembrane protease%2C serine 3	.	.	.	.	.	.	.	.	.	.	.	.	.	.	.	.	.	.	.	.	.	.	.	.	.	.	.	.	.
chr1	145561584	145659196	+	UBASH3A	NM_001015599	ENSBTAG00000023398	ubiquitin-associated and SH3 domain-containing protein A	P,C,F	GO:0050860;GO:0001817;GO:0005829;GO:0005515	negative regulation of T cell receptor signaling pathway;regulation of cytokine production;cytosol;protein binding			.	.	.	.	.	.	.	.	5	5	0	0	5	5	0	0	2	2	0	0	1	1	0	0
chr1	145681469	145694641	-	RSPH1	NM_001038105	ENSBTAG00000021284	radial spoke head 1 homolog	C	GO:0005634;GO:0005829	nucleus;cytosol	GO:0005575;GO:0005622;GO:0005623;GO:0005737;GO:0005829;GO:0005634;GO:0043226	cellular_component;intracellular;cell;cytoplasm;cytosol;nucleus;organelle	.	.	.	.	.	.	.	.	.	.	.	.	.	.	.	.	.	.	.	.	.	.	.	.
chr1	145725824	145798831	+	SLC37A1	XM_001789389	ENSBTAG00000021286	solute carrier family 37 (glycerol-3-phosphate transporter), member 1	P,C	GO:0055085;GO:0016021	transmembrane transport;integral to membrane	GO:0005575;GO:0005623;GO:0006810;GO:0055085	cellular_component;cell;transport;transmembrane transport	.	.	.	.	.	.	.	.	2	0	0	0	2	0	0	0	0	0	0	0	0	0	0	0
chr1	145855546	145960034	+	PDE9A	XM_002685134	ENSBTAG00000021899	phosphodiesterase 9A	P,C,F	GO:0008152;GO:0007165;GO:0005829;GO:0003824;GO:0016787;GO:0046872;GO:0004114;GO:0008081;GO:0047555;GO:0005515	metabolic process;signal transduction;cytosol;catalytic activity;hydrolase activity;metal ion binding;3',5'-cyclic-nucleotide phosphodiesterase activity;phosphoric diester hydrolase activity;3',5'-cyclic-GMP phosphodiesterase activity;protein binding	GO:0007165	signal transduction	.	.	.	.	.	.	.	.	1	1	0	0	1	1	0	0	1	1	0	0	1	1	0	0
chr1	146008297	146019656	+	NDUFV3	NM_175830	ENSBTAG00000021491	NADH dehydrogenase	C	GO:0005634;GO:0005739;GO:0005747	nucleus;mitochondrion;mitochondrial respiratory chain complex I			.	.	.	.	.	.	.	.	.	.	.	.	.	.	.	.	.	.	.	.	.	.	.	.
chr1	146067564	146089089	+	PKNOX1	NM_001046350	ENSBTAG00000014153	Homeobox protein PKNOX1	P,C,F	GO:0006355;GO:0030097;GO:0006351;GO:0045944;GO:0001525;GO:0006357;GO:0030217;GO:0043010;GO:0030218;GO:0005737;GO:0005634;GO:0005829;GO:0005667;GO:0003677;GO:0003700;GO:0043565;GO:0046982;GO:0003705;GO:0005515	regulation of transcription, DNA-dependent;hemopoiesis;transcription, DNA-dependent;positive regulation of transcription from RNA polymerase II promoter;angiogenesis;regulation of transcription from RNA polymerase II promoter;T cell differentiation;camera-type eye development;erythrocyte differentiation;cytoplasm;nucleus;cytosol;transcription factor complex;DNA binding;sequence-specific DNA bindi…	GO:0034641;GO:0005575;GO:0005622;GO:0005623;GO:0005737;GO:0005829;GO:0043234;GO:0009058;GO:0005634;GO:0043226;GO:0005654;GO:0042592;GO:0048856;GO:0030154;GO:0048646;GO:0002376	cellular nitrogen compound metabolic process;cellular_component;intracellular;cell;cytoplasm;cytosol;protein complex;biosynthetic process;nucleus;organelle;nucleoplasm;homeostatic process;anatomical structure development;cell differentiation;anatomical structure formation involved in morphogenesis;immune system process	.	.	.	.	.	.	.	.	.	.	.	.	.	.	.	.	.	.	.	.	.	.	.	.
chr1	146121853	146141965	+	WDR4	NM_001100320	ENSBTAG00000021490	tRNA (guanine-N(7)-)-methyltransferase subunit WDR4	P,C,F	GO:0006400;GO:0008033;GO:0005654;GO:0005737;GO:0005634;GO:0005515;GO:0008176	tRNA modification;tRNA processing;nucleoplasm;cytoplasm;nucleus;protein binding;tRNA (guanine-N7-)-methyltransferase activity	GO:0034641;GO:0005575;GO:0005622;GO:0005623;GO:0005737;GO:0005634;GO:0043226;GO:0005654;GO:0006399	cellular nitrogen compound metabolic process;cellular_component;intracellular;cell;cytoplasm;nucleus;organelle;nucleoplasm;tRNA metabolic process	.	.	.	.	.	.	.	.	1	1	1	1	0	0	0	0	1	1	1	1	0	0	0	0
chr1	146156933	146179608	-	CBS	NM_001102000	ENSBTAG00000000160	cystathionine beta-synthase	P,C,F	GO:0008152;GO:0006563;GO:0001974;GO:0006801;GO:0050880;GO:0001958;GO:0006535;GO:0019343;GO:0019344;GO:0070814;GO:0060351;GO:0021587;GO:0051593;GO:0006565;GO:0019448;GO:0030823;GO:0043418;GO:0043506;GO:0050667;GO:0060135;GO:0005737;GO:0005634;GO:0005829;GO:0005730;GO:0043231;GO:0003824;GO:0030170;GO:0042802;GO:0042803;GO:0031625;GO:0020037;GO:0019899;GO:0005515;GO:0004122;GO:0072341	metabolic process;L-serine metabolic process;blood vessel remodeling;superoxide metabolic process;regulation of blood vessel size;endochondral ossification;cysteine biosynthetic process from serine;cysteine biosynthetic process via cystathionine;cysteine biosynthetic process;hydrogen sulfide biosynthetic process;cartilage development involved in endochondral bone morphogenesis;cerebellum morphoge…	GO:0000003;GO:0034641;GO:0005575;GO:0005622;GO:0005623;GO:0005737;GO:0005829;GO:0044281;GO:0009056;GO:0009058;GO:0006520;GO:0006790;GO:0005634;GO:0043226;GO:0005730;GO:0048856;GO:0003013	reproduction;cellular nitrogen compound metabolic process;cellular_component;intracellular;cell;cytoplasm;cytosol;small molecule metabolic process;catabolic process;biosynthetic process;cellular amino acid metabolic process;sulfur compound metabolic process;nucleus;organelle;nucleolus;anatomical structure development;circulatory system process	.	.	.	.	.	.	.	.	1	0	0	0	1	0	0	0	0	0	0	0	1	0	0	0
chr1	146199433	146212401	-	U2AF1	NM_001080268	ENSBTAG00000011645	Splicing factor U2AF 35 kDa subunit	P,C,F	GO:0006397;GO:0008380;GO:0005634;GO:0005681;GO:0016607;GO:0000166;GO:0003676;GO:0008270;GO:0046872;GO:0003723;GO:0050733;GO:0005515	mRNA processing;RNA splicing;nucleus;spliceosomal complex;nuclear speck;nucleotide binding;nucleic acid binding;zinc ion binding;metal ion binding;RNA binding;RS domain binding;protein binding	GO:0034641;GO:0005575;GO:0005622;GO:0005623;GO:0005634;GO:0043226;GO:0005654;GO:0006397	cellular nitrogen compound metabolic process;cellular_component;intracellular;cell;nucleus;organelle;nucleoplasm;mRNA processing	.	.	.	.	.	.	.	.	.	.	.	.	.	.	.	.	.	.	.	.	.	.	.	.
chr1	146255283	146258111	+	CRYAA	NM_174289	ENSBTAG00000003134	Alpha-crystallin A chainAlpha-crystallin A chain, short form	P,C,F	GO:0006915;GO:0048596;GO:0001666;GO:0007005;GO:0006916;GO:0051260;GO:0043066;GO:0043154;GO:0007601;GO:0001934;GO:0010629;GO:0002089;GO:0043010;GO:0030307;GO:0007015;GO:0002088;GO:0042542;GO:0060561;GO:0000072;GO:0007021;GO:0032387;GO:0070141;GO:0070309;GO:0005737;GO:0005634;GO:0051082;GO:0005212;GO:0005515	apoptotic process;embryonic camera-type eye morphogenesis;response to hypoxia;mitochondrion organization;anti-apoptosis;protein homooligomerization;negative regulation of apoptotic process;negative regulation of cysteine-type endopeptidase activity involved in apoptotic process;visual perception;positive regulation of protein phosphorylation;negative regulation of gene expression;lens morphogenes…	GO:0007005;GO:0006950;GO:0005575;GO:0005622;GO:0005623;GO:0005737;GO:0022607;GO:0065003;GO:0007049;GO:0007010;GO:0005634;GO:0043226;GO:0009790;GO:0000902;GO:0048856;GO:0030154;GO:0006461;GO:0050877;GO:0008219	mitochondrion organization;response to stress;cellular_component;intracellular;cell;cytoplasm;cellular component assembly;macromolecular complex assembly;cell cycle;cytoskeleton organization;nucleus;organelle;embryo development;cell morphogenesis;anatomical structure development;cell differentiation;protein complex assembly;neurological system process;cell death	.	.	.	.	.	.	.	.	.	.	.	.	.	.	.	.	.	.	.	.	.	.	.	.
chr1	146421431	146434188	+	POFUT2	NM_205782	.	protein O-fucosyltransferase 2	.	.	.	.	.	.	.	.	.	.	.	.	.	1	1	0	0	0	0	0	0	1	1	0	0	0	0	0	0
chr1	146477861	146515541	-	ADARB1	XM_002685126	.	adenosine deaminase%2C RNA-specific%2C B1	.	.	.	.	.	.	.	.	.	.	.	.	.	2	2	0	0	1	1	0	0	1	1	0	0	0	0	0	0
chr1	146710159	146734315	-	FAM207A	NM_001046108	ENSBTAG00000017010	hypothetical protein LOC512069						.	.	.	.	.	.	.	.	1	1	1	1	1	1	1	1	0	0	0	0	0	0	0	0
chr1	146755367	146784528	+	ITGB2	NM_175781	ENSBTAG00000017060	Integrin beta-2	P,C,F	GO:0007275;GO:0007155;GO:0007160;GO:0050730;GO:0007229;GO:0007159;GO:0030593;GO:0016020;GO:0016021;GO:0008305;GO:0004872;GO:0005488;GO:0019901;GO:0001948	multicellular organismal development;cell adhesion;cell-matrix adhesion;regulation of peptidyl-tyrosine phosphorylation;integrin-mediated signaling pathway;leukocyte cell-cell adhesion;neutrophil chemotaxis;membrane;integral to membrane;integrin complex;receptor activity;binding;protein kinase binding;glycoprotein binding	GO:0005575;GO:0005623;GO:0043234;GO:0005886;GO:0007165;GO:0007155;GO:0040011;GO:0048870;GO:0002376	cellular_component;cell;protein complex;plasma membrane;signal transduction;cell adhesion;locomotion;cell motility;immune system process	.	.	.	.	.	.	.	.	6	6	4	4	5	5	3	3	0	0	0	0	1	1	1	1
chr1	146813495	146830925	+	PTTG1IP	NM_001046594	ENSBTAG00000021771	pituitary tumor-transforming gene 1 protein-interacting protein	P,C	GO:0006606;GO:0005737;GO:0005634	protein import into nucleus;cytoplasm;nucleus	GO:0005575;GO:0005622;GO:0005623;GO:0005737;GO:0006605;GO:0006810;GO:0006913;GO:0005634;GO:0043226	cellular_component;intracellular;cell;cytoplasm;protein targeting;transport;nucleocytoplasmic transport;nucleus;organelle	.	.	.	.	.	.	.	.	.	.	.	.	.	.	.	.	.	.	.	.	.	.	.	.
chr1	146847430	146856962	+	SUMO3	NM_001076449	ENSBTAG00000017321	Small ubiquitin-related modifier 3	P,C,F	GO:0016925;GO:0005737;GO:0005515;GO:0019789	protein sumoylation;cytoplasm;protein binding;SUMO ligase activity	GO:0005575;GO:0005622;GO:0005623;GO:0005737;GO:0006464	cellular_component;intracellular;cell;cytoplasm;protein modification process	.	.	.	.	.	.	.	.	.	.	.	.	.	.	.	.	.	.	.	.	.	.	.	.
chr1	146859768	146886072	+	UBE2G2	NM_001076328	ENSBTAG00000048090	Ubiquitin-conjugating enzyme E2 G2	P,C,F	GO:0070936;GO:0030433;GO:0005783;GO:0005829;GO:0000166;GO:0005524;GO:0016874;GO:0004842;GO:0016881;GO:0005515	protein K48-linked ubiquitination;ER-associated protein catabolic process;endoplasmic reticulum;cytosol;nucleotide binding;ATP binding;ligase activity;ubiquitin-protein ligase activity;acid-amino acid ligase activity;protein binding	GO:0005575;GO:0005622;GO:0005623;GO:0005737;GO:0005829;GO:0009056;GO:0043226;GO:0006464;GO:0005783	cellular_component;intracellular;cell;cytoplasm;cytosol;catabolic process;organelle;protein modification process;endoplasmic reticulum	.	.	.	.	.	.	.	.	.	.	.	.	.	.	.	.	.	.	.	.	.	.	.	.
chr1	146930268	147099007	+	TSPEAR	NM_001206810	.	thrombospondin-type laminin G domain and EAR repeats	.	.	.	.	.	.	.	.	.	.	.	.	.	1	1	0	0	1	1	0	0	0	0	0	0	0	0	0	0
chr1	146937330	146938595	-	LOC617218	NM_001079791	ENSBTAG00000011012	keratin associated protein LOC617218	C	GO:0005882;GO:0045095	intermediate filament;keratin filament	GO:0005575;GO:0005622;GO:0005623;GO:0043234;GO:0043226;GO:0005856	cellular_component;intracellular;cell;protein complex;organelle;cytoskeleton	.	.	.	.	.	.	.	.	.	.	.	.	.	.	.	.	.	.	.	.	.	.	.	.
chr1	146943459	146944254	-	LOC100336639	XR_139220	.	.	.	.	.	.	.	.	.	.	.	.	.	.	.	.	.	.	.	.	.	.	.	.	.	.	.	.	.	.	.
chr1	146956140	146956925	+	LOC100295858	XM_002685131	.	keratin associated protein 12-2-like	.	.	.	.	.	.	.	.	.	.	.	.	.	.	.	.	.	.	.	.	.	.	.	.	.	.	.	.	.
chr1	146968986	146969680	-	KRTAP12-2	NM_001080351	ENSBTAG00000018610	Keratin-associated protein 12-2	C	GO:0005882;GO:0045095	intermediate filament;keratin filament	GO:0005575;GO:0005622;GO:0005623;GO:0043234;GO:0043226;GO:0005856	cellular_component;intracellular;cell;protein complex;organelle;cytoskeleton	.	.	.	.	.	.	.	.	1	0	1	0	0	0	0	0	1	0	1	0	0	0	0	0
chr1	146978187	146979368	-	KRTAP10-12	XM_001251255	.	.	.	.	.	.	.	.	.	.	.	.	.	.	.	1	1	1	1	0	0	0	0	0	0	0	0	1	1	1	1
chr1	146987733	146988794	-	KRTAP10-8	NM_001101290	ENSBTAG00000040291	Keratin-associated protein 10-8	C	GO:0005882;GO:0045095	intermediate filament;keratin filament	GO:0005575;GO:0005622;GO:0005623;GO:0043234;GO:0043226;GO:0005856	cellular_component;intracellular;cell;protein complex;organelle;cytoskeleton	.	.	.	.	.	.	.	.	1	1	0	0	1	1	0	0	0	0	0	0	0	0	0	0
chr1	146999537	147000224	-	LOC100299102	XM_002685128	.	uncharacterized LOC100299102	.	.	.	.	.	.	.	.	.	.	.	.	.	.	.	.	.	.	.	.	.	.	.	.	.	.	.	.	.
chr1	147020189	147021115	+	LOC780781	NM_001079639	ENSBTAG00000037662	keratin associated protein	C	GO:0005882;GO:0045095	intermediate filament;keratin filament	GO:0005575;GO:0005622;GO:0005623;GO:0043234;GO:0043226;GO:0005856	cellular_component;intracellular;cell;protein complex;organelle;cytoskeleton	.	.	.	.	.	.	.	.	.	.	.	.	.	.	.	.	.	.	.	.	.	.	.	.
chr1	147028990	147029695	+	LOC783535	XM_002683606	.	keratin associated protein 10-9-like	.	.	.	.	.	.	.	.	.	.	.	.	.	.	.	.	.	.	.	.	.	.	.	.	.	.	.	.	.
chr1	147034325	147035105	+	LOC783329	XM_002685141	.	keratin associated protein 10-9-like	.	.	.	.	.	.	.	.	.	.	.	.	.	.	.	.	.	.	.	.	.	.	.	.	.	.	.	.	.
chr1	147041634	147042459	+	KRTAP10-7	XM_001251671	ENSBTAG00000037662	keratin associated protein	C	GO:0005882;GO:0045095	intermediate filament;keratin filament	GO:0005575;GO:0005622;GO:0005623;GO:0043234;GO:0043226;GO:0005856	cellular_component;intracellular;cell;protein complex;organelle;cytoskeleton	.	.	.	.	.	.	.	.	.	.	.	.	.	.	.	.	.	.	.	.	.	.	.	.
chr1	147050131	147051207	+	KRTAP10-2	NM_001110186	ENSBTAG00000000972	keratin associated protein 10-2	C	GO:0005882;GO:0045095	intermediate filament;keratin filament	GO:0005575;GO:0005622;GO:0005623;GO:0043234;GO:0043226;GO:0005856	cellular_component;intracellular;cell;protein complex;organelle;cytoskeleton	.	.	.	.	.	.	.	.	.	.	.	.	.	.	.	.	.	.	.	.	.	.	.	.
chr1	147057141	147057843	+	LOC783458	XM_001251533	ENSBTAG00000037662	keratin associated protein	C	GO:0005882;GO:0045095	intermediate filament;keratin filament	GO:0005575;GO:0005622;GO:0005623;GO:0043234;GO:0043226;GO:0005856	cellular_component;intracellular;cell;protein complex;organelle;cytoskeleton	.	.	.	.	.	.	.	.	.	.	.	.	.	.	.	.	.	.	.	.	.	.	.	.
chr1	147069718	147070559	+	KRTAP10-11	XM_001251463	ENSBTAG00000000972	keratin associated protein 10-2	C	GO:0005882;GO:0045095	intermediate filament;keratin filament	GO:0005575;GO:0005622;GO:0005623;GO:0043234;GO:0043226;GO:0005856	cellular_component;intracellular;cell;protein complex;organelle;cytoskeleton	.	.	.	.	.	.	.	.	.	.	.	.	.	.	.	.	.	.	.	.	.	.	.	.
chr1	147112774	147115122	-	LRRC3	NM_001098884	ENSBTAG00000017882	Leucine-rich repeat-containing protein 3	C,F	GO:0016020;GO:0016021;GO:0005515	membrane;integral to membrane;protein binding	GO:0005575;GO:0005623	cellular_component;cell	.	.	.	.	.	.	.	.	2	2	2	2	1	1	1	1	0	0	0	0	1	1	1	1
chr1	147126925	147169866	-	TRPM2	XM_002685138	ENSBTAG00000021901	transient receptor potential cation channel, subfamily M, member 2	P,C,F	GO:0006810;GO:0055085;GO:0006811;GO:0006828;GO:0071421;GO:0033194;GO:0016020;GO:0016021;GO:0005886;GO:0016787;GO:0005216;GO:0005384	transport;transmembrane transport;ion transport;manganese ion transport;manganese ion transmembrane transport;response to hydroperoxide;membrane;integral to membrane;plasma membrane;hydrolase activity;ion channel activity;manganese ion transmembrane transporter activity	GO:0006950;GO:0005575;GO:0005623;GO:0006810;GO:0005886;GO:0055085	response to stress;cellular_component;cell;transport;plasma membrane;transmembrane transport	.	.	.	.	.	.	.	.	4	4	1	1	2	2	0	0	0	0	0	0	3	3	1	1
chr1	147188795	147200235	+	C1H21orf2	NM_001075781	ENSBTAG00000019589	hypothetical protein LOC518967	P,C	GO:0007010;GO:0008360;GO:0005737;GO:0005886	cytoskeleton organization;regulation of cell shape;cytoplasm;plasma membrane			.	.	.	.	.	.	.	.	2	2	0	0	1	1	0	0	2	2	0	0	0	0	0	0
chr1	147204901	147232096	-	PFKL	NM_001080244	ENSBTAG00000010658	6-phosphofructokinase, liver type	P,C,F	GO:0008152;GO:0016310;GO:0006002;GO:0006096;GO:0009749;GO:0046676;GO:0051259;GO:0005737;GO:0005829;GO:0005945;GO:0000166;GO:0005524;GO:0003824;GO:0046872;GO:0016740;GO:0016301;GO:0042802;GO:0003872;GO:0019900;GO:0070061;GO:0070095;GO:0005515	metabolic process;phosphorylation;fructose 6-phosphate metabolic process;glycolysis;response to glucose stimulus;negative regulation of insulin secretion;protein oligomerization;cytoplasm;cytosol;6-phosphofructokinase complex;nucleotide binding;ATP binding;catalytic activity;metal ion binding;transferase activity;kinase activity;identical protein binding;6-phosphofructokinase activity;kinase bind…	GO:0005575;GO:0005622;GO:0005623;GO:0005737;GO:0005829;GO:0043234;GO:0022607;GO:0065003;GO:0044281;GO:0009056;GO:0005975;GO:0006461;GO:0006091	cellular_component;intracellular;cell;cytoplasm;cytosol;protein complex;cellular component assembly;macromolecular complex assembly;small molecule metabolic process;catabolic process;carbohydrate metabolic process;protein complex assembly;generation of precursor metabolites and energy	.	.	.	.	.	.	.	.	2	2	1	1	1	1	1	1	1	1	0	0	0	0	0	0
chr1	147242154	147253990	-	AIRE	XM_001252992	ENSBTAG00000023393	autoimmune regulator	P,C,F	GO:0006417;GO:0006959;GO:0045893;GO:0006355;GO:0045944;GO:0005737;GO:0005634;GO:0005886;GO:0015629;GO:0044424;GO:0008270;GO:0046872;GO:0005488;GO:0003677;GO:0005515;GO:0045182;GO:0003682;GO:0042393;GO:0044212;GO:0042802	regulation of translation;humoral immune response;positive regulation of transcription, DNA-dependent;regulation of transcription, DNA-dependent;positive regulation of transcription from RNA polymerase II promoter;cytoplasm;nucleus;plasma membrane;actin cytoskeleton;intracellular part;zinc ion binding;metal ion binding;binding;DNA binding;protein binding;translation regulator activity;chromatin b…	GO:0005575;GO:0005622;GO:0005623;GO:0005737;GO:0005634;GO:0043226;GO:0002376	cellular_component;intracellular;cell;cytoplasm;nucleus;organelle;immune system process	.	.	.	.	.	.	.	.	1	1	0	0	0	0	0	0	0	0	0	0	1	1	0	0
chr1	147283445	147297834	+	DNMT3L	XM_002685135	ENSBTAG00000014882	DNA (cytosine-5-)-methyltransferase 3-like	P,C,F	GO:0045892;GO:0043085;GO:0001701;GO:0005634;GO:0005829;GO:0000794;GO:0005737;GO:0005720;GO:0005515;GO:0008047;GO:0019899	negative regulation of transcription, DNA-dependent;positive regulation of catalytic activity;in utero embryonic development;nucleus;cytosol;condensed nuclear chromosome;cytoplasm;nuclear heterochromatin;protein binding;enzyme activator activity;enzyme binding			.	.	.	.	.	.	.	.	4	4	2	2	3	3	2	2	1	1	0	0	0	0	0	0
chr1	147305618	147313901	+	ICOSLG	XM_002685127	ENSBTAG00000014880	inducible T-cell co-stimulator ligand	P,C,F	GO:0045404;GO:0016020;GO:0016021;GO:0005887;GO:0009897;GO:0005515	positive regulation of interleukin-4 biosynthetic process;membrane;integral to membrane;integral to plasma membrane;external side of plasma membrane;protein binding	GO:0005575;GO:0005623;GO:0005886	cellular_component;cell;plasma membrane	.	.	.	.	.	.	.	.	3	3	1	1	3	3	1	1	0	0	0	0	0	0	0	0
chr1	147377390	147386158	-	C1H21orf33	NM_001034463	ENSBTAG00000007106	ES1 protein homolog, mitochondrial	C	GO:0005739	mitochondrion	GO:0005575;GO:0005622;GO:0005623;GO:0005737;GO:0043226;GO:0005739	cellular_component;intracellular;cell;cytoplasm;organelle;mitochondrion	.	.	.	.	.	.	.	.	.	.	.	.	.	.	.	.	.	.	.	.	.	.	.	.
chr1	147377391	147378787	+	LOC100847774	XR_138627	.	.	.	.	.	.	.	.	.	.	.	.	.	.	.	.	.	.	.	.	.	.	.	.	.	.	.	.	.	.	.
chr1	147387512	147401324	-	PWP2	XM_002685144	ENSBTAG00000007105	PWP2 periodic tryptophan protein homolog (yeast)	C,F	GO:0005737;GO:0005730;GO:0005515	cytoplasm;nucleolus;protein binding	GO:0005575;GO:0005622;GO:0005623;GO:0005737;GO:0005634;GO:0043226;GO:0005730	cellular_component;intracellular;cell;cytoplasm;nucleus;organelle;nucleolus	.	.	.	.	.	.	.	.	2	2	0	0	2	2	0	0	0	0	0	0	1	1	0	0
chr1	147404901	147477421	-	TRAPPC10	NM_001205885	.	trafficking protein particle complex 10	.	.	.	.	.	.	.	.	.	.	.	.	.	2	2	1	1	1	1	0	0	0	0	0	0	1	1	1	1
chr1	147645916	147660077	-	RRP1	NM_001075589	ENSBTAG00000003981	ribosomal RNA processing protein 1 homolog A	P,C	GO:0006364;GO:0005730;GO:0030688	rRNA processing;nucleolus;preribosome, small subunit precursor	GO:0034641;GO:0005575;GO:0005622;GO:0005623;GO:0042254;GO:0005634;GO:0043226;GO:0005730	cellular nitrogen compound metabolic process;cellular_component;intracellular;cell;ribosome biogenesis;nucleus;organelle;nucleolus	.	.	.	.	.	.	.	.	1	1	1	1	0	0	0	0	0	0	0	0	1	1	1	1
chr1	147670323	147673780	+	CSTB	NM_001037461	ENSBTAG00000000524	cystatin-B	P,C,F	GO:0010466;GO:0010951;GO:0005622;GO:0030414;GO:0004866;GO:0004869	negative regulation of peptidase activity;negative regulation of endopeptidase activity;intracellular;peptidase inhibitor activity;endopeptidase inhibitor activity;cysteine-type endopeptidase inhibitor activity	GO:0005575;GO:0005622;GO:0005623	cellular_component;intracellular;cell	.	.	.	.	.	.	.	.	.	.	.	.	.	.	.	.	.	.	.	.	.	.	.	.
chr1	147712362	147738298	-	PDXK	NM_001075651	ENSBTAG00000018186	Pyridoxal kinase	P,C,F	GO:0016310;GO:0008283;GO:0009443;GO:0042823;GO:0005737;GO:0005829;GO:0005634;GO:0000166;GO:0005524;GO:0008270;GO:0046872;GO:0016740;GO:0030170;GO:0016301;GO:0042803;GO:0000287;GO:0030955;GO:0008478;GO:0031402;GO:0031403	phosphorylation;cell proliferation;pyridoxal 5'-phosphate salvage;pyridoxal phosphate biosynthetic process;cytoplasm;cytosol;nucleus;nucleotide binding;ATP binding;zinc ion binding;metal ion binding;transferase activity;pyridoxal phosphate binding;kinase activity;protein homodimerization activity;magnesium ion binding;potassium ion binding;pyridoxal kinase activity;sodium ion binding;lithium ion …	GO:0005575;GO:0005622;GO:0005623;GO:0005737;GO:0005829;GO:0044281;GO:0009058;GO:0008283;GO:0051186	cellular_component;intracellular;cell;cytoplasm;cytosol;small molecule metabolic process;biosynthetic process;cell proliferation;cofactor metabolic process	.	.	.	.	.	.	.	.	1	1	0	0	0	0	0	0	0	0	0	0	1	1	0	0
chr1	147766917	147791524	-	RRP1B	XM_001788457	ENSBTAG00000017418	ribosomal RNA processing 1 homolog B (S. cerevisiae)	P,C	GO:0006364;GO:0010923;GO:0030688;GO:0005634;GO:0005829;GO:0005730	rRNA processing;negative regulation of phosphatase activity;preribosome, small subunit precursor;nucleus;cytosol;nucleolus	GO:0034641;GO:0005575;GO:0005622;GO:0005623;GO:0042254	cellular nitrogen compound metabolic process;cellular_component;intracellular;cell;ribosome biogenesis	.	.	.	.	.	.	.	.	7	7	6	6	7	7	6	6	3	3	3	3	3	3	3	3
chr1	147791644	147878620	+	HSF2BP	NM_001035493	ENSBTAG00000017407	heat shock factor 2-binding protein	P,C,F	GO:0006950;GO:0005829;GO:0005488	response to stress;cytosol;binding	GO:0006950;GO:0005575;GO:0005622;GO:0005623;GO:0005737;GO:0005829	response to stress;cellular_component;intracellular;cell;cytoplasm;cytosol	.	.	.	.	.	.	.	.	1	1	0	0	1	1	0	0	0	0	0	0	0	0	0	0
chr1	148051967	148104213	+	COL18A1	NM_001083388	ENSBTAG00000023907	collagen alpha-1(XVIII) chain	P,C,F	GO:0007155;GO:0030335;GO:0008284;GO:0030198;GO:0043065;GO:0001525;GO:0001886;GO:0031012;GO:0005604;GO:0005198;GO:0005201	cell adhesion;positive regulation of cell migration;positive regulation of cell proliferation;extracellular matrix organization;positive regulation of apoptotic process;angiogenesis;endothelial cell morphogenesis;extracellular matrix;basement membrane;structural molecule activity;extracellular matrix structural constituent	GO:0005575;GO:0007155;GO:0005576	cellular_component;cell adhesion;extracellular region	MT	Meat	.	.	.	.	.	.	8	5	3	3	7	4	2	2	2	1	1	1	0	0	0	0
chr1	148107305	148212382	-	SLC19A1	NM_001076453	ENSBTAG00000024162	folate transporter 1	P,C,F	GO:0006810;GO:0016020;GO:0005542;GO:0008518	transport;membrane;folic acid binding;reduced folate carrier activity	GO:0005575;GO:0005623;GO:0006810	cellular_component;cell;transport	.	.	.	.	.	.	.	.	1	1	1	1	1	1	1	1	0	0	0	0	1	1	1	1
chr1	148225094	148229441	+	LOC100849587	XM_003581775	.	.	.	.	.	.	.	.	.	.	.	.	.	.	.	2	2	2	2	2	2	2	2	1	1	1	1	0	0	0	0
chr1	148279821	148509214	+	PCBP3	NM_001076284	ENSBTAG00000030775	poly(rC)-binding protein 3	C,F	GO:0005634;GO:0005829;GO:0005739;GO:0043231;GO:0003723	nucleus;cytosol;mitochondrion;intracellular membrane-bounded organelle;RNA binding	GO:0005575;GO:0005622;GO:0005623;GO:0005737;GO:0005829;GO:0005634;GO:0043226;GO:0005739	cellular_component;intracellular;cell;cytoplasm;cytosol;nucleus;organelle;mitochondrion	.	.	.	.	.	.	.	.	2	2	0	0	2	2	0	0	1	1	0	0	1	1	0	0
chr1	148553005	148572255	+	COL6A1	NM_001143865	ENSBTAG00000011802	collagen alpha-1(VI) chain	P,C,F	GO:0071230;GO:0070208;GO:0005576;GO:0031012;GO:0043234;GO:0042383;GO:0005515;GO:0048407	cellular response to amino acid stimulus;protein heterotrimerization;extracellular region;extracellular matrix;protein complex;sarcolemma;protein binding;platelet-derived growth factor binding	GO:0005575;GO:0005623;GO:0043234;GO:0022607;GO:0065003;GO:0005886;GO:0006461;GO:0005576	cellular_component;cell;protein complex;cellular component assembly;macromolecular complex assembly;plasma membrane;protein complex assembly;extracellular region	MT	Meat	.	.	.	.	.	.	4	3	2	2	2	1	0	0	2	1	1	1	1	1	1	1
chr1	148757177	148784018	+	COL6A2	NM_001075126	ENSBTAG00000019269	collagen alpha-2(VI) chain	P,C,F	GO:0070208;GO:0042383;GO:0031012;GO:0005576;GO:0005615;GO:0043234;GO:0005515;GO:0005581	protein heterotrimerization;sarcolemma;extracellular matrix;extracellular region;extracellular space;protein complex;protein binding;collagen	;GO:0005575;GO:0005576;GO:0005578	;cellular_component;extracellular region;proteinaceous extracellular matrix	MT	Meat	.	.	.	.	.	.	4	4	1	1	2	2	1	1	2	2	0	0	1	1	1	1
chr1	148796138	148811683	-	FTCD	NM_001205399	.	formiminotransferase cyclodeaminase	.	.	.	.	.	.	.	.	.	.	.	.	.	2	2	2	2	1	1	1	1	1	1	1	1	0	0	0	0
chr1	148813755	148829448	-	C1H21orf56	NM_001038677	ENSBTAG00000020409	hypothetical protein LOC522100						.	.	.	.	.	.	.	.	2	1	1	0	1	0	1	0	0	0	0	0	2	1	1	0
chr1	148839163	148867124	-	LSS	NM_001046564	ENSBTAG00000018936	lanosterol synthase	P,F	GO:0006695;GO:0003824;GO:0016866;GO:0008152	cholesterol biosynthetic process;catalytic activity;intramolecular transferase activity;metabolic process	GO:0006629;GO:0044281;GO:0009058	lipid metabolic process;small molecule metabolic process;biosynthetic process	.	.	.	.	.	.	.	.	1	0	1	0	0	0	0	0	0	0	0	0	1	0	1	0
chr1	148879214	148919856	-	MCM3AP	NM_001192803	.	minichromosome maintenance complex component 3 associated protein	.	.	.	.	.	.	.	.	.	.	.	.	.	6	5	1	1	2	1	0	0	3	3	0	0	5	4	1	1
chr1	149081387	149101606	-	PCNT	XM_003581776	.	.	.	.	.	.	.	.	.	.	.	.	.	.	.	8	6	1	1	6	4	0	0	4	3	0	0	5	4	1	1
chr1	149103480	149107379	+	LOC100847825	NR_045647	.	.	.	.	.	.	.	.	.	.	.	.	.	.	.	.	.	.	.	.	.	.	.	.	.	.	.	.	.	.	.
chr1	149116158	149213017	+	DIP2A	XM_002685146	ENSBTAG00000011495	DIP2 disco-interacting protein 2 homolog A (Drosophila)	P,C,F	GO:0008152;GO:0005634;GO:0003824;GO:0008134;GO:0005515	metabolic process;nucleus;catalytic activity;transcription factor binding;protein binding	GO:0005575;GO:0005622;GO:0005623;GO:0005634;GO:0043226	cellular_component;intracellular;cell;nucleus;organelle	.	.	.	.	.	.	.	.	4	1	1	1	2	0	0	0	3	1	1	1	1	0	0	0
chr1	149241897	149243041	+	LOC100847867	XR_138628	.	.	.	.	.	.	.	.	.	.	.	.	.	.	.	.	.	.	.	.	.	.	.	.	.	.	.	.	.	.	.
chr1	149241898	149249251	-	S100B	NM_001034555	ENSBTAG00000004777	Protein S100-B	P,C,F	GO:0016310;GO:0043123;GO:0007409;GO:0006417;GO:0007611;GO:0042326;GO:0007613;GO:0048168;GO:0045917;GO:0048143;GO:0005737;GO:0005634;GO:0043025;GO:0001726;GO:0048471;GO:0005509;GO:0048306;GO:0008270;GO:0046872;GO:0042802;GO:0042803;GO:0005515;GO:0048156;GO:0019210;GO:0048154;GO:0050786	phosphorylation;positive regulation of I-kappaB kinase/NF-kappaB cascade;axonogenesis;regulation of translation;learning or memory;negative regulation of phosphorylation;memory;regulation of neuronal synaptic plasticity;positive regulation of complement activation;astrocyte activation;cytoplasm;nucleus;neuronal cell body;ruffle;perinuclear region of cytoplasm;calcium ion binding;calcium-dependent…	GO:0005575;GO:0005622;GO:0005623;GO:0005737;GO:0005634;GO:0043226;GO:0000902;GO:0048856;GO:0030154;GO:0050877	cellular_component;intracellular;cell;cytoplasm;nucleus;organelle;cell morphogenesis;anatomical structure development;cell differentiation;neurological system process	.	.	.	.	.	.	.	.	.	.	.	.	.	.	.	.	.	.	.	.	.	.	.	.
chr1	149294912	149294986	-	MIR2289	NR_030837	.	.	.	.	.	.	.	.	.	.	.	.	.	.	.	.	.	.	.	.	.	.	.	.	.	.	.	.	.	.	.
chr1	149295288	149319906	+	PRMT2	NM_001024495	ENSBTAG00000005503	protein arginine methyltransferase 2	P,C,F	GO:0045893;GO:0045892;GO:0032088;GO:0006917;GO:0060765;GO:0006479;GO:0016571;GO:0005737;GO:0005634;GO:0005829;GO:0042802;GO:0042803;GO:0008168;GO:0003713;GO:0050681;GO:0005515;GO:0008276;GO:0030331;GO:0042974;GO:0042975;GO:0046966;GO:0042054;GO:0033142	positive regulation of transcription, DNA-dependent;negative regulation of transcription, DNA-dependent;negative regulation of NF-kappaB transcription factor activity;induction of apoptosis;regulation of androgen receptor signaling pathway;protein methylation;histone methylation;cytoplasm;nucleus;cytosol;identical protein binding;protein homodimerization activity;methyltransferase activity;transc…	GO:0005575;GO:0005622;GO:0005623;GO:0005737;GO:0005829;GO:0044281;GO:0051276;GO:0005634;GO:0043226;GO:0006464	cellular_component;intracellular;cell;cytoplasm;cytosol;small molecule metabolic process;chromosome organization;nucleus;organelle;protein modification process	.	.	.	.	.	.	.	.	.	.	.	.	.	.	.	.	.	.	.	.	.	.	.	.
chr1	149364159	149421817	-	LOC522736	XM_002685162	.	aryl hydrocarbon receptor-like	.	.	.	.	.	.	.	.	.	.	.	.	.	20	7	7	2	15	5	3	1	8	4	3	1	15	3	5	0
chr1	149566247	149594298	+	FBXO25	NM_001076211	ENSBTAG00000007039	F-box only protein 25	P,C,F	GO:0016567;GO:0005634;GO:0019005;GO:0003779	protein ubiquitination;nucleus;SCF ubiquitin ligase complex;actin binding	GO:0005575;GO:0005622;GO:0005623;GO:0043234;GO:0005634;GO:0043226;GO:0006464	cellular_component;intracellular;cell;protein complex;nucleus;organelle;protein modification process	.	.	.	.	.	.	.	.	1	1	1	1	1	1	1	1	0	0	0	0	0	0	0	0
chr1	149596289	149645935	-	C1H8orf42	XM_002685163	ENSBTAG00000043957	chromosome 8 open reading frame 42						.	.	.	.	.	.	.	.	2	2	2	2	2	2	2	2	0	0	0	0	0	0	0	0
chr1	149977949	150244114	-	RUNX1	NM_001256578	.	.	.	.	.	.	.	.	.	.	.	.	.	.	.	.	.	.	.	.	.	.	.	.	.	.	.	.	.	.	.
chr1	150203608	150203680	-	MIR2285A	NR_030838	.	.	.	.	.	.	.	.	.	.	.	.	.	.	.	.	.	.	.	.	.	.	.	.	.	.	.	.	.	.	.
chr1	151512453	151534898	-	SETD4	NM_001205824	.	SET domain containing 4	.	.	.	.	.	.	.	.	.	.	.	.	.	1	1	0	0	0	0	0	0	0	0	0	0	1	1	0	0
chr1	151540849	151608901	+	CBR1	NM_001034513	ENSBTAG00000023384	carbonyl reductase	P,F	GO:0008152;GO:0016491	metabolic process;oxidoreductase activity			.	.	.	.	.	.	.	.	1	1	0	0	0	0	0	0	1	1	0	0	0	0	0	0
chr1	151546483	151553548	+	LOC100337155	XR_138629	.	.	.	.	.	.	.	.	.	.	.	.	.	.	.	.	.	.	.	.	.	.	.	.	.	.	.	.	.	.	.
chr1	151586900	151589017	+	LOC781294	XM_001249558	ENSBTAG00000030629	20-beta-hydroxysteroid dehydrogenase-like	P,F	GO:0008152;GO:0055114;GO:0005488;GO:0016491	metabolic process;oxidation-reduction process;binding;oxidoreductase activity			.	.	.	.	.	.	.	.	.	.	.	.	.	.	.	.	.	.	.	.	.	.	.	.
chr1	151586935	151589006	+	MGC127133	NM_001035086	ENSBTAG00000030629	20-beta-hydroxysteroid dehydrogenase-like	P,F	GO:0008152;GO:0055114;GO:0005488;GO:0016491	metabolic process;oxidation-reduction process;binding;oxidoreductase activity			.	.	.	.	.	.	.	.	.	.	.	.	.	.	.	.	.	.	.	.	.	.	.	.
chr1	151602189	151609045	+	LOC100335345	XM_002702348	ENSBTAG00000023384	carbonyl reductase	P,F	GO:0008152;GO:0016491	metabolic process;oxidoreductase activity			.	.	.	.	.	.	.	.	1	1	0	0	0	0	0	0	1	1	0	0	0	0	0	0
chr1	151727025	151851768	+	DOPEY2	XM_002685151	ENSBTAG00000014306	dopey family member 2						.	.	.	.	.	.	.	.	10	6	1	1	7	3	0	0	2	2	0	0	3	3	1	1
chr1	151865449	151908329	+	MORC3	XM_002685152	ENSBTAG00000011876	MORC family CW-type zinc finger 3	P,C,F	GO:0006468;GO:0018105;GO:0007569;GO:0050821;GO:0051457;GO:0048147;GO:0009791;GO:0005634;GO:0016605;GO:0045111;GO:0016235;GO:0005654;GO:0005524;GO:0008270	protein phosphorylation;peptidyl-serine phosphorylation;cell aging;protein stabilization;maintenance of protein location in nucleus;negative regulation of fibroblast proliferation;post-embryonic development;nucleus;PML body;intermediate filament cytoskeleton;aggresome;nucleoplasm;ATP binding;zinc ion binding	GO:0005575;GO:0005622;GO:0005623;GO:0005634;GO:0043226;GO:0005654;GO:0006464;GO:0005856;GO:0007568	cellular_component;intracellular;cell;nucleus;organelle;nucleoplasm;protein modification process;cytoskeleton;aging	.	.	.	.	.	.	.	.	2	2	0	0	0	0	0	0	2	2	0	0	0	0	0	0
chr1	151918861	151944460	+	CHAF1B	NM_001098014	ENSBTAG00000011880	chromatin assembly factor 1 subunit B	P,C,F	GO:0031497;GO:0005654;GO:0005829;GO:0033186;GO:0005634;GO:0005737;GO:0005813;GO:0005515	chromatin assembly;nucleoplasm;cytosol;CAF-1 complex;nucleus;cytoplasm;centrosome;protein binding	GO:0006259;GO:0034641;GO:0005575;GO:0005622;GO:0005623;GO:0005737;GO:0005829;GO:0043234;GO:0022607;GO:0051276;GO:0005634;GO:0043226;GO:0005654	DNA metabolic process;cellular nitrogen compound metabolic process;cellular_component;intracellular;cell;cytoplasm;cytosol;protein complex;cellular component assembly;chromosome organization;nucleus;organelle;nucleoplasm	.	.	.	.	.	.	.	.	2	1	0	0	0	0	0	0	2	1	0	0	0	0	0	0
chr1	152015494	152016208	-	CLDN14	XM_001251154	ENSBTAG00000030585	claudin 14	C,F	GO:0016020;GO:0016021;GO:0005886;GO:0005783;GO:0005923;GO:0030054;GO:0005198	membrane;integral to membrane;plasma membrane;endoplasmic reticulum;tight junction;cell junction;structural molecule activity	GO:0005575;GO:0005622;GO:0005623;GO:0005737;GO:0043226;GO:0005886;GO:0005783	cellular_component;intracellular;cell;cytoplasm;organelle;plasma membrane;endoplasmic reticulum	.	.	.	.	.	.	.	.	1	0	0	0	1	0	0	0	0	0	0	0	0	0	0	0
chr1	152255444	152307348	+	SIM2	XM_001789102	.	.	.	.	.	.	.	.	.	.	.	.	.	.	.	.	.	.	.	.	.	.	.	.	.	.	.	.	.	.	.
chr1	152363717	152591790	-	HLCS	XM_002685154	ENSBTAG00000033679	holocarboxylase synthetase (biotin-(proprionyl-CoA-carboxylase (ATP-hydrolysing)) ligase)	P,C,F	GO:0008283;GO:0006464;GO:0009305;GO:0016570;GO:0070781;GO:0071110;GO:0005737;GO:0005829;GO:0005739;GO:0016363;GO:0000785;GO:0005652;GO:0003824;GO:0019899;GO:0004077;GO:0004080;GO:0009374;GO:0018271	cell proliferation;protein modification process;protein biotinylation;histone modification;response to biotin;histone biotinylation;cytoplasm;cytosol;mitochondrion;nuclear matrix;chromatin;nuclear lamina;catalytic activity;enzyme binding;biotin-[acetyl-CoA-carboxylase] ligase activity;biotin-[propionyl-CoA-carboxylase (ATP-hydrolyzing)] ligase activity;biotin binding;biotin-protein ligase activity	GO:0005575;GO:0005622;GO:0005623;GO:0005737;GO:0005829;GO:0051276;GO:0005634;GO:0043226;GO:0006464;GO:0005694;GO:0005739;GO:0008283	cellular_component;intracellular;cell;cytoplasm;cytosol;chromosome organization;nucleus;organelle;protein modification process;chromosome;mitochondrion;cell proliferation	.	.	.	.	.	.	.	.	5	1	1	0	1	0	0	0	3	0	1	0	2	1	0	0
chr1	152631717	152678201	+	LOC100335484	XM_003581785	.	.	.	.	.	.	.	.	.	.	.	.	.	.	.	7	3	7	3	1	0	1	0	4	1	4	1	2	2	2	2
chr1	152678541	152691256	-	PIGP	NM_001077022	ENSBTAG00000011512	phosphatidylinositol glycan anchor biosynthesis, class P						.	.	.	.	.	.	.	.	.	.	.	.	.	.	.	.	.	.	.	.	.	.	.	.
chr1	152704269	152811266	+	TTC3	NM_001109767	ENSBTAG00000008167	tetratricopeptide repeat domain 3	P,C,F	GO:0006511;GO:0070936;GO:0045665;GO:0010771;GO:0005634;GO:0005739;GO:0005773;GO:0008270;GO:0046872;GO:0005488;GO:0005515;GO:0004842	ubiquitin-dependent protein catabolic process;protein K48-linked ubiquitination;negative regulation of neuron differentiation;negative regulation of cell morphogenesis involved in differentiation;nucleus;mitochondrion;vacuole;zinc ion binding;metal ion binding;binding;protein binding;ubiquitin-protein ligase activity			.	.	.	.	.	.	.	.	4	3	1	1	3	3	1	1	1	0	0	0	1	1	0	0
chr1	152835323	152856946	-	DSCR3	NM_001040510	ENSBTAG00000004791	Down syndrome critical region protein 3	P,C	GO:0007034;GO:0030904	vacuolar transport;retromer complex	GO:0005575;GO:0005623;GO:0043234;GO:0006810;GO:0007034	cellular_component;cell;protein complex;transport;vacuolar transport	.	.	.	.	.	.	.	.	.	.	.	.	.	.	.	.	.	.	.	.	.	.	.	.
chr1	152985505	153079657	+	DYRK1A	NM_001206014	.	dual-specificity tyrosine-%28Y%29-phosphorylation regulated kinase 1A	.	.	.	.	.	.	.	.	.	.	.	.	.	.	.	.	.	.	.	.	.	.	.	.	.	.	.	.	.
chr1	153162172	153193747	-	LOC100847610	XM_003581786	.	.	.	.	.	.	.	.	.	.	.	.	.	.	.	2	0	2	0	1	0	1	0	1	0	1	0	1	0	1	0
chr1	153203636	153337062	-	KCNJ6	XM_002685169	ENSBTAG00000037616	potassium inwardly-rectifying channel, subfamily J, member 6	P,C,F	GO:0006813;GO:0016020;GO:0005886;GO:0005794;GO:0005216;GO:0005242;GO:0015467;GO:0005515	potassium ion transport;membrane;plasma membrane;Golgi apparatus;ion channel activity;inward rectifier potassium channel activity;G-protein activated inward rectifier potassium channel activity;protein binding	GO:0005575;GO:0005622;GO:0005623;GO:0005737;GO:0006810;GO:0043226;GO:0005794;GO:0005886	cellular_component;intracellular;cell;cytoplasm;transport;organelle;Golgi apparatus;plasma membrane	.	.	.	.	.	.	.	.	3	1	2	0	3	1	2	0	0	0	0	0	0	0	0	0
chr1	154023749	154028416	+	KCNJ15	NM_001099018	ENSBTAG00000000973	ATP-sensitive inward rectifier potassium channel 15	P,C,F	GO:0006810;GO:0006811;GO:0006813;GO:0034765;GO:0071805;GO:0016020;GO:0016021;GO:0005216;GO:0005242;GO:0005244;GO:0005267;GO:0005515	transport;ion transport;potassium ion transport;regulation of ion transmembrane transport;potassium ion transmembrane transport;membrane;integral to membrane;ion channel activity;inward rectifier potassium channel activity;voltage-gated ion channel activity;potassium channel activity;protein binding	GO:0005575;GO:0005623;GO:0006810;GO:0055085	cellular_component;cell;transport;transmembrane transport	.	.	.	.	.	.	.	.	.	.	.	.	.	.	.	.	.	.	.	.	.	.	.	.
chr1	154092269	154227424	-	ERG	NM_001102183	ENSBTAG00000011001	transcriptional regulator ERG	P,C,F	GO:0006355;GO:0005634;GO:0030529;GO:0003700;GO:0043565;GO:0005515	regulation of transcription, DNA-dependent;nucleus;ribonucleoprotein complex;sequence-specific DNA binding transcription factor activity;sequence-specific DNA binding;protein binding	GO:0005575;GO:0005622;GO:0005623;GO:0005634;GO:0043226	cellular_component;intracellular;cell;nucleus;organelle	.	.	.	.	.	.	.	.	.	.	.	.	.	.	.	.	.	.	.	.	.	.	.	.
chr1	154602544	154613835	+	ETS2	NM_001080214	ENSBTAG00000009214	protein C-ets-2	P,C,F	GO:0006355;GO:0006351;GO:0045893;GO:0005634;GO:0003677;GO:0003700;GO:0043565;GO:0000977;GO:0005515	regulation of transcription, DNA-dependent;transcription, DNA-dependent;positive regulation of transcription, DNA-dependent;nucleus;DNA binding;sequence-specific DNA binding transcription factor activity;sequence-specific DNA binding;RNA polymerase II regulatory region sequence-specific DNA binding;protein binding	GO:0034641;GO:0005575;GO:0005622;GO:0005623;GO:0009058;GO:0005634;GO:0043226	cellular nitrogen compound metabolic process;cellular_component;intracellular;cell;biosynthetic process;nucleus;organelle	.	.	.	.	.	.	.	.	1	0	0	0	0	0	0	0	0	0	0	0	1	0	0	0
chr1	154768423	154910721	-	LOC100847346	XM_003581779	.	.	.	.	.	.	.	.	.	.	.	.	.	.	.	1	1	1	1	0	0	0	0	0	0	0	0	1	1	1	1
chr1	154964349	155050748	+	PIK3R4	NM_001100314	ENSBTAG00000020787	phosphoinositide 3-kinase regulatory subunit 4	P,C,F	GO:0006468;GO:0005770;GO:0005524;GO:0005488;GO:0004672;GO:0004674;GO:0016772;GO:0005515	protein phosphorylation;late endosome;ATP binding;binding;protein kinase activity;protein serine/threonine kinase activity;transferase activity, transferring phosphorus-containing groups;protein binding	GO:0006464	protein modification process	.	.	.	.	.	.	.	.	1	0	0	0	1	0	0	0	0	0	0	0	1	0	0	0
chr1	155052200	155167510	-	COL6A6	XM_002685172	ENSBTAG00000012837	collagen, type VI, alpha 6	C,F	GO:0031012;GO:0005515	extracellular matrix;protein binding			.	.	.	.	.	.	.	.	8	6	2	2	5	3	2	2	2	1	0	0	4	3	0	0
chr1	155269167	155379749	-	LOC785805	XM_003581780	.	.	.	.	.	.	.	.	.	.	.	.	.	.	.	23	21	9	8	17	15	5	4	4	4	4	4	7	6	4	4
chr1	155510896	155650729	-	LOC100336592	XR_138630	.	.	.	.	.	.	.	.	.	.	.	.	.	.	.	.	.	.	.	.	.	.	.	.	.	.	.	.	.	.	.
chr1	155717664	155777449	+	CAPN7	NM_001193181	.	calpain 7	.	.	.	.	.	.	.	.	.	.	.	.	.	1	1	0	0	1	1	0	0	1	1	0	0	1	1	0	0
chr1	155778183	155859482	-	SH3BP5	NM_001206288	.	SH3-domain binding protein 5 %28BTK-associated%29	.	.	.	.	.	.	.	.	.	.	.	.	.	.	.	.	.	.	.	.	.	.	.	.	.	.	.	.	.
chr1	155914112	155921887	-	LOC100848410	XM_003581781	.	.	.	.	.	.	.	.	.	.	.	.	.	.	.	1	1	1	1	1	1	1	1	1	1	1	1	0	0	0	0
chr1	155927440	155943801	-	METTL6	NM_001046405	.	methyltransferase like 6	.	.	.	.	.	.	.	.	.	.	.	.	.	1	1	0	0	0	0	0	0	0	0	0	0	1	1	0	0
chr1	155943716	155956150	+	EAF1	NM_001192153	.	ELL associated factor 1	.	.	.	.	.	.	.	.	.	.	.	.	.	.	.	.	.	.	.	.	.	.	.	.	.	.	.	.	.
chr1	155974551	156040652	-	COLQ	NM_001035297	ENSBTAG00000040193	acetylcholinesterase collagenic tail peptide	F	GO:0005515	protein binding			.	.	.	.	.	.	.	.	2	2	2	2	1	1	1	1	0	0	0	0	1	1	1	1
chr1	156084864	156133317	-	HACL1	NM_001098949	ENSBTAG00000003718	2-hydroxyacyl-CoA lyase 1	P,C,F	GO:0019385;GO:0001561;GO:0051259;GO:0006629;GO:0005777;GO:0003824;GO:0000287;GO:0030976;GO:0042802;GO:0016830;GO:0016829	methanogenesis, from acetate;fatty acid alpha-oxidation;protein oligomerization;lipid metabolic process;peroxisome;catalytic activity;magnesium ion binding;thiamine pyrophosphate binding;identical protein binding;carbon-carbon lyase activity;lyase activity	GO:0009058;GO:0006091	biosynthetic process;generation of precursor metabolites and energy	.	.	.	.	.	.	.	.	4	4	0	0	2	2	0	0	4	4	0	0	2	2	0	0
chr1	156132896	156174009	+	BTD	NM_001102206	ENSBTAG00000019129	biotinidase precursor	P,C,F	GO:0006807;GO:0005730;GO:0045177;GO:0043204;GO:0016810;GO:0016811	nitrogen compound metabolic process;nucleolus;apical part of cell;perikaryon;hydrolase activity, acting on carbon-nitrogen (but not peptide) bonds;hydrolase activity, acting on carbon-nitrogen (but not peptide) bonds, in linear amides	GO:0005575;GO:0005622;GO:0005623;GO:0005634;GO:0043226;GO:0005730	cellular_component;intracellular;cell;nucleus;organelle;nucleolus	.	.	.	.	.	.	.	.	7	6	1	1	6	5	1	1	0	0	0	0	1	1	0	0
chr1	156193078	156327966	-	ANKRD28	NM_001205960	.	ankyrin repeat domain 28	.	.	.	.	.	.	.	.	.	.	.	.	.	.	.	.	.	.	.	.	.	.	.	.	.	.	.	.	.
chr1	156662477	156678845	-	LOC100848550	XM_003581787	.	.	.	.	.	.	.	.	.	.	.	.	.	.	.	4	0	4	0	2	0	2	0	2	0	2	0	2	0	2	0
chr1	156679948	156726195	+	GALNTL2	NM_001193182	.	UDP-N-acetyl-alpha-D-galactosamine:polypeptide N-acetylgalactosaminyltransferase-like 2	.	.	.	.	.	.	.	.	.	.	.	.	.	2	0	0	0	1	0	0	0	1	0	0	0	1	0	0	0
chr1	156761276	156766505	-	DPH3	NM_001113299	ENSBTAG00000003916	DPH3 homolog	P,C,F	GO:0050709;GO:0051099;GO:0005737;GO:0005634;GO:0046872;GO:0005515	negative regulation of protein secretion;positive regulation of binding;cytoplasm;nucleus;metal ion binding;protein binding	GO:0005575;GO:0005622;GO:0005623;GO:0005737;GO:0005634;GO:0043226	cellular_component;intracellular;cell;cytoplasm;nucleus;organelle	.	.	.	.	.	.	.	.	.	.	.	.	.	.	.	.	.	.	.	.	.	.	.	.
chr1	156774533	156818436	+	OXNAD1	NM_001035090	ENSBTAG00000004891	Oxidoreductase NAD-binding domain-containing protein 1	P,C,F	GO:0055114;GO:0005739;GO:0016491	oxidation-reduction process;mitochondrion;oxidoreductase activity	GO:0005575;GO:0005622;GO:0005623;GO:0005737;GO:0043226;GO:0005739	cellular_component;intracellular;cell;cytoplasm;organelle;mitochondrion	.	.	.	.	.	.	.	.	1	1	1	1	1	1	1	1	1	1	1	1	1	1	1	1
chr1	156880366	157046249	-	RFTN1	XM_002685189	.	raftlin%2C lipid raft linker 1	.	.	.	.	.	.	.	.	.	.	.	.	.	7	7	6	6	7	7	6	6	0	0	0	0	0	0	0	0
chr1	157143045	157169266	-	DAZL	NM_001081725	ENSBTAG00000000502	deleted in azoospermia-like	P,C,F	GO:0007281;GO:0045836;GO:0045948;GO:0005737;GO:0005844;GO:0044464;GO:0000166;GO:0003676;GO:0042802;GO:0003730;GO:0008494;GO:0005515	germ cell development;positive regulation of meiosis;positive regulation of translational initiation;cytoplasm;polysome;cell part;nucleotide binding;nucleic acid binding;identical protein binding;mRNA 3'-UTR binding;translation activator activity;protein binding	GO:0000003;GO:0005575;GO:0005622;GO:0005623;GO:0005737;GO:0048856;GO:0030154	reproduction;cellular_component;intracellular;cell;cytoplasm;anatomical structure development;cell differentiation	.	.	.	.	.	.	.	.	.	.	.	.	.	.	.	.	.	.	.	.	.	.	.	.
chr1	157365310	157366388	-	LOC100848432	XM_003581782	.	.	.	.	.	.	.	.	.	.	.	.	.	.	.	4	3	4	3	3	2	3	2	2	1	2	1	1	0	1	0
chr1	157412909	157628519	+	PLCL2	NM_001192255	.	phospholipase C-like 2	.	.	.	.	.	.	.	.	.	.	.	.	.	2	1	1	1	2	1	1	1	1	0	0	0	1	0	0	0
chr1	157629051	158160341	-	TBC1D5	NM_001205489	.	TBC1 domain family%2C member 5	.	.	.	.	.	.	.	.	.	.	.	.	.	1	1	1	1	1	1	1	1	0	0	0	0	0	0	0	0
chr1	158985351	159078764	-	SATB1	NM_001102040	ENSBTAG00000021158	DNA-binding protein SATB1	P,C,F	GO:0006355;GO:0006351;GO:0000122;GO:0042110;GO:0050798;GO:0006325;GO:0016571;GO:0043367;GO:0043374;GO:0060004;GO:0006338;GO:0008544;GO:0005634;GO:0016363;GO:0005720;GO:0000785;GO:0003677;GO:0003700;GO:0043565;GO:0003682	regulation of transcription, DNA-dependent;transcription, DNA-dependent;negative regulation of transcription from RNA polymerase II promoter;T cell activation;activated T cell proliferation;chromatin organization;histone methylation;CD4-positive, alpha-beta T cell differentiation;CD8-positive, alpha-beta T cell differentiation;reflex;chromatin remodeling;epidermis development;nucleus;nuclear matr…	GO:0034641;GO:0005575;GO:0005622;GO:0005623;GO:0044281;GO:0009058;GO:0051276;GO:0005634;GO:0043226;GO:0006464;GO:0000228;GO:0005694;GO:0048856;GO:0030154;GO:0002376;GO:0008283	cellular nitrogen compound metabolic process;cellular_component;intracellular;cell;small molecule metabolic process;biosynthetic process;chromosome organization;nucleus;organelle;protein modification process;nuclear chromosome;chromosome;anatomical structure development;cell differentiation;immune system process;cell proliferation	.	.	.	.	.	.	.	.	.	.	.	.	.	.	.	.	.	.	.	.	.	.	.	.
chr1	158987397	158990802	+	LOC100848457	XM_003581783	.	.	.	.	.	.	.	.	.	.	.	.	.	.	.	.	.	.	.	.	.	.	.	.	.	.	.	.	.	.	.
chr1	159999503	160007511	+	LOC100139888	XR_083440	.	.	.	.	.	.	.	.	.	.	.	.	.	.	.	.	.	.	.	.	.	.	.	.	.	.	.	.	.	.	.
chr1	160035045	160090766	-	LOC100335411	XM_003581788	.	.	.	.	.	.	.	.	.	.	.	.	.	.	.	1	1	0	0	1	1	0	0	0	0	0	0	0	0	0	0
chr1	160192621	160316696	+	KCNH8	XM_003581789	.	.	.	.	.	.	.	.	.	.	.	.	.	.	.	.	.	.	.	.	.	.	.	.	.	.	.	.	.	.	.
chr1	160645193	160710197	-	EFHB	NM_001206608	.	EF-hand domain family%2C member B	.	.	.	.	.	.	.	.	.	.	.	.	.	7	3	1	1	6	2	0	0	1	1	1	1	2	1	1	1
chr1	160718525	160721801	+	LOC100848456	XR_139200	.	.	.	.	.	.	.	.	.	.	.	.	.	.	.	.	.	.	.	.	.	.	.	.	.	.	.	.	.	.	.
chr1	160721576	160751700	+	RAB5A	NM_001076186	ENSBTAG00000046385	ras-related protein Rab-5A	P,C,F	GO:0015031;GO:0007165;GO:0007264;GO:0006184;GO:0006897;GO:0045921;GO:0051489;GO:2000286;GO:0016020;GO:0005622;GO:0005769;GO:0005886;GO:0001726;GO:0005768;GO:0045121;GO:0030139;GO:0005525;GO:0003924;GO:0005515;GO:0019003;GO:0019001	protein transport;signal transduction;small GTPase mediated signal transduction;GTP catabolic process;endocytosis;positive regulation of exocytosis;regulation of filopodium assembly;receptor internalization involved in canonical Wnt receptor signaling pathway;membrane;intracellular;early endosome;plasma membrane;ruffle;endosome;membrane raft;endocytic vesicle;GTP binding;GTPase activity;protein b…	GO:0034641;GO:0005575;GO:0005622;GO:0005623;GO:0044281;GO:0006810;GO:0009056;GO:0007165;GO:0034655	cellular nitrogen compound metabolic process;cellular_component;intracellular;cell;small molecule metabolic process;transport;catabolic process;signal transduction;nucleobase-containing compound catabolic process	.	.	.	.	.	.	.	.	.	.	.	.	.	.	.	.	.	.	.	.	.	.	.	.
chr1	160751869	160768910	-	LOC532104	XM_002684715	ENSBTAG00000004061	protein phosphatase 2C-like domain containing 1	P,F	GO:0008152;GO:0003824	metabolic process;catalytic activity			.	.	.	.	.	.	.	.	2	1	0	0	1	0	0	0	0	0	0	0	1	1	0	0
chr1	160820124	160895571	+	KAT2B	XM_002684716	.	K%28lysine%29 acetyltransferase 2B	.	.	.	.	.	MT	Meat	.	.	.	HW	.	.	2	1	1	1	0	0	0	0	1	0	0	0	1	1	1	1
chr1	160912466	160932324	-	SGOL1	NM_001081617	ENSBTAG00000000752	shugoshin-like 1	P,C,F	GO:0045132;GO:0007059;GO:0008608;GO:0010457;GO:0005634;GO:0000775;GO:0000780;GO:0000776;GO:0005813;GO:0000922;GO:0000779;GO:0030892;GO:0005515	meiotic chromosome segregation;chromosome segregation;attachment of spindle microtubules to kinetochore;centriole-centriole cohesion;nucleus;chromosome, centromeric region;condensed nuclear chromosome, centromeric region;kinetochore;centrosome;spindle pole;condensed chromosome, centromeric region;mitotic cohesin complex;protein binding	GO:0005575;GO:0005622;GO:0005623;GO:0007049;GO:0007059;GO:0005634;GO:0043226;GO:0005694	cellular_component;intracellular;cell;cell cycle;chromosome segregation;nucleus;organelle;chromosome	.	.	.	.	.	HW	.	.	4	1	1	1	2	0	0	0	2	0	0	0	4	1	1	1
chr1	161009656	161022807	-	ZNF596	NM_001101948	ENSBTAG00000004538	zinc finger protein 596	P,C,F	GO:0006355;GO:0005622;GO:0003676;GO:0008270;GO:0046872	regulation of transcription, DNA-dependent;intracellular;nucleic acid binding;zinc ion binding;metal ion binding	GO:0005575;GO:0005622;GO:0005623	cellular_component;intracellular;cell	.	.	.	.	.	HW	.	.	.	.	.	.	.	.	.	.	.	.	.	.	.	.	.	.
chr1	161056141	161079288	-	PRDM9	XM_002683602	ENSBTAG00000004538	zinc finger protein 596	P,C,F	GO:0006355;GO:0005622;GO:0003676;GO:0008270;GO:0046872	regulation of transcription, DNA-dependent;intracellular;nucleic acid binding;zinc ion binding;metal ion binding	GO:0005575;GO:0005622;GO:0005623	cellular_component;intracellular;cell	.	.	.	.	.	HW	.	.	29	29	16	16	22	22	14	14	12	12	8	8	16	16	5	5
chr2	239962	307045	+	LGSN	NM_001191136	.	lengsin%2C lens protein with glutamine synthetase domain	.	.	.	.	.	.	.	.	.	.	.	.	.	2	2	0	0	2	2	0	0	0	0	0	0	0	0	0	0
chr2	373015	666179	-	OCA2	XM_001789671	.	.	.	.	.	.	.	.	.	.	.	HO	.	.	.	7	5	2	2	4	2	0	0	5	4	2	2	2	1	0	0
chr2	681057	911486	-	HERC2	NM_001206081	.	hect domain and RLD 2	.	.	.	.	.	.	.	.	.	HO	.	.	.	6	6	2	2	1	1	0	0	2	2	1	1	3	3	1	1
chr2	912394	1001369	+	NIPA1	XM_002685192	ENSBTAG00000002316	non imprinted in Prader-Willi/Angelman syndrome 1	P,C	GO:0015693;GO:0005886;GO:0005769	magnesium ion transport;plasma membrane;early endosome			.	.	.	.	HO	.	.	.	4	0	4	0	4	0	4	0	3	0	3	0	4	0	4	0
chr2	1010755	1030386	+	NIPA2	NM_001034298	ENSBTAG00000016895	Magnesium transporter NIPA2	P,C,F	GO:0006810;GO:0006811;GO:0015693;GO:0016020;GO:0016021;GO:0005886;GO:0005768;GO:0005769;GO:0005515	transport;ion transport;magnesium ion transport;membrane;integral to membrane;plasma membrane;endosome;early endosome;protein binding	GO:0005575;GO:0005622;GO:0005623;GO:0005737;GO:0006810;GO:0043226;GO:0005886;GO:0005768	cellular_component;intracellular;cell;cytoplasm;transport;organelle;plasma membrane;endosome	.	.	.	.	HO	.	.	.	.	.	.	.	.	.	.	.	.	.	.	.	.	.	.	.
chr2	1032233	1140998	-	CYFIP1	NM_001205515	.	cytoplasmic FMR1 interacting protein 1	.	.	.	.	.	.	.	.	.	HO	.	.	.	2	2	0	0	2	2	0	0	2	2	0	0	1	1	0	0
chr2	1198657	1249166	-	TUBGCP5	NM_001102495	ENSBTAG00000014714	gamma-tubulin complex component 5	P,C,F	GO:0000226;GO:0007020;GO:0005815;GO:0000922;GO:0005813;GO:0008274;GO:0008017	microtubule cytoskeleton organization;microtubule nucleation;microtubule organizing center;spindle pole;centrosome;gamma-tubulin ring complex;microtubule binding	GO:0005575;GO:0005622;GO:0005623;GO:0005737;GO:0007010;GO:0043226;GO:0005856;GO:0005815	cellular_component;intracellular;cell;cytoplasm;cytoskeleton organization;organelle;cytoskeleton;microtubule organizing center	.	.	.	.	HO	.	.	.	2	2	1	1	1	1	0	0	0	0	0	0	1	1	1	1
chr2	1280082	1284160	-	CCDC115	NM_001034444	ENSBTAG00000015841	Coiled-coil domain-containing protein 115	C	GO:0005764;GO:0005768	lysosome;endosome	GO:0005575;GO:0005622;GO:0005623;GO:0005737;GO:0043226;GO:0005773;GO:0005768;GO:0005764	cellular_component;intracellular;cell;cytoplasm;organelle;vacuole;endosome;lysosome	.	.	.	.	HO	.	.	.	.	.	.	.	.	.	.	.	.	.	.	.	.	.	.	.
chr2	1284344	1289319	+	IMP4	NM_001075617	ENSBTAG00000003225	U3 small nucleolar ribonucleoprotein protein IMP4	P,C,F	GO:0006364;GO:0042254;GO:0005634;GO:0005730;GO:0030529;GO:0005524;GO:0004812;GO:0005515	rRNA processing;ribosome biogenesis;nucleus;nucleolus;ribonucleoprotein complex;ATP binding;aminoacyl-tRNA ligase activity;protein binding	GO:0034641;GO:0005575;GO:0005622;GO:0005623;GO:0042254;GO:0005634;GO:0043226;GO:0005730	cellular nitrogen compound metabolic process;cellular_component;intracellular;cell;ribosome biogenesis;nucleus;organelle;nucleolus	.	.	.	.	HO	.	.	.	.	.	.	.	.	.	.	.	.	.	.	.	.	.	.	.
chr2	1299898	1319129	+	PTPN18	NM_001078069	ENSBTAG00000011658	tyrosine-protein phosphatase non-receptor type 18	P,C,F	GO:0006470;GO:0035335;GO:0016311;GO:0005737;GO:0005634;GO:0016787;GO:0004725;GO:0016791;GO:0004721;GO:0005515;GO:0004726	protein dephosphorylation;peptidyl-tyrosine dephosphorylation;dephosphorylation;cytoplasm;nucleus;hydrolase activity;protein tyrosine phosphatase activity;phosphatase activity;phosphoprotein phosphatase activity;protein binding;non-membrane spanning protein tyrosine phosphatase activity	GO:0006464	protein modification process	.	.	.	.	HO	.	.	.	.	.	.	.	.	.	.	.	.	.	.	.	.	.	.	.
chr2	1433294	1440425	+	FAM123C	XM_002685201	ENSBTAG00000038318	family with sequence similarity 123C						.	.	.	.	HO	.	.	.	2	0	0	0	2	0	0	0	2	0	0	0	2	0	0	0
chr2	1635521	1820611	+	ARHGEF4	NM_001192073	.	Rho guanine nucleotide exchange factor %28GEF%29 4	.	.	.	.	.	.	.	.	.	HO	.	.	.	2	2	1	1	1	1	0	0	0	0	0	0	1	1	1	1
chr2	1671635	1694342	+	LOC100850749	XM_003585304	.	.	.	.	.	.	.	.	.	.	.	HO	.	.	.	1	1	1	1	0	0	0	0	0	0	0	0	1	1	1	1
chr2	1821136	1862273	-	FAM168B	NM_001109790	ENSBTAG00000034978	Protein FAM168B						.	.	.	.	HO	.	.	.	3	3	2	2	0	0	0	0	2	2	2	2	1	1	0	0
chr2	1876213	1925332	+	PLEKHB2	NM_001083529	ENSBTAG00000000941	pleckstrin homology domain-containing family B member 2	F	GO:0005515	protein binding			.	.	.	.	HO	.	.	.	.	.	.	.	.	.	.	.	.	.	.	.	.	.	.	.
chr2	4193996	4231265	+	HS6ST1	NM_001192491	.	heparan sulfate 6-O-sulfotransferase 1	.	.	.	.	.	.	.	.	.	HO	.	.	.	.	.	.	.	.	.	.	.	.	.	.	.	.	.	.	.
chr2	4232245	4233375	-	LOC100848016	XM_003581791	.	.	.	.	.	.	.	.	.	.	.	HO	.	.	.	2	0	2	0	2	0	2	0	0	0	0	0	1	0	1	0
chr2	4308188	4414492	-	UGGT1	XM_002685231	ENSBTAG00000005444	UDP-glucose glycoprotein glucosyltransferase 1	P,C,F	GO:0006486;GO:0005783;GO:0051082;GO:0003980;GO:0005515	protein glycosylation;endoplasmic reticulum;unfolded protein binding;UDP-glucose:glycoprotein glucosyltransferase activity;protein binding	GO:0005575;GO:0005622;GO:0005623;GO:0005737;GO:0009058;GO:0043226;GO:0006464;GO:0005975;GO:0005783	cellular_component;intracellular;cell;cytoplasm;biosynthetic process;organelle;protein modification process;carbohydrate metabolic process;endoplasmic reticulum	.	.	.	.	HO	.	.	.	5	2	4	1	3	0	3	0	3	2	2	1	2	1	1	0
chr2	4461840	4557205	+	SAP130	XM_002685208	ENSBTAG00000006003	Sin3A-associated protein, 130kDa	F	GO:0005515	protein binding			.	.	.	.	HO	.	.	.	1	0	0	0	1	0	0	0	1	0	0	0	1	0	0	0
chr2	4628730	4644405	+	AMMECR1L	NM_001205735	.	AMME chromosomal region gene 1-like	.	.	.	.	.	.	.	.	.	HO	.	.	.	.	.	.	.	.	.	.	.	.	.	.	.	.	.	.	.
chr2	4649436	4660929	+	POLR2D	NM_001076458	ENSBTAG00000010225	DNA-directed RNA polymerase II subunit RPB4	P,C,F	GO:0006351;GO:0044237;GO:0006468;GO:0006366;GO:0005634;GO:0005665;GO:0000166;GO:0003824;GO:0003899;GO:0004672	transcription, DNA-dependent;cellular metabolic process;protein phosphorylation;transcription from RNA polymerase II promoter;nucleus;DNA-directed RNA polymerase II, core complex;nucleotide binding;catalytic activity;DNA-directed RNA polymerase activity;protein kinase activity	GO:0034641;GO:0005575;GO:0005622;GO:0005623;GO:0043234;GO:0009058;GO:0005634;GO:0043226;GO:0005654;GO:0006464	cellular nitrogen compound metabolic process;cellular_component;intracellular;cell;protein complex;biosynthetic process;nucleus;organelle;nucleoplasm;protein modification process	.	.	.	.	HO	.	.	.	.	.	.	.	.	.	.	.	.	.	.	.	.	.	.	.
chr2	4729952	4853221	+	WDR33	NM_001206078	.	WD repeat domain 33	.	.	.	.	.	.	.	.	.	HO	.	.	.	1	1	1	1	0	0	0	0	1	1	1	1	0	0	0	0
chr2	4857859	4859070	-	SFT2D3	XM_002685212	ENSBTAG00000005986	SFT2 domain containing 3	P,C	GO:0016192;GO:0006810;GO:0016021	vesicle-mediated transport;transport;integral to membrane	GO:0005575;GO:0005623;GO:0006810;GO:0016192	cellular_component;cell;transport;vesicle-mediated transport	.	.	.	.	HO	.	.	.	.	.	.	.	.	.	.	.	.	.	.	.	.	.	.	.
chr2	4914707	4953595	+	LIMS2	NM_001130751	ENSBTAG00000006262	LIM and senescent cell antigen-like-containing domain protein 2	C,F	GO:0016020;GO:0005886;GO:0005925;GO:0030054;GO:0008270;GO:0046872	membrane;plasma membrane;focal adhesion;cell junction;zinc ion binding;metal ion binding	GO:0005575;GO:0005623;GO:0005886	cellular_component;cell;plasma membrane	.	.	.	.	HO	.	.	.	1	1	0	0	1	1	0	0	0	0	0	0	0	0	0	0
chr2	4940167	4946205	-	GPR17	NM_001082470	ENSBTAG00000006261	uracil nucleotide/cysteinyl leukotriene receptor	P,C,F	GO:0007165;GO:0007186;GO:0035589;GO:0016020;GO:0016021;GO:0004872;GO:0004871;GO:0004930;GO:0045028	signal transduction;G-protein coupled receptor signaling pathway;G-protein coupled purinergic nucleotide receptor signaling pathway;membrane;integral to membrane;receptor activity;signal transducer activity;G-protein coupled receptor activity;G-protein coupled purinergic nucleotide receptor activity	GO:0005575;GO:0005623;GO:0007165	cellular_component;cell;signal transduction	.	.	.	.	HO	.	.	.	2	2	0	0	1	1	0	0	1	1	0	0	0	0	0	0
chr2	4954146	5039627	-	MYO7B	XM_002685213	.	myosin VIIB	.	.	.	.	.	.	.	.	.	HO	.	.	.	7	5	2	2	3	2	1	1	1	1	1	1	3	2	0	0
chr2	5078348	5124297	+	IWS1	XM_002685214	ENSBTAG00000021172	IWS1 homolog (S. cerevisiae)	P,C,F	GO:0006351;GO:0005634;GO:0003677	transcription, DNA-dependent;nucleus;DNA binding	GO:0034641;GO:0005575;GO:0005622;GO:0005623;GO:0009058;GO:0005634;GO:0043226	cellular nitrogen compound metabolic process;cellular_component;intracellular;cell;biosynthetic process;nucleus;organelle	.	.	.	.	HO	.	.	.	.	.	.	.	.	.	.	.	.	.	.	.	.	.	.	.
chr2	5155068	5157085	-	LOC507930	XR_083220	ENSBTAG00000009368	ras-related GTP-binding protein C	P,C,F	GO:0006184;GO:0005737;GO:0005634;GO:0005764;GO:0046982;GO:0005525;GO:0003924;GO:0019003;GO:0005515	GTP catabolic process;cytoplasm;nucleus;lysosome;protein heterodimerization activity;GTP binding;GTPase activity;GDP binding;protein binding	GO:0034641;GO:0005575;GO:0005622;GO:0005623;GO:0005737;GO:0044281;GO:0009056;GO:0005634;GO:0043226;GO:0005773;GO:0005764;GO:0034655	cellular nitrogen compound metabolic process;cellular_component;intracellular;cell;cytoplasm;small molecule metabolic process;catabolic process;nucleus;organelle;vacuole;lysosome;nucleobase-containing compound catabolic process	.	.	.	.	HO	.	.	.	.	.	.	.	.	.	.	.	.	.	.	.	.	.	.	.
chr2	5175267	5185795	-	PROC	NM_001166512	ENSBTAG00000003950	vitamin K-dependent protein C	P,C,F	GO:0006508;GO:0043066;GO:0007596;GO:0030195;GO:0005576;GO:0005509;GO:0003824;GO:0016787;GO:0004252;GO:0008233;GO:0005515	proteolysis;negative regulation of apoptotic process;blood coagulation;negative regulation of blood coagulation;extracellular region;calcium ion binding;catalytic activity;hydrolase activity;serine-type endopeptidase activity;peptidase activity;protein binding	GO:0006950;GO:0005575;GO:0005576	response to stress;cellular_component;extracellular region	.	.	.	.	HO	.	.	.	.	.	.	.	.	.	.	.	.	.	.	.	.	.	.	.
chr2	5272478	5307877	+	MAP3K2	XM_002685232	.	mitogen-activated protein kinase kinase kinase 2	.	.	.	.	.	.	.	.	.	HO	.	.	.	.	.	.	.	.	.	.	.	.	.	.	.	.	.	.	.
chr2	5321906	5352237	+	ERCC3	NM_001045988	ENSBTAG00000020777	TFIIH basal transcription factor complex helicase XPB subunit	P,C,F	GO:0006355;GO:0006351;GO:0045944;GO:0006265;GO:0006468;GO:0006281;GO:0006974;GO:0006200;GO:0000075;GO:0006283;GO:0006289;GO:0006366;GO:0006917;GO:0006979;GO:0009411;GO:0009650;GO:0033683;GO:0035315;GO:0008104;GO:0000717;GO:0005634;GO:0005675;GO:0000166;GO:0003676;GO:0005524;GO:0016787;GO:0004386;GO:0003677;GO:0008022;GO:0008134;GO:0004672;GO:0047485;GO:0016887;GO:0004003;GO:0008094;GO:0008353;GO:…	regulation of transcription, DNA-dependent;transcription, DNA-dependent;positive regulation of transcription from RNA polymerase II promoter;DNA topological change;protein phosphorylation;DNA repair;response to DNA damage stimulus;ATP catabolic process;cell cycle checkpoint;transcription-coupled nucleotide-excision repair;nucleotide-excision repair;transcription from RNA polymerase II promoter;in…	GO:0006259;GO:0006950;GO:0034641;GO:0005575;GO:0005622;GO:0005623;GO:0043234;GO:0044281;GO:0009056;GO:0009058;GO:0005634;GO:0043226;GO:0005654;GO:0006464;GO:0048856;GO:0030154;GO:0034655	DNA metabolic process;response to stress;cellular nitrogen compound metabolic process;cellular_component;intracellular;cell;protein complex;small molecule metabolic process;catabolic process;biosynthetic process;nucleus;organelle;nucleoplasm;protein modification process;anatomical structure development;cell differentiation;nucleobase-containing compound catabolic process	.	.	.	.	HO	.	.	.	2	2	1	1	0	0	0	0	2	2	1	1	0	0	0	0
chr2	5371087	5392573	+	CYP27C1	XM_002685217	ENSBTAG00000038275	Uncharacterized protein	P,F	GO:0055114;GO:0046872;GO:0016491;GO:0005506;GO:0009055;GO:0020037;GO:0004497;GO:0016705	oxidation-reduction process;metal ion binding;oxidoreductase activity;iron ion binding;electron carrier activity;heme binding;monooxygenase activity;oxidoreductase activity, acting on paired donors, with incorporation or reduction of molecular oxygen			.	.	.	.	HO	.	.	.	1	0	0	0	0	0	0	0	1	0	0	0	0	0	0	0
chr2	5590454	5590847	+	LOC524236	XM_002685218	ENSBTAG00000034949	Histone H2A	P,C,F	GO:0006334;GO:0005634;GO:0005694;GO:0000786;GO:0003677	nucleosome assembly;nucleus;chromosome;nucleosome;DNA binding	GO:0006259;GO:0034641;GO:0005575;GO:0005622;GO:0005623;GO:0022607;GO:0065003;GO:0051276;GO:0005634;GO:0043226;GO:0005694	DNA metabolic process;cellular nitrogen compound metabolic process;cellular_component;intracellular;cell;cellular component assembly;macromolecular complex assembly;chromosome organization;nucleus;organelle;chromosome	.	.	.	.	HO	.	.	.	3	0	3	0	3	0	3	0	0	0	0	0	0	0	0	0
chr2	5595799	5652803	+	BIN1	NM_001046541	ENSBTAG00000019177	bridging integrator 1	P,C,F	GO:0030100;GO:0042692;GO:0005737;GO:0005634;GO:0005515	regulation of endocytosis;muscle cell differentiation;cytoplasm;nucleus;protein binding	GO:0005575;GO:0005622;GO:0005623;GO:0005737	cellular_component;intracellular;cell;cytoplasm	.	.	.	.	HO	.	.	.	1	1	0	0	0	0	0	0	0	0	0	0	1	1	0	0
chr2	5643710	5643786	+	MIR2350	NR_031073	.	.	.	.	.	.	.	.	.	.	.	HO	.	.	.	.	.	.	.	.	.	.	.	.	.	.	.	.	.	.	.
chr2	5839631	5876300	-	NAB1	NM_001102039	ENSBTAG00000000266	NGFI-A-binding protein 1	P,C,F	GO:0006355;GO:0045892;GO:0042552;GO:0014037;GO:0001958;GO:0045682;GO:0005634;GO:0008134	regulation of transcription, DNA-dependent;negative regulation of transcription, DNA-dependent;myelination;Schwann cell differentiation;endochondral ossification;regulation of epidermis development;nucleus;transcription factor binding	GO:0005575;GO:0005622;GO:0005623;GO:0005634;GO:0043226;GO:0042592;GO:0048856;GO:0030154;GO:0050877	cellular_component;intracellular;cell;nucleus;organelle;homeostatic process;anatomical structure development;cell differentiation;neurological system process	.	.	.	.	HO	.	.	.	1	1	1	1	1	1	1	1	1	1	1	1	1	1	1	1
chr2	5937203	5957448	-	LOC100847849	XM_003581792	.	.	.	.	.	.	.	.	.	.	.	HO	.	.	.	2	0	2	0	1	0	1	0	0	0	0	0	2	0	2	0
chr2	5992039	6017027	+	TMEM194B	XM_002685234	ENSBTAG00000015678	transmembrane protein 194B						.	.	.	.	HO	.	.	.	1	0	0	0	1	0	0	0	1	0	0	0	0	0	0	0
chr2	6023144	6027423	+	LOC100851113	XR_139180	.	.	.	.	.	.	.	.	.	.	.	HO	.	.	.	.	.	.	.	.	.	.	.	.	.	.	.	.	.	.	.
chr2	6024120	6095602	-	MFSD6	XM_002685219	ENSBTAG00000007719	major facilitator superfamily domain containing 6	P,C	GO:0055085;GO:0016021	transmembrane transport;integral to membrane	GO:0005575;GO:0005623;GO:0006810;GO:0055085	cellular_component;cell;transport;transmembrane transport	.	.	.	.	HO	.	.	.	6	6	0	0	6	6	0	0	2	2	0	0	4	4	0	0
chr2	6140072	6173067	-	INPP1	NM_174364	ENSBTAG00000007584	Inositol polyphosphate 1-phosphatase	F	GO:0016787;GO:0046872;GO:0004441	hydrolase activity;metal ion binding;inositol-1,4-bisphosphate 1-phosphatase activity			.	.	.	.	HO	.	.	.	4	4	0	0	0	0	0	0	0	0	0	0	4	4	0	0
chr2	6192072	6348621	+	HIBCH	NM_001046413	.	3-hydroxyisobutyryl-CoA hydrolase	.	.	.	.	.	.	.	.	.	HO	.	.	.	2	2	0	0	2	2	0	0	2	2	0	0	1	1	0	0
chr2	6354236	6432420	-	C2H2orf88	NM_001076991	ENSBTAG00000026994	UPF0733 protein C2orf88 homolog						.	.	.	.	HO	.	.	.	.	.	.	.	.	.	.	.	.	.	.	.	.	.	.	.
chr2	6420934	6421188	-	LOC100335775	XR_083221	ENSBTAG00000039591	Protein kish-A	C	GO:0016020;GO:0016021;GO:0000139;GO:0005794	membrane;integral to membrane;Golgi membrane;Golgi apparatus	GO:0005575;GO:0005622;GO:0005623;GO:0005737;GO:0043226;GO:0005794	cellular_component;intracellular;cell;cytoplasm;organelle;Golgi apparatus	.	.	.	.	.	.	.	.	.	.	.	.	.	.	.	.	.	.	.	.	.	.	.	.
chr2	6532637	6539265	+	MSTN	NM_001001525	ENSBTAG00000011808	Growth/differentiation factor 8	P,C,F	GO:0045893;GO:0007179;GO:0040007;GO:0005576;GO:0005615;GO:0005102;GO:0008083;GO:0005125;GO:0005515	positive regulation of transcription, DNA-dependent;transforming growth factor beta receptor signaling pathway;growth;extracellular region;extracellular space;receptor binding;growth factor activity;cytokine activity;protein binding	GO:0005575;GO:0007165;GO:0005576;GO:0040007;GO:0005615	cellular_component;signal transduction;extracellular region;growth;extracellular space	MT	Meat	.	.	.	.	.	.	.	.	.	.	.	.	.	.	.	.	.	.	.	.	.	.
chr2	6664945	6675886	+	LOC100335809	XM_002685236	.	protease-like	.	.	.	.	.	.	.	.	.	.	.	.	.	.	.	.	.	.	.	.	.	.	.	.	.	.	.	.	.
chr2	6731007	6835021	-	PMS1	NM_001077981	ENSBTAG00000018795	PMS1 protein homolog 1	P,F	GO:0006298;GO:0005524;GO:0003677;GO:0030983	mismatch repair;ATP binding;DNA binding;mismatched DNA binding	GO:0006259;GO:0006950;GO:0034641	DNA metabolic process;response to stress;cellular nitrogen compound metabolic process	.	.	.	.	.	.	.	.	1	0	0	0	1	0	0	0	1	0	0	0	1	0	0	0
chr2	6846639	6857403	+	ORMDL1	NM_001077133	ENSBTAG00000012561	ORM1-like protein 1	P,C	GO:0006672;GO:0016020;GO:0016021;GO:0005783;GO:0005789	ceramide metabolic process;membrane;integral to membrane;endoplasmic reticulum;endoplasmic reticulum membrane	GO:0005575;GO:0005622;GO:0005623;GO:0005737;GO:0006629;GO:0043226;GO:0005783	cellular_component;intracellular;cell;cytoplasm;lipid metabolic process;organelle;endoplasmic reticulum	.	.	.	.	.	.	.	.	.	.	.	.	.	.	.	.	.	.	.	.	.	.	.	.
chr2	6865476	6876383	+	OSGEPL1	NM_001205798	.	O-sialoglycoprotein endopeptidase-like 1	.	.	.	.	.	.	.	.	.	.	.	.	.	2	1	1	1	0	0	0	0	1	1	1	1	1	0	0	0
chr2	6878601	6938307	-	LOC100140244	XM_003581793	.	.	.	.	.	.	.	.	.	.	.	.	.	.	.	1	1	1	1	1	1	1	1	1	1	1	1	1	1	1	1
chr2	6941564	6954493	-	ASNSD1	NM_001034680	ENSBTAG00000000492	asparagine synthetase domain-containing protein 1	P,F	GO:0006529;GO:0004066	asparagine biosynthetic process;asparagine synthase (glutamine-hydrolyzing) activity	GO:0034641;GO:0044281;GO:0009058;GO:0006520	cellular nitrogen compound metabolic process;small molecule metabolic process;biosynthetic process;cellular amino acid metabolic process	.	.	.	.	.	.	.	.	68	45	28	20	46	27	20	13	30	20	14	9	54	36	22	15
chr2	7066569	7148685	+	SLC40A1	NM_001077970	ENSBTAG00000010498	solute carrier family 40 (iron-regulated transporter), member 1	P,C,F	GO:0006915;GO:0002260;GO:0003158;GO:0006826;GO:0034755;GO:0048536;GO:0060345;GO:0060586;GO:0006879;GO:0016021;GO:0005886;GO:0008021;GO:0005381;GO:0005515	apoptotic process;lymphocyte homeostasis;endothelium development;iron ion transport;iron ion transmembrane transport;spleen development;spleen trabecula formation;multicellular organismal iron ion homeostasis;cellular iron ion homeostasis;integral to membrane;plasma membrane;synaptic vesicle;iron ion transmembrane transporter activity;protein binding	GO:0005575;GO:0005622;GO:0005623;GO:0005737;GO:0006810;GO:0043226;GO:0005886;GO:0042592;GO:0048856;GO:0048646;GO:0016023;GO:0002376;GO:0008219;GO:0055085	cellular_component;intracellular;cell;cytoplasm;transport;organelle;plasma membrane;homeostatic process;anatomical structure development;anatomical structure formation involved in morphogenesis;cytoplasmic membrane-bounded vesicle;immune system process;cell death;transmembrane transport	.	.	.	.	.	.	.	.	.	.	.	.	.	.	.	.	.	.	.	.	.	.	.	.
chr2	7067630	7089220	+	LOC100851799	XM_003581794	.	.	.	.	.	.	.	.	.	.	.	.	.	.	.	.	.	.	.	.	.	.	.	.	.	.	.	.	.	.	.
chr2	7180843	7192974	+	LOC786541	XM_001787799	.	.	.	.	.	.	.	.	.	.	.	.	.	.	.	.	.	.	.	.	.	.	.	.	.	.	.	.	.	.	.
chr2	7199616	7223423	+	LOC100848294	XM_003581796	.	.	.	.	.	.	.	.	.	.	.	.	.	.	.	.	.	.	.	.	.	.	.	.	.	.	.	.	.	.	.
chr2	7273029	7317660	-	WDR75	NM_001102062	ENSBTAG00000003002	WD repeat-containing protein 75	C,F	GO:0005634;GO:0005515	nucleus;protein binding			.	.	.	.	.	.	.	.	1	0	0	0	1	0	0	0	1	0	0	0	1	0	0	0
chr2	7534042	7724045	+	COL5A2	XM_003581798	.	.	.	.	.	.	.	.	.	.	.	.	.	.	.	.	.	.	.	.	.	.	.	.	.	.	.	.	.	.	.
chr2	7608828	7608908	+	MIR2917	NR_031294	.	.	.	.	.	.	.	.	.	.	.	.	.	.	.	.	.	.	.	.	.	.	.	.	.	.	.	.	.	.	.
chr2	7740058	7741104	+	LOC100852192	XR_138631	.	.	.	.	.	.	.	.	.	.	.	.	.	.	.	.	.	.	.	.	.	.	.	.	.	.	.	.	.	.	.
chr2	7740061	7779695	-	COL3A1	NM_001076831	ENSBTAG00000021466	collagen alpha-1(III) chain						MT	Meat	.	.	.	.	.	.	5	5	5	5	1	1	1	1	5	5	5	5	1	1	1	1
chr2	8185046	8190226	+	LOC100852220	XM_003581797	.	.	.	.	.	.	.	.	.	.	.	.	.	.	.	1	1	1	1	0	0	0	0	1	1	1	1	0	0	0	0
chr2	8185046	8190226	+	LOC100848318	XM_003585070	.	.	.	.	.	.	.	.	.	.	.	.	.	.	.	1	1	1	1	0	0	0	0	1	1	1	1	0	0	0	0
chr2	9336029	9433244	+	TFPI	NM_001244204	.	tissue factor pathway inhibitor %28lipoprotein-associated coagulation inhibitor%29	.	.	.	.	.	.	.	.	.	.	.	.	.	1	1	1	1	1	1	1	1	0	0	0	0	0	0	0	0
chr2	9451265	9580452	+	CALCRL	NM_001102107	ENSBTAG00000008483	calcitonin gene-related peptide type 1 receptor	P,C,F	GO:0007186;GO:0007166;GO:0016020;GO:0016021;GO:0004930;GO:0004888	G-protein coupled receptor signaling pathway;cell surface receptor signaling pathway;membrane;integral to membrane;G-protein coupled receptor activity;transmembrane signaling receptor activity	GO:0005575;GO:0005623;GO:0007165	cellular_component;cell;signal transduction	.	.	.	.	.	.	.	.	.	.	.	.	.	.	.	.	.	.	.	.	.	.	.	.
chr2	10068883	10094006	+	ZSWIM2	NM_001192467	.	zinc finger%2C SWIM-type containing 2	.	.	.	.	.	.	.	.	.	.	.	.	.	1	1	0	0	0	0	0	0	1	1	0	0	0	0	0	0
chr2	10134564	10214619	-	FAM171B	NM_001206755	.	family with sequence similarity 171%2C member B	.	.	.	.	.	.	.	.	.	.	.	.	.	3	1	2	1	1	0	0	0	0	0	0	0	2	1	2	1
chr2	10174550	10323057	.	ITGAV	NM_174367	ENSBTAG00000019929	integrin alpha-V	P,C,F	GO:0001525;GO:0007155;GO:0008284;GO:0043066;GO:0001568;GO:0030335;GO:0033690;GO:0007229;GO:0010745;GO:0045715;GO:0010888;GO:0070371;GO:0045785;GO:0043277;GO:0032369;GO:0035635;GO:0050748;GO:0050764;GO:2000425;GO:0009986;GO:0016020;GO:0016021;GO:0005886;GO:0009897;GO:0008305;GO:0004872;GO:0031994;GO:0001846;GO:0097024;GO:0005515;GO:0005080	angiogenesis;cell adhesion;positive regulation of cell proliferation;negative regulation of apoptotic process;blood vessel development;positive regulation of cell migration;positive regulation of osteoblast proliferation;integrin-mediated signaling pathway;negative regulation of macrophage derived foam cell differentiation;negative regulation of low-density lipoprotein particle receptor biosynthe…	GO:0005575;GO:0005623;GO:0043234;GO:0006810;GO:0016192;GO:0005886;GO:0007165;GO:0048856;GO:0007155;GO:0048646;GO:0040011;GO:0061024;GO:0044403	cellular_component;cell;protein complex;transport;vesicle-mediated transport;plasma membrane;signal transduction;anatomical structure development;cell adhesion;anatomical structure formation involved in morphogenesis;locomotion;membrane organization;symbiosis, encompassing mutualism through parasitism	MT	Meat	.	.	.	.	.	.	.	.	.	.	.	.	.	.	.	.	.	.	.	.	.	.
chr2	10263370	10263446	-	MIR2351	NR_031077	.	.	.	.	.	.	.	.	.	.	.	.	.	.	.	.	.	.	.	.	.	.	.	.	.	.	.	.	.	.	.
chr2	10346120	10348813	-	LOC100848796	XM_003581799	.	.	.	.	.	.	.	.	.	.	.	.	.	.	.	2	0	2	0	0	0	0	0	0	0	0	0	2	0	2	0
chr2	10411939	10432966	-	ZC3H15	NM_001046394	ENSBTAG00000021762	Zinc finger CCCH domain-containing protein 15	P,C,F	GO:0019221;GO:0005737;GO:0005634;GO:0005886;GO:0005730;GO:0003676;GO:0008270;GO:0046872	cytokine-mediated signaling pathway;cytoplasm;nucleus;plasma membrane;nucleolus;nucleic acid binding;zinc ion binding;metal ion binding	GO:0005575;GO:0005622;GO:0005623;GO:0005737;GO:0005634;GO:0043226;GO:0005730;GO:0005886;GO:0007165	cellular_component;intracellular;cell;cytoplasm;nucleus;organelle;nucleolus;plasma membrane;signal transduction	.	.	.	.	.	.	.	.	.	.	.	.	.	.	.	.	.	.	.	.	.	.	.	.
chr2	11025586	11076325	-	FSIP2	XM_003581800	.	.	.	.	.	.	.	.	.	.	.	.	.	.	.	59	51	7	5	43	36	6	4	23	19	0	0	28	22	1	1
chr2	11866825	12228335	-	ZNF804A	XM_002685247	ENSBTAG00000026122	zinc finger protein 804A						.	.	.	.	.	.	.	.	5	3	2	2	3	1	1	1	1	0	0	0	4	3	2	2
chr2	11974825	11976027	+	LOC614531	XM_002685248	ENSBTAG00000033543	Ras-related GTP-binding protein A	P,C,F	GO:0006915;GO:0007264;GO:0071230;GO:0034613;GO:0005737;GO:0005634;GO:0005764;GO:0000166;GO:0005525	apoptotic process;small GTPase mediated signal transduction;cellular response to amino acid stimulus;cellular protein localization;cytoplasm;nucleus;lysosome;nucleotide binding;GTP binding	GO:0005575;GO:0005622;GO:0005623;GO:0005737;GO:0005634;GO:0043226;GO:0007165;GO:0005773;GO:0008219;GO:0005764	cellular_component;intracellular;cell;cytoplasm;nucleus;organelle;signal transduction;vacuole;cell death;lysosome	.	.	.	.	.	.	.	.	2	2	0	0	2	2	0	0	0	0	0	0	0	0	0	0
chr2	13762506	13869246	-	NUP35	NM_001098940	ENSBTAG00000009777	nucleoporin NUP53	C	GO:0005634;GO:0005886;GO:0043231;GO:0031965;GO:0045111	nucleus;plasma membrane;intracellular membrane-bounded organelle;nuclear membrane;intermediate filament cytoskeleton	GO:0005575;GO:0005622;GO:0005623;GO:0005634;GO:0043226;GO:0005886;GO:0005856;GO:0005635	cellular_component;intracellular;cell;nucleus;organelle;plasma membrane;cytoskeleton;nuclear envelope	.	.	HW	.	.	.	.	.	.	.	.	.	.	.	.	.	.	.	.	.	.	.	.	.
chr2	13833079	13849538	+	DUSP19	NM_001098878	ENSBTAG00000020961	dual specificity protein phosphatase 19	P,C,F	GO:0006470;GO:0016311;GO:0000188;GO:0007254;GO:0005737;GO:0016791;GO:0008138;GO:0008330;GO:0008579;GO:0005515	protein dephosphorylation;dephosphorylation;inactivation of MAPK activity;JNK cascade;cytoplasm;phosphatase activity;protein tyrosine/serine/threonine phosphatase activity;protein tyrosine/threonine phosphatase activity;JUN kinase phosphatase activity;protein binding	GO:0006950;GO:0005575;GO:0005622;GO:0005623;GO:0005737;GO:0007165;GO:0006464	response to stress;cellular_component;intracellular;cell;cytoplasm;signal transduction;protein modification process	.	.	HW	.	.	.	.	.	1	1	0	0	0	0	0	0	1	1	0	0	0	0	0	0
chr2	13979222	14025369	+	NCKAP1	XM_003581801	.	.	.	.	.	.	.	.	.	HW	.	.	.	.	.	.	.	.	.	.	.	.	.	.	.	.	.	.	.	.	.
chr2	14081948	14118143	+	FRZB	NM_174059	ENSBTAG00000010977	Secreted frizzled-related protein 3	P,C,F	GO:0090090;GO:0007275;GO:0030154;GO:0008285;GO:0043065;GO:0042472;GO:0016055;GO:0030178;GO:0090103;GO:0030308;GO:0001944;GO:0007420;GO:0008406;GO:0060056;GO:0060429;GO:0060029;GO:0045600;GO:0014033;GO:0061037;GO:0010721;GO:0061053;GO:0070367;GO:0005737;GO:0005576;GO:0005615;GO:0030165;GO:0017147;GO:0005515;GO:0042813	negative regulation of canonical Wnt receptor signaling pathway;multicellular organismal development;cell differentiation;negative regulation of cell proliferation;positive regulation of apoptotic process;inner ear morphogenesis;Wnt receptor signaling pathway;negative regulation of Wnt receptor signaling pathway;cochlea morphogenesis;negative regulation of cell growth;vasculature development;brai…	GO:0000003;GO:0005575;GO:0005622;GO:0005623;GO:0005737;GO:0007165;GO:0009790;GO:0048856;GO:0030154;GO:0005576;GO:0005615	reproduction;cellular_component;intracellular;cell;cytoplasm;signal transduction;embryo development;anatomical structure development;cell differentiation;extracellular region;extracellular space	.	.	HW	.	.	.	.	.	.	.	.	.	.	.	.	.	.	.	.	.	.	.	.	.
chr2	14182209	14230141	-	DNAJC10	NM_001099121	ENSBTAG00000008390	DnaJ (Hsp40) homolog, subfamily C, member 10	P,C,F	GO:0006457;GO:0006662;GO:0045454;GO:0034976;GO:0032781;GO:0070059;GO:0001933;GO:0030433;GO:0005783;GO:0005792;GO:0034663;GO:0051117;GO:0009055;GO:0015035;GO:0031072;GO:0051082;GO:0051087;GO:0001671;GO:0051787;GO:0015036;GO:0005515	protein folding;glycerol ether metabolic process;cell redox homeostasis;response to endoplasmic reticulum stress;positive regulation of ATPase activity;apoptosis in response to endoplasmic reticulum stress;negative regulation of protein phosphorylation;ER-associated protein catabolic process;endoplasmic reticulum;microsome;endoplasmic reticulum chaperone complex;ATPase binding;electron carrier ac…	GO:0006950;GO:0005575;GO:0005622;GO:0005623;GO:0005737;GO:0043234;GO:0044281;GO:0009056;GO:0043226;GO:0005783;GO:0042592;GO:0008219;GO:0006457	response to stress;cellular_component;intracellular;cell;cytoplasm;protein complex;small molecule metabolic process;catabolic process;organelle;endoplasmic reticulum;homeostatic process;cell death;protein folding	.	.	HW	.	.	.	.	.	10	10	7	7	4	4	1	1	1	1	1	1	7	7	6	6
chr2	14573599	14903459	+	PDE1A	NM_174414	ENSBTAG00000012100	Calcium/calmodulin-dependent 3',5'-cyclic nucleotide phosphodiesterase 1A	P,F	GO:0007165;GO:0003824;GO:0004114	signal transduction;catalytic activity;3',5'-cyclic-nucleotide phosphodiesterase activity	GO:0007165	signal transduction	.	.	HW	.	.	.	.	.	.	.	.	.	.	.	.	.	.	.	.	.	.	.	.	.
chr2	14922917	15043819	-	PPP1R1C	NM_001191352	.	protein phosphatase 1%2C regulatory %28inhibitor%29 subunit 1C	.	.	.	.	.	.	.	HW	.	.	.	.	.	1	1	0	0	0	0	0	0	0	0	0	0	1	1	0	0
chr2	15103936	15140666	-	SSFA2	NM_001192097	.	sperm specific antigen 2	.	.	.	.	.	.	.	HW	.	.	.	.	.	3	2	1	1	2	1	1	1	1	0	0	0	2	1	0	0
chr2	15215339	15216091	-	LOC100847466	XM_003581802	.	.	.	.	.	.	.	.	.	HW	.	.	.	.	.	.	.	.	.	.	.	.	.	.	.	.	.	.	.	.	.
chr2	15279876	15286000	-	LOC100847482	XM_003581803	.	.	.	.	.	.	.	.	.	HW	.	.	.	.	.	.	.	.	.	.	.	.	.	.	.	.	.	.	.	.	.
chr2	15373777	15376149	+	NEUROD1	NM_001103288	ENSBTAG00000001755	neurogenic differentiation factor 1	P,C,F	GO:0006355;GO:0006351;GO:0045893;GO:0045944;GO:0043065;GO:0042593;GO:0023019;GO:0009749;GO:0043066;GO:0045666;GO:0045165;GO:0048839;GO:0009952;GO:0051091;GO:0048562;GO:0043010;GO:0030073;GO:0031018;GO:0045597;GO:0021549;GO:0030902;GO:0003326;GO:0003329;GO:0007263;GO:0046426;GO:0021542;GO:0035881;GO:0035883;GO:0060730;GO:0071156;GO:2000679;GO:0005737;GO:0005634;GO:0044424;GO:0003677;GO:0003700;GO:…	regulation of transcription, DNA-dependent;transcription, DNA-dependent;positive regulation of transcription, DNA-dependent;positive regulation of transcription from RNA polymerase II promoter;positive regulation of apoptotic process;glucose homeostasis;signal transduction involved in regulation of gene expression;response to glucose stimulus;negative regulation of apoptotic process;positive regu…	GO:0034641;GO:0005575;GO:0005622;GO:0005623;GO:0005737;GO:0006810;GO:0009058;GO:0005634;GO:0043226;GO:0007165;GO:0009790;GO:0042592;GO:0048856;GO:0030154;GO:0007267	cellular nitrogen compound metabolic process;cellular_component;intracellular;cell;cytoplasm;transport;biosynthetic process;nucleus;organelle;signal transduction;embryo development;homeostatic process;anatomical structure development;cell differentiation;cell-cell signaling	.	.	HW	.	.	.	.	.	1	0	0	0	0	0	0	0	0	0	0	0	1	0	0	0
chr2	15499989	15560953	+	CERKL	XM_003581805	.	.	.	.	.	.	.	.	.	HW	.	.	.	.	.	.	.	.	.	.	.	.	.	.	.	.	.	.	.	.	.
chr2	15561656	15653550	-	ITGA4	NM_174748	ENSBTAG00000009256	integrin alpha-4	P,C,F	GO:0007155;GO:0001974;GO:0007507;GO:0016477;GO:0007229;GO:0060324;GO:0007159;GO:0007157;GO:0060710;GO:0009986;GO:0016020;GO:0016021;GO:0009897;GO:0008305;GO:0004872;GO:0042802;GO:0001968;GO:0005515	cell adhesion;blood vessel remodeling;heart development;cell migration;integrin-mediated signaling pathway;face development;leukocyte cell-cell adhesion;heterophilic cell-cell adhesion;chorio-allantoic fusion;cell surface;membrane;integral to membrane;external side of plasma membrane;integrin complex;receptor activity;identical protein binding;fibronectin binding;protein binding	GO:0005575;GO:0005623;GO:0043234;GO:0005886;GO:0007165;GO:0009790;GO:0048856;GO:0007155;GO:0040011;GO:0048870	cellular_component;cell;protein complex;plasma membrane;signal transduction;embryo development;anatomical structure development;cell adhesion;locomotion;cell motility	.	.	HW	.	.	.	.	.	1	1	1	1	0	0	0	0	0	0	0	0	1	1	1	1
chr2	15624800	15630116	-	LOC100849658	XM_003585503	.	.	.	.	.	.	.	.	.	HW	.	.	.	.	.	.	.	.	.	.	.	.	.	.	.	.	.	.	.	.	.
chr2	16129815	16218697	-	UBE2E3	NM_001079783	ENSBTAG00000043956	ubiquitin-conjugating enzyme E2 E3	P,C,F	GO:0070979;GO:0070936;GO:0070534;GO:0005634;GO:0005730;GO:0004842;GO:0016881	protein K11-linked ubiquitination;protein K48-linked ubiquitination;protein K63-linked ubiquitination;nucleus;nucleolus;ubiquitin-protein ligase activity;acid-amino acid ligase activity	GO:0005575;GO:0005622;GO:0005623;GO:0005634;GO:0043226;GO:0005730;GO:0006464	cellular_component;intracellular;cell;nucleus;organelle;nucleolus;protein modification process	.	.	HW	.	.	.	.	.	1	0	0	0	1	0	0	0	1	0	0	0	1	0	0	0
chr2	17412513	17458161	+	CWC22	XM_001249354	ENSBTAG00000021726	CWC22 spliceosome-associated protein homolog (S. cerevisiae)	P,C,F	GO:0016070;GO:0005681;GO:0071013;GO:0005634;GO:0005737;GO:0005488;GO:0003723;GO:0005515	RNA metabolic process;spliceosomal complex;catalytic step 2 spliceosome;nucleus;cytoplasm;binding;RNA binding;protein binding	GO:0034641;GO:0005575;GO:0005622;GO:0005623;GO:0005634;GO:0043226	cellular nitrogen compound metabolic process;cellular_component;intracellular;cell;nucleus;organelle	.	.	HW	.	.	.	.	.	.	.	.	.	.	.	.	.	.	.	.	.	.	.	.	.
chr2	17658308	18045535	+	ZNF385B	NM_001083502	ENSBTAG00000003120	zinc finger protein 385B	C,F	GO:0005622;GO:0003676;GO:0008270	intracellular;nucleic acid binding;zinc ion binding	GO:0005575;GO:0005622;GO:0005623	cellular_component;intracellular;cell	.	.	HW	.	.	.	.	HO	1	1	1	1	0	0	0	0	1	1	1	1	0	0	0	0
chr2	18139213	18279821	+	SESTD1	NM_001191250	.	SEC14 and spectrin domains 1	.	.	.	.	.	.	.	HW	.	.	.	.	HO	.	.	.	.	.	.	.	.	.	.	.	.	.	.	.	.
chr2	18315013	18571137	+	CCDC141	NM_001242308	.	coiled-coil domain containing 141	.	.	.	.	.	.	.	HW	.	.	.	.	HO	7	3	1	1	6	2	0	0	3	2	0	0	5	3	1	1
chr2	18334992	18362811	+	LOC512176	XM_589631	ENSBTAG00000001861	SEC14 and spectrin domains 1	P,C,F	GO:0051925;GO:0034704;GO:0005546;GO:0043325;GO:0080025;GO:0005515;GO:0032266;GO:0010314;GO:0070273;GO:0070300	regulation of calcium ion transport via voltage-gated calcium channel activity;calcium channel complex;phosphatidylinositol-4,5-bisphosphate binding;phosphatidylinositol-3,4-bisphosphate binding;phosphatidylinositol-3,5-bisphosphate binding;protein binding;phosphatidylinositol-3-phosphate binding;phosphatidylinositol-5-phosphate binding;phosphatidylinositol-4-phosphate binding;phosphatidic acid b…	GO:0005575;GO:0005623;GO:0043234	cellular_component;cell;protein complex	.	.	HW	.	.	.	.	HO	.	.	.	.	.	.	.	.	.	.	.	.	.	.	.	.
chr2	18611726	18888374	+	TTN	XM_002685260	.	titin	.	.	.	.	.	MT	Meat	HW	.	.	.	.	HO	62	39	62	39	15	6	15	6	39	28	39	28	32	13	32	13
chr2	18939878	18966940	-	PLEKHA3	NM_001101913	ENSBTAG00000001098	pleckstrin homology domain-containing family A member 3	F	GO:0005543;GO:0005515;GO:0005545	phospholipid binding;protein binding;1-phosphatidylinositol binding			.	.	HW	.	.	.	.	.	.	.	.	.	.	.	.	.	.	.	.	.	.	.	.	.
chr2	18981180	18987510	-	DFNB59	NM_001193183	.	deafness%2C autosomal recessive 59	.	.	.	.	.	.	.	HW	.	.	.	.	.	2	2	1	1	1	1	0	0	0	0	0	0	1	1	1	1
chr2	18989493	19006285	+	PRKRA	NM_001045870	ENSBTAG00000001096	Interferon-inducible double stranded RNA-dependent protein kinase activator A	P,C,F	GO:0016310;GO:0006468;GO:0042474;GO:0006950;GO:0048705;GO:0006917;GO:0031047;GO:0042473;GO:0030422;GO:0005737;GO:0005622;GO:0048471;GO:0016301;GO:0003723;GO:0042803;GO:0003725;GO:0005515	phosphorylation;protein phosphorylation;middle ear morphogenesis;response to stress;skeletal system morphogenesis;induction of apoptosis;gene silencing by RNA;outer ear morphogenesis;production of siRNA involved in RNA interference;cytoplasm;intracellular;perinuclear region of cytoplasm;kinase activity;RNA binding;protein homodimerization activity;double-stranded RNA binding;protein binding	GO:0006950;GO:0034641;GO:0005575;GO:0005622;GO:0005623;GO:0005737;GO:0006464;GO:0009790;GO:0048856	response to stress;cellular nitrogen compound metabolic process;cellular_component;intracellular;cell;cytoplasm;protein modification process;embryo development;anatomical structure development	.	.	HW	.	.	.	.	.	.	.	.	.	.	.	.	.	.	.	.	.	.	.	.	.
chr2	19033128	19120599	-	OSBPL6	XM_001251342	.	.	.	.	.	.	.	.	.	HW	.	.	.	.	.	.	.	.	.	.	.	.	.	.	.	.	.	.	.	.	.
chr2	19328483	19334773	+	LOC100847575	XR_138632	.	.	.	.	.	.	.	.	.	HW	.	.	.	.	.	.	.	.	.	.	.	.	.	.	.	.	.	.	.	.	.
chr2	19328608	19345788	-	RBM45	NM_001130753	ENSBTAG00000006168	RNA-binding protein 45	C,F	GO:0005737;GO:0005634;GO:0000166;GO:0003676;GO:0003723	cytoplasm;nucleus;nucleotide binding;nucleic acid binding;RNA binding	GO:0005575;GO:0005622;GO:0005623;GO:0005737;GO:0005634;GO:0043226	cellular_component;intracellular;cell;cytoplasm;nucleus;organelle	.	.	HW	.	.	.	.	.	1	1	1	1	0	0	0	0	0	0	0	0	1	1	1	1
chr2	19350374	19369297	+	CYCT	NM_001077963	ENSBTAG00000039522	Cytochrome c 2	P,C,F	GO:0006810;GO:0006915;GO:0022900;GO:0042743;GO:0005739;GO:0005759;GO:0070469;GO:0046872;GO:0005506;GO:0009055;GO:0020037	transport;apoptotic process;electron transport chain;hydrogen peroxide metabolic process;mitochondrion;mitochondrial matrix;respiratory chain;metal ion binding;iron ion binding;electron carrier activity;heme binding	GO:0005575;GO:0005622;GO:0005623;GO:0005737;GO:0006810;GO:0043226;GO:0005739;GO:0008219;GO:0006091	cellular_component;intracellular;cell;cytoplasm;transport;organelle;mitochondrion;cell death;generation of precursor metabolites and energy	.	.	HW	.	.	.	.	.	.	.	.	.	.	.	.	.	.	.	.	.	.	.	.	.
chr2	19393090	19820565	+	PDE11A	NM_001205422	.	phosphodiesterase 11A	.	.	.	.	.	.	.	HW	.	.	.	.	.	.	.	.	.	.	.	.	.	.	.	.	.	.	.	.	.
chr2	19829748	19832683	+	TTC30A	NM_001081716	ENSBTAG00000027694	Tetratricopeptide repeat protein 30A	P,C,F	GO:0030030;GO:0042995;GO:0005929;GO:0005488;GO:0005515	cell projection organization;cell projection;cilium;binding;protein binding	GO:0005575;GO:0005623;GO:0005929	cellular_component;cell;cilium	.	.	HW	.	.	.	.	.	.	.	.	.	.	.	.	.	.	.	.	.	.	.	.	.
chr2	19896237	19898878	+	TTC30B	NM_001099091	ENSBTAG00000027696	Tetratricopeptide repeat protein 30B	P,C,F	GO:0030030;GO:0042995;GO:0005929;GO:0005488;GO:0005515	cell projection organization;cell projection;cilium;binding;protein binding	GO:0005575;GO:0005623;GO:0005929	cellular_component;cell;cilium	.	.	HW	.	.	.	.	.	.	.	.	.	.	.	.	.	.	.	.	.	.	.	.	.
chr2	19911814	20048146	-	AGPS	NM_001206719	.	alkylglycerone phosphate synthase	.	.	.	.	.	.	.	HW	.	.	.	.	.	.	.	.	.	.	.	.	.	.	.	.	.	.	.	.	.
chr2	20199465	20232028	+	NFE2L2	NM_001011678	ENSBTAG00000019255	nuclear factor erythroid 2-related factor 2	P,C,F	GO:0030968;GO:0006355;GO:0006351;GO:0045893;GO:0045944;GO:0034599;GO:2000379;GO:0045995;GO:0030194;GO:2000121;GO:0005737;GO:0005634;GO:0005886;GO:0005813;GO:0000785;GO:0003677;GO:0003700;GO:0043565;GO:0046983;GO:0019904;GO:0005515	endoplasmic reticulum unfolded protein response;regulation of transcription, DNA-dependent;transcription, DNA-dependent;positive regulation of transcription, DNA-dependent;positive regulation of transcription from RNA polymerase II promoter;cellular response to oxidative stress;positive regulation of reactive oxygen species metabolic process;regulation of embryonic development;positive regulation…	GO:0006950;GO:0034641;GO:0005575;GO:0005622;GO:0005623;GO:0005737;GO:0009058;GO:0005634;GO:0043226;GO:0005886;GO:0007165;GO:0005694;GO:0005856;GO:0005815	response to stress;cellular nitrogen compound metabolic process;cellular_component;intracellular;cell;cytoplasm;biosynthetic process;nucleus;organelle;plasma membrane;signal transduction;chromosome;cytoskeleton;microtubule organizing center	.	.	HW	.	.	.	.	.	1	0	1	0	1	0	1	0	0	0	0	0	0	0	0	0
chr2	20240775	20245994	-	HNRNPA3	NM_001205429	.	heterogeneous nuclear ribonucleoprotein A3	.	.	.	.	.	.	.	HW	.	.	.	.	.	.	.	.	.	.	.	.	.	.	.	.	.	.	.	.	.
chr2	21232354	21307436	-	MTX2	NM_001101240	ENSBTAG00000006693	metaxin-2	P,C	GO:0006626;GO:0005739;GO:0005741	protein targeting to mitochondrion;mitochondrion;mitochondrial outer membrane	GO:0007005;GO:0005575;GO:0005622;GO:0005623;GO:0005737;GO:0006605;GO:0006810;GO:0043226;GO:0005739	mitochondrion organization;cellular_component;intracellular;cell;cytoplasm;protein targeting;transport;organelle;mitochondrion	.	.	HW	.	.	.	.	.	1	1	1	1	1	1	1	1	1	1	1	1	0	0	0	0
chr2	21387693	21389869	-	HOXD1	XM_002685307	ENSBTAG00000015840	homeobox D1	P,C,F	GO:0006355;GO:0048706;GO:0005634;GO:0003700;GO:0043565	regulation of transcription, DNA-dependent;embryonic skeletal system development;nucleus;sequence-specific DNA binding transcription factor activity;sequence-specific DNA binding			.	.	HW	.	.	.	.	.	1	1	0	0	1	1	0	0	1	1	0	0	1	1	0	0
chr2	21398165	21399291	-	LOC100295298	XM_002685287	.	uncharacterized LOC100295298	.	.	.	.	.	.	.	HW	.	.	.	.	.	.	.	.	.	.	.	.	.	.	.	.	.	.	.	.	.
chr2	21399058	21404703	-	LOC100847387	XM_003581812	.	.	.	.	.	.	.	.	.	HW	.	.	.	.	.	.	.	.	.	.	.	.	.	.	.	.	.	.	.	.	.
chr2	21404985	21415991	-	HOXD3	XM_002685305	ENSBTAG00000004835	Uncharacterized protein	P,C,F	GO:0006355;GO:0006351;GO:0007275;GO:0010628;GO:0045666;GO:0048704;GO:0009952;GO:0007160;GO:0007219;GO:0030878;GO:0005634;GO:0003677;GO:0003700;GO:0043565	regulation of transcription, DNA-dependent;transcription, DNA-dependent;multicellular organismal development;positive regulation of gene expression;positive regulation of neuron differentiation;embryonic skeletal system morphogenesis;anterior/posterior pattern specification;cell-matrix adhesion;Notch signaling pathway;thyroid gland development;nucleus;DNA binding;sequence-specific DNA binding tra…	GO:0034641;GO:0005575;GO:0005622;GO:0005623;GO:0009058;GO:0005634;GO:0043226;GO:0007165;GO:0009790;GO:0048856;GO:0030154;GO:0007155	cellular nitrogen compound metabolic process;cellular_component;intracellular;cell;biosynthetic process;nucleus;organelle;signal transduction;embryo development;anatomical structure development;cell differentiation;cell adhesion	.	.	HW	.	.	.	.	.	.	.	.	.	.	.	.	.	.	.	.	.	.	.	.	.
chr2	21423441	21425615	-	HOXD4	NM_001101087	ENSBTAG00000039581	homeobox D4	P,C,F	GO:0006355;GO:0006351;GO:0007275;GO:0048704;GO:0009952;GO:0048863;GO:0005634;GO:0003677;GO:0003700;GO:0043565	regulation of transcription, DNA-dependent;transcription, DNA-dependent;multicellular organismal development;embryonic skeletal system morphogenesis;anterior/posterior pattern specification;stem cell differentiation;nucleus;DNA binding;sequence-specific DNA binding transcription factor activity;sequence-specific DNA binding	GO:0034641;GO:0005575;GO:0005622;GO:0005623;GO:0009058;GO:0005634;GO:0043226;GO:0009790;GO:0048856	cellular nitrogen compound metabolic process;cellular_component;intracellular;cell;biosynthetic process;nucleus;organelle;embryo development;anatomical structure development	.	.	HW	.	.	.	.	.	.	.	.	.	.	.	.	.	.	.	.	.	.	.	.	.
chr2	21426192	21426291	-	MIR10B	NR_030976	.	.	.	.	.	.	.	.	.	HW	.	.	.	.	.	.	.	.	.	.	.	.	.	.	.	.	.	.	.	.	.
chr2	21445459	21446758	-	HOXD8	XM_002685311	.	homeobox D8	.	.	.	.	.	.	.	HW	.	.	.	.	.	.	.	.	.	.	.	.	.	.	.	.	.	.	.	.	.
chr2	21452241	21455250	-	HOXD9	XM_002685288	ENSBTAG00000016033	Uncharacterized protein	P,C,F	GO:0006355;GO:0006351;GO:0045944;GO:0007519;GO:0048706;GO:0008344;GO:0035115;GO:0048704;GO:0009954;GO:0009952;GO:0035136;GO:0035137;GO:0048935;GO:0005634;GO:0003677;GO:0003700;GO:0043565	regulation of transcription, DNA-dependent;transcription, DNA-dependent;positive regulation of transcription from RNA polymerase II promoter;skeletal muscle tissue development;embryonic skeletal system development;adult locomotory behavior;embryonic forelimb morphogenesis;embryonic skeletal system morphogenesis;proximal/distal pattern formation;anterior/posterior pattern specification;forelimb mo…	GO:0034641;GO:0005575;GO:0005622;GO:0005623;GO:0009058;GO:0005634;GO:0043226;GO:0009790;GO:0048856;GO:0030154	cellular nitrogen compound metabolic process;cellular_component;intracellular;cell;biosynthetic process;nucleus;organelle;embryo development;anatomical structure development;cell differentiation	.	.	HW	.	.	.	.	.	.	.	.	.	.	.	.	.	.	.	.	.	.	.	.	.
chr2	21457408	21460516	-	HOXD10	NM_001099105	ENSBTAG00000016030	homeobox D10	P,C,F	GO:0050905;GO:0006355;GO:0006351;GO:0045944;GO:0007519;GO:0008344;GO:0048704;GO:0009952;GO:0001501;GO:0021520;GO:0035136;GO:0035137;GO:0048935;GO:0005634;GO:0003677;GO:0003700;GO:0043565;GO:0003682;GO:0005515	neuromuscular process;regulation of transcription, DNA-dependent;transcription, DNA-dependent;positive regulation of transcription from RNA polymerase II promoter;skeletal muscle tissue development;adult locomotory behavior;embryonic skeletal system morphogenesis;anterior/posterior pattern specification;skeletal system development;spinal cord motor neuron cell fate specification;forelimb morphoge…	GO:0034641;GO:0005575;GO:0005622;GO:0005623;GO:0009058;GO:0005634;GO:0043226;GO:0009790;GO:0048856;GO:0030154;GO:0050877	cellular nitrogen compound metabolic process;cellular_component;intracellular;cell;biosynthetic process;nucleus;organelle;embryo development;anatomical structure development;cell differentiation;neurological system process	.	.	HW	.	.	.	.	.	.	.	.	.	.	.	.	.	.	.	.	.	.	.	.	.
chr2	21476446	21477407	-	HOXD12	NM_001205871	.	homeobox D12	.	.	.	.	.	.	.	HW	.	.	.	.	.	.	.	.	.	.	.	.	.	.	.	.	.	.	.	.	.
chr2	21479528	21480420	+	LOC100849025	XM_003581809	.	.	.	.	.	.	.	.	.	HW	.	.	.	.	.	.	.	.	.	.	.	.	.	.	.	.	.	.	.	.	.
chr2	21482282	21485603	-	HOXD13	XM_598665	ENSBTAG00000004313	homeobox D13	P,C,F	GO:0006355;GO:0001501;GO:0042127;GO:0045944;GO:0009952;GO:0030539;GO:0007389;GO:0035108;GO:0042733;GO:0030326;GO:0060687;GO:0022612;GO:0060527;GO:0060571;GO:0060602;GO:0005634;GO:0003700;GO:0043565;GO:0003677;GO:0003682	regulation of transcription, DNA-dependent;skeletal system development;regulation of cell proliferation;positive regulation of transcription from RNA polymerase II promoter;anterior/posterior pattern specification;male genitalia development;pattern specification process;limb morphogenesis;embryonic digit morphogenesis;embryonic limb morphogenesis;regulation of branching involved in prostate gland…			.	.	HW	.	.	.	.	.	1	1	1	1	0	0	0	0	1	1	1	1	0	0	0	0
chr2	21482282	21484223	-	LOC100336775	XM_003585729	.	homeobox protein Hox-D13-like	.	.	.	.	.	.	.	HW	.	.	.	.	.	1	1	1	1	0	0	0	0	1	1	1	1	0	0	0	0
chr2	21492893	21496885	+	EVX2	XM_867670	.	.	.	.	.	.	.	.	.	HW	.	.	.	.	.	.	.	.	.	.	.	.	.	.	.	.	.	.	.	.	.
chr2	21565223	21658021	+	KIAA1715	NM_001075989	ENSBTAG00000018061	protein lunapark	P	GO:0007596;GO:0035115;GO:0042733	blood coagulation;embryonic forelimb morphogenesis;embryonic digit morphogenesis			.	.	HW	.	.	.	.	.	.	.	.	.	.	.	.	.	.	.	.	.	.	.	.	.
chr2	21686576	21687186	-	LOC532409	XM_003581810	.	.	.	.	.	.	.	.	.	HW	.	.	.	.	.	2	2	1	1	1	1	0	0	0	0	0	0	1	1	1	1
chr2	21702864	21707705	-	LOC100847478	XM_003581813	.	.	.	.	.	.	.	.	.	HW	.	.	.	.	.	1	1	1	1	0	0	0	0	1	1	1	1	0	0	0	0
chr2	21723311	21739124	+	LOC100852172	XR_138633	.	.	.	.	.	.	.	.	.	HW	.	.	.	.	.	.	.	.	.	.	.	.	.	.	.	.	.	.	.	.	.
chr2	22373661	22456964	+	ATF2	NM_001081584	.	activating transcription factor 2	.	.	.	.	.	.	.	HW	.	.	.	.	.	3	3	2	2	1	1	0	0	3	3	2	2	1	1	0	0
chr2	22635410	22683670	+	CHN1	NM_001075349	.	chimerin %28chimaerin%29 1%2C transcript variant 1	.	.	.	.	.	.	.	HW	.	.	.	.	.	1	1	1	1	1	1	1	1	1	1	1	1	1	1	1	1
chr2	22722692	22742289	+	CHRNA1	NM_176664	ENSBTAG00000018253	Acetylcholine receptor subunit alpha	P,C,F	GO:0050905;GO:0006810;GO:0046716;GO:0006811;GO:0007528;GO:0042391;GO:0007274;GO:0003009;GO:0050881;GO:0048630;GO:0019228;GO:0070050;GO:0009986;GO:0016020;GO:0016021;GO:0005886;GO:0045202;GO:0030054;GO:0045211;GO:0031594;GO:0005892;GO:0004872;GO:0005216;GO:0005230;GO:0004889;GO:0015464;GO:0042166	neuromuscular process;transport;muscle cell homeostasis;ion transport;neuromuscular junction development;regulation of membrane potential;neuromuscular synaptic transmission;skeletal muscle contraction;musculoskeletal movement;skeletal muscle tissue growth;regulation of action potential in neuron;neuron homeostasis;cell surface;membrane;integral to membrane;plasma membrane;synapse;cell junction;p…	GO:0005575;GO:0005623;GO:0043234;GO:0006810;GO:0005886;GO:0042592;GO:0048856;GO:0030154;GO:0007267;GO:0050877;GO:0040007	cellular_component;cell;protein complex;transport;plasma membrane;homeostatic process;anatomical structure development;cell differentiation;cell-cell signaling;neurological system process;growth	MT	Meat	HW	.	.	.	.	.	1	0	0	0	1	0	0	0	0	0	0	0	0	0	0	0
chr2	22856386	22897452	+	WIPF1	NM_001076923	ENSBTAG00000001585	WAS/WASL-interacting protein family member 1	P,C,F	GO:0030048;GO:0015629;GO:0005515	actin filament-based movement;actin cytoskeleton;protein binding			.	.	HW	.	.	.	.	.	.	.	.	.	.	.	.	.	.	.	.	.	.	.	.	.
chr2	22969573	23009771	+	GPR155	XM_002685317	ENSBTAG00000021636	G protein-coupled receptor 155	P,C	GO:0035556;GO:0055085;GO:0016021;GO:0005622	intracellular signal transduction;transmembrane transport;integral to membrane;intracellular	GO:0005575;GO:0005622;GO:0005623;GO:0006810;GO:0007165;GO:0055085	cellular_component;intracellular;cell;transport;signal transduction;transmembrane transport	.	.	HW	.	.	.	.	.	4	1	1	0	2	1	0	0	0	0	0	0	3	0	1	0
chr2	23014868	23046614	-	SCRN3	NM_001075547	ENSBTAG00000012966	secernin-3	P,F	GO:0006508;GO:0016805	proteolysis;dipeptidase activity			.	.	HW	.	.	.	.	.	1	0	0	0	1	0	0	0	0	0	0	0	1	0	0	0
chr2	23046650	23087599	+	CIR1	XM_003581811	.	.	.	.	.	.	.	.	.	HW	.	.	.	.	.	1	1	0	0	1	1	0	0	0	0	0	0	0	0	0	0
chr2	23097590	23100044	-	SP9	NM_001205839	.	Sp9 transcription factor homolog %28mouse%29	.	.	.	.	.	.	.	HW	.	.	.	.	.	.	.	.	.	.	.	.	.	.	.	.	.	.	.	.	.
chr2	23229841	23394895	+	OLA1	NM_001046045	ENSBTAG00000006970	Obg-like ATPase 1	P,C,F	GO:0006200;GO:0015684;GO:0005737;GO:0016021;GO:0005622;GO:0000166;GO:0005524;GO:0016787;GO:0005525;GO:0015093	ATP catabolic process;ferrous iron transport;cytoplasm;integral to membrane;intracellular;nucleotide binding;ATP binding;hydrolase activity;GTP binding;ferrous iron transmembrane transporter activity	GO:0034641;GO:0005575;GO:0005622;GO:0005623;GO:0005737;GO:0044281;GO:0006810;GO:0009056;GO:0034655	cellular nitrogen compound metabolic process;cellular_component;intracellular;cell;cytoplasm;small molecule metabolic process;transport;catabolic process;nucleobase-containing compound catabolic process	.	.	HW	.	.	.	.	.	4	4	3	3	1	1	1	1	3	3	2	2	0	0	0	0
chr2	23423717	23424869	+	LOC100295769	XM_002684160	.	.	.	.	.	.	.	.	.	HW	.	.	.	.	.	.	.	.	.	.	.	.	.	.	.	.	.	.	.	.	.
chr2	23539922	23597217	+	SP3	XM_002685296	ENSBTAG00000000176	Sp3 transcription factor	P,C,F	GO:0006355;GO:0045893;GO:0045892;GO:0000122;GO:0001503;GO:0001701;GO:0001829;GO:0001889;GO:0001892;GO:0030219;GO:0030324;GO:0043353;GO:0048596;GO:0048706;GO:0060136;GO:0060216;GO:0030183;GO:0030217;GO:0030224;GO:0030218;GO:0001779;GO:0030851;GO:0005634;GO:0005622;GO:0017053;GO:0003676;GO:0008270;GO:0003677;GO:0003690;GO:0003682;GO:0001078;GO:0000979;GO:0005515;GO:0000987	regulation of transcription, DNA-dependent;positive regulation of transcription, DNA-dependent;negative regulation of transcription, DNA-dependent;negative regulation of transcription from RNA polymerase II promoter;ossification;in utero embryonic development;trophectodermal cell differentiation;liver development;embryonic placenta development;megakaryocyte differentiation;lung development;enucle…	GO:0000003;GO:0005575;GO:0005622;GO:0005623;GO:0043234;GO:0005634;GO:0043226;GO:0005654;GO:0009790;GO:0042592;GO:0048856;GO:0030154;GO:0048646;GO:0002376	reproduction;cellular_component;intracellular;cell;protein complex;nucleus;organelle;nucleoplasm;embryo development;homeostatic process;anatomical structure development;cell differentiation;anatomical structure formation involved in morphogenesis;immune system process	.	.	HW	.	.	.	.	.	.	.	.	.	.	.	.	.	.	.	.	.	.	.	.	.
chr2	24109723	24122902	-	CDCA7	NM_001037488	ENSBTAG00000003458	Cell division cycle-associated protein 7	P,C	GO:0006355;GO:0006351;GO:0005634	regulation of transcription, DNA-dependent;transcription, DNA-dependent;nucleus	GO:0034641;GO:0005575;GO:0005622;GO:0005623;GO:0009058;GO:0005634;GO:0043226	cellular nitrogen compound metabolic process;cellular_component;intracellular;cell;biosynthetic process;nucleus;organelle	.	.	HW	.	.	.	.	.	.	.	.	.	.	.	.	.	.	.	.	.	.	.	.	.
chr2	24174989	24327805	-	ZAK	NM_001205493	.	sterile alpha motif and leucine zipper containing kinase AZK	.	.	.	.	.	.	.	HW	.	.	.	.	.	.	.	.	.	.	.	.	.	.	.	.	.	.	.	.	.
chr2	24377060	24732350	-	RAPGEF4	NM_001192902	.	Rap guanine nucleotide exchange factor %28GEF%29 4	.	.	.	.	.	.	.	HW	.	.	.	.	.	.	.	.	.	.	.	.	.	.	.	.	.	.	.	.	.
chr2	24820053	24866940	-	PDK1	NM_001205957	.	pyruvate dehydrogenase kinase%2C isozyme 1	.	.	.	.	.	MT	Meat	HW	.	.	.	.	.	.	.	.	.	.	.	.	.	.	.	.	.	.	.	.	.
chr2	24966034	25051812	+	ITGA6	NM_001109981	ENSBTAG00000017266	integrin alpha-6	P,C,F	GO:0007155;GO:0007160;GO:0046847;GO:0042475;GO:0050873;GO:0031668;GO:0007229;GO:0050900;GO:0022409;GO:0033627;GO:0009986;GO:0016020;GO:0016021;GO:0005886;GO:0005604;GO:0016323;GO:0009897;GO:0009925;GO:0008305;GO:0045178;GO:0004872;GO:0005178	cell adhesion;cell-matrix adhesion;filopodium assembly;odontogenesis of dentin-containing tooth;brown fat cell differentiation;cellular response to extracellular stimulus;integrin-mediated signaling pathway;leukocyte migration;positive regulation of cell-cell adhesion;cell adhesion mediated by integrin;cell surface;membrane;integral to membrane;plasma membrane;basement membrane;basolateral plasma…	GO:0005575;GO:0005623;GO:0043234;GO:0022607;GO:0005886;GO:0007165;GO:0048856;GO:0030154;GO:0007155;GO:0005576;GO:0005578;GO:0040011;GO:0048870;GO:0002376	cellular_component;cell;protein complex;cellular component assembly;plasma membrane;signal transduction;anatomical structure development;cell differentiation;cell adhesion;extracellular region;proteinaceous extracellular matrix;locomotion;cell motility;immune system process	.	.	HW	.	.	.	.	.	1	1	0	0	0	0	0	0	0	0	0	0	1	1	0	0
chr2	24988429	24988505	+	MIR2352	NR_031078	.	.	.	.	.	.	.	.	.	HW	.	.	.	.	.	.	.	.	.	.	.	.	.	.	.	.	.	.	.	.	.
chr2	25287089	25289363	+	DLX2	NM_001192662	.	distal-less homeobox 2	.	.	.	.	.	.	.	HW	.	.	.	.	.	.	.	.	.	.	.	.	.	.	.	.	.	.	.	.	.
chr2	25300676	25304443	-	DLX1	NM_001099017	ENSBTAG00000015217	distal-less homeobox 1	P,C,F	GO:0043524;GO:0006355;GO:0006351;GO:0000122;GO:0030154;GO:0048706;GO:0021879;GO:0009954;GO:0021766;GO:0042475;GO:0021882;GO:0021892;GO:0021893;GO:0048715;GO:0005634;GO:0003677;GO:0003700;GO:0043565;GO:0003682	negative regulation of neuron apoptosis;regulation of transcription, DNA-dependent;transcription, DNA-dependent;negative regulation of transcription from RNA polymerase II promoter;cell differentiation;embryonic skeletal system development;forebrain neuron differentiation;proximal/distal pattern formation;hippocampus development;odontogenesis of dentin-containing tooth;regulation of transcription…	GO:0034641;GO:0005575;GO:0005622;GO:0005623;GO:0009058;GO:0005634;GO:0043226;GO:0009790;GO:0048856;GO:0030154	cellular nitrogen compound metabolic process;cellular_component;intracellular;cell;biosynthetic process;nucleus;organelle;embryo development;anatomical structure development;cell differentiation	.	.	HW	.	.	.	.	.	.	.	.	.	.	.	.	.	.	.	.	.	.	.	.	.
chr2	25309250	25312288	-	LOC100849739	XM_003585463	.	.	.	.	.	.	.	.	.	HW	.	.	.	.	.	.	.	.	.	.	.	.	.	.	.	.	.	.	.	.	.
chr2	25309334	25387332	-	METAP1D	NM_001046342	ENSBTAG00000019075	methionine aminopeptidase 1D	P,C,F	GO:0006508;GO:0009987;GO:0005739;GO:0016787;GO:0046872;GO:0008233;GO:0004177;GO:0008235	proteolysis;cellular process;mitochondrion;hydrolase activity;metal ion binding;peptidase activity;aminopeptidase activity;metalloexopeptidase activity	GO:0005575;GO:0005622;GO:0005623;GO:0005737;GO:0043226;GO:0005739	cellular_component;intracellular;cell;cytoplasm;organelle;mitochondrion	.	.	HW	.	.	.	.	.	.	.	.	.	.	.	.	.	.	.	.	.	.	.	.	.
chr2	25403524	25443422	-	HAT1	NM_001034347	ENSBTAG00000010118	histone acetyltransferase type B catalytic subunit	P,C,F	GO:0016573;GO:0016568;GO:0006348;GO:0005634;GO:0043231;GO:0004402;GO:0016740;GO:0005515	histone acetylation;chromatin modification;chromatin silencing at telomere;nucleus;intracellular membrane-bounded organelle;histone acetyltransferase activity;transferase activity;protein binding	GO:0005575;GO:0005622;GO:0005623;GO:0051276;GO:0005634;GO:0043226;GO:0006464	cellular_component;intracellular;cell;chromosome organization;nucleus;organelle;protein modification process	MT	Meat	HW	.	.	.	.	.	.	.	.	.	.	.	.	.	.	.	.	.	.	.	.	.
chr2	25477146	25575796	+	SLC25A12	NM_001101194	ENSBTAG00000016762	calcium-binding mitochondrial carrier protein Aralar1	P,C,F	GO:0051592;GO:0006810;GO:0055085;GO:0015813;GO:0015810;GO:0043490;GO:0016020;GO:0016021;GO:0005739;GO:0005743;GO:0005509;GO:0005488;GO:0005313;GO:0015183	response to calcium ion;transport;transmembrane transport;L-glutamate transport;aspartate transport;malate-aspartate shuttle;membrane;integral to membrane;mitochondrion;mitochondrial inner membrane;calcium ion binding;binding;L-glutamate transmembrane transporter activity;L-aspartate transmembrane transporter activity	GO:0005575;GO:0005622;GO:0005623;GO:0005737;GO:0006810;GO:0043226;GO:0005739;GO:0055085;GO:0006091	cellular_component;intracellular;cell;cytoplasm;transport;organelle;mitochondrion;transmembrane transport;generation of precursor metabolites and energy	.	.	HW	.	.	.	.	.	.	.	.	.	.	.	.	.	.	.	.	.	.	.	.	.
chr2	25605404	25658718	-	DYNC1I2	NM_001075883	ENSBTAG00000002646	cytoplasmic dynein 1 intermediate chain 2	C,F	GO:0005813;GO:0031982;GO:0005515	centrosome;vesicle;protein binding	GO:0005575;GO:0005622;GO:0005623;GO:0005737;GO:0043226;GO:0005856;GO:0005815	cellular_component;intracellular;cell;cytoplasm;organelle;cytoskeleton;microtubule organizing center	.	.	HW	.	.	.	.	.	2	2	1	1	1	1	1	1	1	1	0	0	1	1	1	1
chr2	25753281	25785762	-	CYBRD1	NM_001206049	.	cytochrome b reductase 1	.	.	.	.	.	.	.	HW	.	.	.	.	.	2	2	2	2	0	0	0	0	2	2	2	2	0	0	0	0
chr2	25843300	25868969	-	DCAF17	NM_001191489	.	DDB1 and CUL4 associated factor 17	.	.	.	.	.	.	.	HW	.	.	.	.	.	2	0	0	0	2	0	0	0	2	0	0	0	2	0	0	0
chr2	25869342	25953695	+	METTL8	NM_001075288	.	methyltransferase like 8	.	.	.	.	.	.	.	HW	.	.	.	.	.	.	.	.	.	.	.	.	.	.	.	.	.	.	.	.	.
chr2	26131578	26311765	+	TLK1	XM_002685281	ENSBTAG00000006918	tousled-like kinase 1	P,C,F	GO:0006468;GO:0006886;GO:0035556;GO:0001672;GO:0005634;GO:0005524;GO:0004672;GO:0004674;GO:0016772;GO:0004713	protein phosphorylation;intracellular protein transport;intracellular signal transduction;regulation of chromatin assembly or disassembly;nucleus;ATP binding;protein kinase activity;protein serine/threonine kinase activity;transferase activity, transferring phosphorus-containing groups;protein tyrosine kinase activity	GO:0006464	protein modification process	.	.	HW	.	.	.	.	.	1	1	0	0	0	0	0	0	1	1	0	0	0	0	0	0
chr2	26384321	26417213	-	GORASP2	NM_001038535	ENSBTAG00000013218	golgi reassembly stacking protein 2	P,C,F	GO:0006996;GO:0005794;GO:0005515	organelle organization;Golgi apparatus;protein binding			.	.	HW	.	.	.	.	.	1	1	0	0	0	0	0	0	1	1	0	0	0	0	0	0
chr2	26464789	26503862	-	GAD1	NM_001075756	ENSBTAG00000007258	Glutamate decarboxylase 1	P,C,F	GO:0008152;GO:0006520;GO:0019752;GO:0042136;GO:0005622;GO:0003824;GO:0016829;GO:0030170;GO:0016831;GO:0004351;GO:0005515	metabolic process;cellular amino acid metabolic process;carboxylic acid metabolic process;neurotransmitter biosynthetic process;intracellular;catalytic activity;lyase activity;pyridoxal phosphate binding;carboxy-lyase activity;glutamate decarboxylase activity;protein binding	GO:0034641;GO:0005575;GO:0005622;GO:0005623;GO:0044281;GO:0009058;GO:0006520;GO:0007267;GO:0050877	cellular nitrogen compound metabolic process;cellular_component;intracellular;cell;small molecule metabolic process;biosynthetic process;cellular amino acid metabolic process;cell-cell signaling;neurological system process	.	.	HW	.	.	.	.	.	2	2	1	1	1	1	1	1	1	1	0	0	1	1	1	1
chr2	26523655	26538811	-	MGC152346	NM_001102286	ENSBTAG00000032846	Uncharacterized protein LOC285141 homolog						.	.	HW	.	.	.	.	.	1	1	0	0	1	1	0	0	1	1	0	0	1	1	0	0
chr2	26590862	26592577	-	SP5	XM_001788320	.	.	.	.	.	.	.	.	.	HW	.	.	.	.	.	2	2	2	2	2	2	2	2	0	0	0	0	0	0	0	0
chr2	26675996	27005903	-	MYO3B	XM_616244	ENSBTAG00000003626	Uncharacterized protein	P,C,F	GO:0006468;GO:0016459;GO:0000166;GO:0005524;GO:0004672;GO:0004674;GO:0016772;GO:0004713;GO:0005515;GO:0003774	protein phosphorylation;myosin complex;nucleotide binding;ATP binding;protein kinase activity;protein serine/threonine kinase activity;transferase activity, transferring phosphorus-containing groups;protein tyrosine kinase activity;protein binding;motor activity	GO:0005575;GO:0005622;GO:0005623;GO:0043234;GO:0043226;GO:0006464;GO:0005856	cellular_component;intracellular;cell;protein complex;organelle;protein modification process;cytoskeleton	.	.	HW	.	.	.	.	.	1	0	1	0	0	0	0	0	1	0	1	0	0	0	0	0
chr2	27105776	27310618	-	UBR3	XM_002685283	ENSBTAG00000020296	ubiquitin protein ligase E3 component n-recognin 3 (putative)	P,F	GO:0016567;GO:0001701;GO:0042048;GO:0001967;GO:0008270;GO:0004842;GO:0005515	protein ubiquitination;in utero embryonic development;olfactory behavior;suckling behavior;zinc ion binding;ubiquitin-protein ligase activity;protein binding	GO:0006464	protein modification process	.	.	HW	.	.	.	.	.	6	6	3	3	5	5	3	3	4	4	1	1	2	2	0	0
chr2	27328103	27338422	+	METTL5	NM_001099135	ENSBTAG00000026008	methyltransferase-like protein 5	P,C,F	GO:0008152;GO:0032259;GO:0001510;GO:0006479;GO:0031167;GO:0009452;GO:0005737;GO:0003676;GO:0008168;GO:0008276	metabolic process;methylation;RNA methylation;protein methylation;rRNA methylation;RNA capping;cytoplasm;nucleic acid binding;methyltransferase activity;protein methyltransferase activity	GO:0034641;GO:0005575;GO:0005622;GO:0005623;GO:0005737;GO:0042254;GO:0044281;GO:0006464	cellular nitrogen compound metabolic process;cellular_component;intracellular;cell;cytoplasm;ribosome biogenesis;small molecule metabolic process;protein modification process	.	.	HW	.	.	.	.	.	2	2	2	2	1	1	1	1	1	1	1	1	2	2	2	2
chr2	27337215	27345199	-	SSB	NM_176665	ENSBTAG00000008716	Lupus La protein homolog	P,C,F	GO:0006396;GO:0005634;GO:0030529;GO:0000166;GO:0003676;GO:0003723	RNA processing;nucleus;ribonucleoprotein complex;nucleotide binding;nucleic acid binding;RNA binding	GO:0034641;GO:0005575;GO:0005622;GO:0005623;GO:0005634;GO:0043226	cellular nitrogen compound metabolic process;cellular_component;intracellular;cell;nucleus;organelle	.	.	HW	.	.	.	.	.	1	1	1	1	1	1	1	1	1	1	1	1	0	0	0	0
chr2	27363274	27383076	-	KLHL23	NM_001205507	.	kelch-like 23 %28Drosophila%29	.	.	.	.	.	.	.	HW	.	.	.	.	.	.	.	.	.	.	.	.	.	.	.	.	.	.	.	.	.
chr2	27406623	27412138	-	PHOSPHO2	NM_001045965	ENSBTAG00000001092	Pyridoxal phosphate phosphatase PHOSPHO2	P,F	GO:0008152;GO:0016311;GO:0016787;GO:0046872;GO:0016791;GO:0033883	metabolic process;dephosphorylation;hydrolase activity;metal ion binding;phosphatase activity;pyridoxal phosphatase activity			.	.	HW	.	.	.	.	.	.	.	.	.	.	.	.	.	.	.	.	.	.	.	.	.
chr2	27411851	27436792	+	C2H2orf77	XM_002685306	ENSBTAG00000001090	chromosome 2 open reading frame 77						.	.	HW	.	.	.	.	.	.	.	.	.	.	.	.	.	.	.	.	.	.	.	.	.
chr2	27437344	27441126	-	LOC100850738	XR_138634	.	.	.	.	.	.	.	.	.	HW	.	.	.	.	.	.	.	.	.	.	.	.	.	.	.	.	.	.	.	.	.
chr2	27441714	27483058	-	PPIG	NM_001109807	ENSBTAG00000027789	peptidyl-prolyl cis-trans isomerase G	P,C,F	GO:0006457;GO:0000413;GO:0005634;GO:0005737;GO:0016853;GO:0003755	protein folding;protein peptidyl-prolyl isomerization;nucleus;cytoplasm;isomerase activity;peptidyl-prolyl cis-trans isomerase activity	GO:0006464;GO:0006457	protein modification process;protein folding	.	.	HW	.	.	.	.	.	.	.	.	.	.	.	.	.	.	.	.	.	.	.	.	.
chr2	27487829	27524219	+	FASTKD1	NM_001102031	ENSBTAG00000010743	FAST kinase domain-containing protein 1	P,C,F	GO:0006468;GO:0006915;GO:0005739;GO:0005524;GO:0004672	protein phosphorylation;apoptotic process;mitochondrion;ATP binding;protein kinase activity	GO:0005575;GO:0005622;GO:0005623;GO:0005737;GO:0043226;GO:0006464;GO:0005739;GO:0008219	cellular_component;intracellular;cell;cytoplasm;organelle;protein modification process;mitochondrion;cell death	.	.	HW	.	.	.	.	.	1	0	0	0	0	0	0	0	0	0	0	0	1	0	0	0
chr2	27528580	27544871	-	KBTBD10	NM_001083377	ENSBTAG00000010741	kelch repeat and BTB domain-containing protein 10	C,F	GO:0005737;GO:0005634;GO:0005886;GO:0005813;GO:0005730;GO:0005515	cytoplasm;nucleus;plasma membrane;centrosome;nucleolus;protein binding	GO:0005575;GO:0005622;GO:0005623;GO:0005737;GO:0005634;GO:0043226;GO:0005730;GO:0005886;GO:0005856;GO:0005815	cellular_component;intracellular;cell;cytoplasm;nucleus;organelle;nucleolus;plasma membrane;cytoskeleton;microtubule organizing center	.	.	HW	.	.	.	.	.	1	1	0	0	1	1	0	0	0	0	0	0	0	0	0	0
chr2	27547483	27568489	-	BBS5	NM_001101132	ENSBTAG00000010736	Bardet-Biedl syndrome 5	P,C,F	GO:0042384;GO:0005932;GO:0005622;GO:0034464;GO:0005515;GO:0032266	cilium assembly;microtubule basal body;intracellular;BBSome;protein binding;phosphatidylinositol-3-phosphate binding	GO:0005575;GO:0005622;GO:0005623;GO:0005737;GO:0043226;GO:0005856;GO:0005815	cellular_component;intracellular;cell;cytoplasm;organelle;cytoskeleton;microtubule organizing center	.	.	HW	.	.	.	.	.	1	1	0	0	1	1	0	0	0	0	0	0	0	0	0	0
chr2	27649506	27924747	+	LRP2	XM_002685308	ENSBTAG00000004555	low density lipoprotein receptor-related protein 2	P,C,F	GO:0008283;GO:0030900;GO:0006898;GO:0006766;GO:0030139;GO:0005768;GO:0005624;GO:0005783;GO:0005794;GO:0005905;GO:0045177;GO:0005903;GO:0016324;GO:0031526;GO:0005509;GO:0005515	cell proliferation;forebrain development;receptor-mediated endocytosis;vitamin metabolic process;endocytic vesicle;endosome;membrane fraction;endoplasmic reticulum;Golgi apparatus;coated pit;apical part of cell;brush border;apical plasma membrane;brush border membrane;calcium ion binding;protein binding			.	.	HW	.	.	HW	.	.	9	4	2	2	1	1	0	0	5	1	0	0	7	3	2	2
chr2	27961843	27985729	-	DHRS9	NM_174733	ENSBTAG00000004557	Dehydrogenase/reductase SDR family member 9	P,C,F	GO:0008152;GO:0055114;GO:0008209;GO:0042904;GO:0042448;GO:0005737;GO:0016020;GO:0005783;GO:0005789;GO:0005792;GO:0030176;GO:0005488;GO:0016491;GO:0004745;GO:0004022;GO:0047035	metabolic process;oxidation-reduction process;androgen metabolic process;9-cis-retinoic acid biosynthetic process;progesterone metabolic process;cytoplasm;membrane;endoplasmic reticulum;endoplasmic reticulum membrane;microsome;integral to endoplasmic reticulum membrane;binding;oxidoreductase activity;retinol dehydrogenase activity;alcohol dehydrogenase (NAD) activity;testosterone dehydrogenase (N…	GO:0005575;GO:0005622;GO:0005623;GO:0005737;GO:0006629;GO:0044281;GO:0009058;GO:0043226;GO:0005783	cellular_component;intracellular;cell;cytoplasm;lipid metabolic process;small molecule metabolic process;biosynthetic process;organelle;endoplasmic reticulum	.	.	HW	.	.	HW	.	.	.	.	.	.	.	.	.	.	.	.	.	.	.	.	.	.
chr2	28054626	28136449	+	ABCB11	NM_001192703	.	ATP-binding cassette%2C sub-family B %28MDR%2FTAP%29%2C member 11	.	.	.	.	.	.	.	HW	.	.	.	.	.	7	7	3	3	4	4	2	2	3	3	1	1	1	1	0	0
chr2	28152298	28159008	-	G6PC2	NM_001192046	.	glucose-6-phosphatase%2C catalytic%2C 2	.	.	.	.	.	.	.	HW	.	.	.	.	.	1	1	0	0	1	1	0	0	0	0	0	0	0	0	0	0
chr2	28174558	28186944	+	SPC25	NM_001034230	ENSBTAG00000010048	Kinetochore protein Spc25	P,C,F	GO:0007049;GO:0007067;GO:0051301;GO:0007059;GO:0007052;GO:0005634;GO:0005694;GO:0000775;GO:0000776;GO:0000777;GO:0031262;GO:0005515	cell cycle;mitosis;cell division;chromosome segregation;mitotic spindle organization;nucleus;chromosome;chromosome, centromeric region;kinetochore;condensed chromosome kinetochore;Ndc80 complex;protein binding	GO:0005575;GO:0005622;GO:0005623;GO:0043234;GO:0007049;GO:0007059;GO:0007067;GO:0007010;GO:0005634;GO:0043226;GO:0005694;GO:0051301	cellular_component;intracellular;cell;protein complex;cell cycle;chromosome segregation;mitosis;cytoskeleton organization;nucleus;organelle;chromosome;cell division	.	.	HW	.	.	.	.	.	5	5	0	0	3	3	0	0	1	1	0	0	2	2	0	0
chr2	28195355	28258237	-	NOSTRIN	NM_001046257	ENSBTAG00000010362	nostrin	P,C,F	GO:0045892;GO:0005634;GO:0003677;GO:0005515	negative regulation of transcription, DNA-dependent;nucleus;DNA binding;protein binding	GO:0005575;GO:0005622;GO:0005623;GO:0005634;GO:0043226	cellular_component;intracellular;cell;nucleus;organelle	.	.	HW	.	.	.	.	.	.	.	.	.	.	.	.	.	.	.	.	.	.	.	.	.
chr2	28285653	28701934	-	CERS6	NM_001193132	.	ceramide synthase 6	.	.	.	.	.	.	.	HW	.	.	.	.	.	1	1	1	1	1	1	1	1	0	0	0	0	0	0	0	0
chr2	28578346	28578421	-	MIR2353	NR_031070	.	.	.	.	.	.	.	.	.	HW	.	.	.	.	.	.	.	.	.	.	.	.	.	.	.	.	.	.	.	.	.
chr2	28701097	28716959	-	LOC100847945	XM_003585735	.	uncharacterized LOC100847945	.	.	.	.	.	.	.	HW	.	.	.	.	.	2	0	2	0	2	0	2	0	0	0	0	0	1	0	1	0
chr2	28864020	28958900	+	STK39	NM_001075826	ENSBTAG00000017162	serine/threonine kinase 39	P,C,F	GO:0016310;GO:0006468;GO:0005624;GO:0016323;GO:0016324;GO:0000166;GO:0005524;GO:0016301;GO:0004672;GO:0004674;GO:0016772;GO:0004713;GO:0005515	phosphorylation;protein phosphorylation;membrane fraction;basolateral plasma membrane;apical plasma membrane;nucleotide binding;ATP binding;kinase activity;protein kinase activity;protein serine/threonine kinase activity;transferase activity, transferring phosphorus-containing groups;protein tyrosine kinase activity;protein binding	GO:0005575;GO:0005623;GO:0005886;GO:0006464	cellular_component;cell;plasma membrane;protein modification process	.	.	HW	.	.	.	.	.	1	0	1	0	1	0	1	0	1	0	1	0	0	0	0	0
chr2	29184716	29187529	-	LOC100847850	XM_003581815	.	.	.	.	.	.	.	.	.	HW	.	.	.	.	.	4	3	4	3	2	2	2	2	0	0	0	0	2	1	2	1
chr2	29307573	29308696	-	B3GALT1	XM_002685326	ENSBTAG00000003164	UDP-Gal:betaGlcNAc beta 1,3-galactosyltransferase, polypeptide 1	P,C,F	GO:0006486;GO:0009312;GO:0016020;GO:0016021;GO:0000139;GO:0005794;GO:0016740;GO:0016757;GO:0008378;GO:0008499	protein glycosylation;oligosaccharide biosynthetic process;membrane;integral to membrane;Golgi membrane;Golgi apparatus;transferase activity;transferase activity, transferring glycosyl groups;galactosyltransferase activity;UDP-galactose:beta-N-acetylglucosamine beta-1,3-galactosyltransferase activity	GO:0005575;GO:0005622;GO:0005623;GO:0005737;GO:0009058;GO:0043226;GO:0005794;GO:0006464;GO:0005975	cellular_component;intracellular;cell;cytoplasm;biosynthetic process;organelle;Golgi apparatus;protein modification process;carbohydrate metabolic process	.	.	HW	.	.	.	.	.	.	.	.	.	.	.	.	.	.	.	.	.	.	.	.	.
chr2	30035193	30181937	-	XIRP2	XM_002685327	.	xin actin-binding repeat containing 2%2C transcript variant 1	.	.	.	.	.	.	.	HW	.	.	.	.	.	25	13	4	2	12	5	3	2	9	5	1	0	16	7	2	0
chr2	30877861	30938154	+	SCN7A	XM_002685371	ENSBTAG00000019137	sodium channel, voltage-gated, type VII, alpha subunit	P,C,F	GO:0055085;GO:0006811;GO:0006814;GO:0016020;GO:0001518;GO:0005216;GO:0005248	transmembrane transport;ion transport;sodium ion transport;membrane;voltage-gated sodium channel complex;ion channel activity;voltage-gated sodium channel activity	GO:0005575;GO:0005623;GO:0043234;GO:0006810;GO:0005886;GO:0055085	cellular_component;cell;protein complex;transport;plasma membrane;transmembrane transport	.	.	HW	.	.	.	.	.	9	7	3	3	7	5	2	2	2	2	1	1	1	1	0	0
chr2	31036614	31041247	+	LOC780963	XM_001249313	ENSBTAG00000015734	Regulator of microtubule dynamics protein 1	C,F	GO:0005737;GO:0005819;GO:0005856;GO:0005874;GO:0000922;GO:0005488	cytoplasm;spindle;cytoskeleton;microtubule;spindle pole;binding	GO:0005575;GO:0005622;GO:0005623;GO:0005737;GO:0043234;GO:0043226;GO:0005856	cellular_component;intracellular;cell;cytoplasm;protein complex;organelle;cytoskeleton	.	.	HW	.	.	.	.	.	11	8	5	5	5	2	1	1	9	6	4	4	9	6	3	3
chr2	31042175	31133619	+	SCN9A	NM_001110787	ENSBTAG00000002425	sodium channel protein type 9 subunit alpha	P,C,F	GO:0055085;GO:0006811;GO:0006814;GO:0009791;GO:0009636;GO:0048266;GO:0006954;GO:0016020;GO:0001518;GO:0005216;GO:0005515;GO:0005248	transmembrane transport;ion transport;sodium ion transport;post-embryonic development;response to toxin;behavioral response to pain;inflammatory response;membrane;voltage-gated sodium channel complex;ion channel activity;protein binding;voltage-gated sodium channel activity	GO:0005575;GO:0005623;GO:0043234;GO:0006810;GO:0005886;GO:0055085	cellular_component;cell;protein complex;transport;plasma membrane;transmembrane transport	.	.	HW	.	.	.	.	.	1	1	0	0	0	0	0	0	1	1	0	0	1	1	0	0
chr2	31270012	31363759	+	SCN1A	NM_001193218	.	sodium channel%2C voltage-gated%2C type I%2C alpha subunit	.	.	.	.	.	.	.	HW	.	.	.	.	.	2	2	1	1	1	1	1	1	1	1	0	0	0	0	0	0
chr2	31382490	31480278	+	TTC21B	NM_001102108	ENSBTAG00000016512	tetratricopeptide repeat protein 21B	F	GO:0042802;GO:0005515	identical protein binding;protein binding			.	.	HW	.	.	.	.	.	5	4	2	2	4	3	1	1	4	3	1	1	3	2	1	1
chr2	31590412	31614330	+	GALNT3	NM_001192858	.	UDP-N-acetyl-alpha-D-galactosamine:polypeptide N-acetylgalactosaminyltransferase 3 %28GalNAc-T3%29	.	.	.	.	.	.	.	HW	.	.	.	.	.	1	1	0	0	1	1	0	0	1	1	0	0	1	1	0	0
chr2	31664635	31756948	-	CSRNP3	NM_001076244	ENSBTAG00000039091	cysteine/serine-rich nuclear protein 3	P,C,F	GO:0006351;GO:0045944;GO:0043065;GO:0010923;GO:0005634;GO:0003700	transcription, DNA-dependent;positive regulation of transcription from RNA polymerase II promoter;positive regulation of apoptotic process;negative regulation of phosphatase activity;nucleus;sequence-specific DNA binding transcription factor activity	GO:0034641;GO:0005575;GO:0005622;GO:0005623;GO:0009058;GO:0005634;GO:0043226	cellular nitrogen compound metabolic process;cellular_component;intracellular;cell;biosynthetic process;nucleus;organelle	.	.	HW	.	.	.	.	.	1	1	1	1	1	1	1	1	0	0	0	0	0	0	0	0
chr2	31925061	32065174	-	SCN2A	NM_001144109	ENSBTAG00000038180	sodium channel protein type 2 subunit alpha	P,C,F	GO:0006810;GO:0055085;GO:0006915;GO:0006811;GO:0006814;GO:0007399;GO:0034765;GO:0035725;GO:0016020;GO:0016021;GO:0030424;GO:0005624;GO:0014704;GO:0030315;GO:0001518;GO:0005216;GO:0005244;GO:0005515;GO:0005272;GO:0005248	transport;transmembrane transport;apoptotic process;ion transport;sodium ion transport;nervous system development;regulation of ion transmembrane transport;sodium ion transmembrane transport;membrane;integral to membrane;axon;membrane fraction;intercalated disc;T-tubule;voltage-gated sodium channel complex;ion channel activity;voltage-gated ion channel activity;protein binding;sodium channel acti…	GO:0005575;GO:0005623;GO:0043234;GO:0006810;GO:0005886;GO:0048856;GO:0008219;GO:0055085	cellular_component;cell;protein complex;transport;plasma membrane;anatomical structure development;cell death;transmembrane transport	.	.	HW	.	.	.	.	.	1	1	0	0	0	0	0	0	0	0	0	0	1	1	0	0
chr2	32142019	32230495	+	SCN3A	XM_002685332	ENSBTAG00000019385	sodium channel, voltage-gated, type III, alpha subunit	P,C,F	GO:0055085;GO:0006811;GO:0006814;GO:0016020;GO:0001518;GO:0005624;GO:0005737;GO:0005216;GO:0005515;GO:0005248	transmembrane transport;ion transport;sodium ion transport;membrane;voltage-gated sodium channel complex;membrane fraction;cytoplasm;ion channel activity;protein binding;voltage-gated sodium channel activity	GO:0005575;GO:0005623;GO:0043234;GO:0006810;GO:0005886;GO:0055085	cellular_component;cell;protein complex;transport;plasma membrane;transmembrane transport	.	.	.	.	.	.	.	.	2	2	1	1	1	1	0	0	1	1	0	0	2	2	1	1
chr2	32337290	32392564	+	SLC38A11	NM_001031760	ENSBTAG00000007650	putative sodium-coupled neutral amino acid transporter 11	C	GO:0016020;GO:0016021	membrane;integral to membrane	GO:0005575;GO:0005623	cellular_component;cell	.	.	.	.	.	.	.	.	1	0	0	0	1	0	0	0	0	0	0	0	0	0	0	0
chr2	32488206	32644850	+	COBLL1	XM_002685374	.	COBL-like 1	.	.	.	.	.	.	.	.	.	.	.	.	.	9	4	2	0	3	0	1	0	5	1	2	0	6	3	0	0
chr2	32728384	32857359	+	GRB14	NM_001011681	ENSBTAG00000019291	growth factor receptor-bound protein 14	P,C,F	GO:0007165;GO:0005737;GO:0005886;GO:0005792;GO:0005070;GO:0005515	signal transduction;cytoplasm;plasma membrane;microsome;SH3/SH2 adaptor activity;protein binding	GO:0005575;GO:0005622;GO:0005623;GO:0005737;GO:0005886;GO:0007165	cellular_component;intracellular;cell;cytoplasm;plasma membrane;signal transduction	.	.	.	.	.	.	.	.	1	1	1	1	1	1	1	1	0	0	0	0	0	0	0	0
chr2	33699250	33826332	+	FIGN	XM_003581821	.	.	.	.	.	.	.	.	.	.	.	.	.	.	.	.	.	.	.	.	.	.	.	.	.	.	.	.	.	.	.
chr2	34673922	35229267	+	KCNH7	XM_002685337	ENSBTAG00000001899	potassium voltage-gated channel, subfamily H (eag-related), member 7	P,C,F	GO:0006810;GO:0055085;GO:0006811;GO:0006813;GO:0016020;GO:0016021;GO:0005216;GO:0005249	transport;transmembrane transport;ion transport;potassium ion transport;membrane;integral to membrane;ion channel activity;voltage-gated potassium channel activity	GO:0005575;GO:0005623;GO:0006810;GO:0055085	cellular_component;cell;transport;transmembrane transport	.	.	.	.	.	.	.	.	3	3	2	2	1	1	0	0	3	3	2	2	3	3	2	2
chr2	34981546	34981909	-	LOC100335866	XM_002703619	.	.	.	.	.	.	.	.	.	.	.	.	.	.	.	3	1	1	0	2	1	1	0	1	1	0	0	1	0	0	0
chr2	35238307	35258254	-	GCA	XM_002685376	.	grancalcin%2C EF-hand calcium binding protein	.	.	.	.	.	.	.	.	.	.	.	.	.	.	.	.	.	.	.	.	.	.	.	.	.	.	.	.	.
chr2	35282038	35337710	+	IFIH1	XM_002685338	ENSBTAG00000008142	interferon induced with helicase C domain 1	P,C,F	GO:0042981;GO:0005622;GO:0005737;GO:0003676;GO:0005524;GO:0016787;GO:0004386;GO:0008026;GO:0003677;GO:0016817;GO:0005515;GO:0008270;GO:0043021	regulation of apoptotic process;intracellular;cytoplasm;nucleic acid binding;ATP binding;hydrolase activity;helicase activity;ATP-dependent helicase activity;DNA binding;hydrolase activity, acting on acid anhydrides;protein binding;zinc ion binding;ribonucleoprotein complex binding	GO:0005575;GO:0005622;GO:0005623	cellular_component;intracellular;cell	.	.	.	.	.	.	.	.	2	1	1	1	1	0	0	0	2	1	1	1	1	0	0	0
chr2	35362902	35442039	+	FAP	NM_001098001	ENSBTAG00000008140	seprase	P,C,F	GO:0006508;GO:0010716;GO:0043542;GO:0016020;GO:0030027;GO:0005615;GO:0008236;GO:0004252;GO:0008233;GO:0005515;GO:0002020;GO:0004175	proteolysis;negative regulation of extracellular matrix disassembly;endothelial cell migration;membrane;lamellipodium;extracellular space;serine-type peptidase activity;serine-type endopeptidase activity;peptidase activity;protein binding;protease binding;endopeptidase activity	GO:0005575;GO:0005623;GO:0040011;GO:0048870	cellular_component;cell;locomotion;cell motility	.	.	.	.	.	.	.	.	1	1	0	0	0	0	0	0	0	0	0	0	1	1	0	0
chr2	35463226	35473609	+	GCG	NM_173916	ENSBTAG00000000730	GlucagonGlicentinGlicentin-related polypeptideOxyntomodulinGlucagonGlucagon-like peptide 1Glucagon-like peptide 1(7-37)Glucagon-like peptide 1(7-36)Glucagon-like peptide 2	P,C,F	GO:0043066;GO:0033138;GO:0045860;GO:0070374;GO:0050796;GO:0030819;GO:0010800;GO:0032092;GO:0035774;GO:0090280;GO:0010737;GO:0005576;GO:0005615;GO:0005737;GO:0005179	negative regulation of apoptotic process;positive regulation of peptidyl-serine phosphorylation;positive regulation of protein kinase activity;positive regulation of ERK1 and ERK2 cascade;regulation of insulin secretion;positive regulation of cAMP biosynthetic process;positive regulation of peptidyl-threonine phosphorylation;positive regulation of protein binding;positive regulation of insulin se…	GO:0005575;GO:0005576	cellular_component;extracellular region	.	.	.	.	.	.	.	.	.	.	.	.	.	.	.	.	.	.	.	.	.	.	.	.
chr2	35503340	35587140	+	DPP4	NM_174039	ENSBTAG00000048246	dipeptidyl peptidase 4	P,C	GO:0006508;GO:0016020	proteolysis;membrane	GO:0005575;GO:0005623	cellular_component;cell	.	.	.	.	.	.	.	.	.	.	.	.	.	.	.	.	.	.	.	.	.	.	.	.
chr2	35593891	35858015	-	SLC4A10	NM_001038128	ENSBTAG00000015317	sodium-driven chloride bicarbonate exchanger	P,C,F	GO:0006820;GO:0006885;GO:0016020;GO:0016021;GO:0016323;GO:0005452;GO:0008509;GO:0015301	anion transport;regulation of pH;membrane;integral to membrane;basolateral plasma membrane;inorganic anion exchanger activity;anion transmembrane transporter activity;anion:anion antiporter activity	GO:0005575;GO:0005623;GO:0006810	cellular_component;cell;transport	.	.	.	.	.	.	.	.	.	.	.	.	.	.	.	.	.	.	.	.	.	.	.	.
chr2	36095015	36102714	-	TBR1	NM_001192049	.	T-box%2C brain%2C 1	.	.	.	.	.	.	.	.	.	.	.	.	.	2	2	2	2	2	2	2	2	1	1	1	1	1	1	1	1
chr2	36107440	36217361	-	PSMD14	NM_001076067	ENSBTAG00000021691	26S proteasome non-ATPase regulatory subunit 14	P,C,F	GO:0010950;GO:0061136;GO:0000502;GO:0004221;GO:0061133;GO:0070628;GO:0005515	positive regulation of endopeptidase activity;regulation of proteasomal protein catabolic process;proteasome complex;ubiquitin thiolesterase activity;endopeptidase activator activity;proteasome binding;protein binding	GO:0005575;GO:0005622;GO:0005623;GO:0043234	cellular_component;intracellular;cell;protein complex	.	.	.	.	.	.	.	.	.	.	.	.	.	.	.	.	.	.	.	.	.	.	.	.
chr2	36278082	36383812	-	TANK	NM_001192264	.	TRAF family member-associated NFKB activator	.	.	.	.	.	.	.	.	.	.	.	.	.	2	1	1	1	1	1	1	1	0	0	0	0	1	0	0	0
chr2	37102030	37320739	+	RBMS1	NM_001035361	ENSBTAG00000005180	RNA-binding motif, single-stranded-interacting protein 1	P,C,F	GO:0006260;GO:0005634;GO:0000166;GO:0003676;GO:0003677;GO:0003723;GO:0005515	DNA replication;nucleus;nucleotide binding;nucleic acid binding;DNA binding;RNA binding;protein binding	GO:0006259;GO:0034641;GO:0005575;GO:0005622;GO:0005623;GO:0009058;GO:0005634;GO:0043226	DNA metabolic process;cellular nitrogen compound metabolic process;cellular_component;intracellular;cell;biosynthetic process;nucleus;organelle	.	.	.	.	.	.	BL	.	1	1	0	0	1	1	0	0	1	1	0	0	1	1	0	0
chr2	37396998	37488925	+	ITGB6	NM_174698	ENSBTAG00000009080	Integrin beta-6	P,C,F	GO:0007275;GO:0007155;GO:0044419;GO:0006954;GO:0007160;GO:0007229;GO:0016020;GO:0016021;GO:0008305;GO:0004872;GO:0005488;GO:0005178	multicellular organismal development;cell adhesion;interspecies interaction between organisms;inflammatory response;cell-matrix adhesion;integrin-mediated signaling pathway;membrane;integral to membrane;integrin complex;receptor activity;binding;integrin binding	GO:0006950;GO:0005575;GO:0005623;GO:0043234;GO:0005886;GO:0007165;GO:0007155	response to stress;cellular_component;cell;protein complex;plasma membrane;signal transduction;cell adhesion	.	.	.	.	.	.	BL	.	4	2	1	1	4	2	1	1	1	1	0	0	1	1	0	0
chr2	37513842	37555229	+	LOC100849827	XM_003581824	.	.	.	.	.	.	.	.	.	.	.	.	.	BL	.	.	.	.	.	.	.	.	.	.	.	.	.	.	.	.	.
chr2	37563790	37611147	+	LOC100849868	XM_003581825	.	.	.	.	.	.	.	.	.	.	.	.	.	BL	.	2	1	1	1	1	0	0	0	1	1	1	1	0	0	0	0
chr2	37658562	37672621	-	LOC100852051	XM_003585127	.	.	.	.	.	.	.	.	.	.	.	.	.	.	.	.	.	.	.	.	.	.	.	.	.	.	.	.	.	.	.
chr2	37721975	37734089	-	LOC100849790	XM_003581823	.	.	.	.	.	.	.	.	.	.	.	.	.	.	.	.	.	.	.	.	.	.	.	.	.	.	.	.	.	.	.
chr2	37930773	37956376	+	CD302	NM_001110191	ENSBTAG00000038195	CD302 antigen	F	GO:0005488	binding			.	.	.	.	.	.	.	.	.	.	.	.	.	.	.	.	.	.	.	.	.	.	.	.
chr2	37956644	38004349	-	2012-03-07	NM_001100317	ENSBTAG00000008755	E3 ubiquitin-protein ligase MARCH7	F	GO:0008270	zinc ion binding			.	.	.	.	.	.	.	.	.	.	.	.	.	.	.	.	.	.	.	.	.	.	.	.
chr2	38092616	38423291	+	BAZ2B	NM_001205418	.	bromodomain adjacent to zinc finger domain%2C 2B	.	.	.	.	.	.	.	.	.	.	.	.	.	2	1	0	0	1	0	0	0	2	1	0	0	1	0	0	0
chr2	38441135	38479986	+	WDSUB1	XM_001252274	.	.	.	.	.	.	.	.	.	.	.	.	.	.	.	3	0	3	0	3	0	3	0	0	0	0	0	0	0	0	0
chr2	38480028	38662638	-	TANC1	XM_003581826	.	.	.	.	.	.	.	.	.	.	.	.	.	.	.	1	1	0	0	1	1	0	0	0	0	0	0	0	0	0	0
chr2	38770761	38797519	-	DAPL1	NM_001025346	ENSBTAG00000032481	Death-associated protein-like 1	P	GO:0030154;GO:0006915	cell differentiation;apoptotic process	GO:0030154;GO:0008219	cell differentiation;cell death	.	.	.	.	.	.	.	.	1	1	1	1	0	0	0	0	0	0	0	0	1	1	1	1
chr2	39033756	39219648	-	PKP4	NM_001191491	.	plakophilin 4	.	.	.	.	.	.	.	.	.	.	.	.	.	1	1	1	1	1	1	1	1	0	0	0	0	0	0	0	0
chr2	39291795	39588774	+	CCDC148	XM_002685379	ENSBTAG00000004267	coiled-coil domain containing 148						.	.	.	.	.	.	.	.	1	0	0	0	1	0	0	0	1	0	0	0	0	0	0	0
chr2	39613192	39650153	-	UPP2	NM_001076043	ENSBTAG00000012801	uridine phosphorylase 2	P,C,F	GO:0009116;GO:0009166;GO:0005737;GO:0045098;GO:0003824;GO:0004850	nucleoside metabolic process;nucleotide catabolic process;cytoplasm;type III intermediate filament;catalytic activity;uridine phosphorylase activity	GO:0034641;GO:0005575;GO:0005622;GO:0005623;GO:0005737;GO:0044281;GO:0009056;GO:0034655	cellular nitrogen compound metabolic process;cellular_component;intracellular;cell;cytoplasm;small molecule metabolic process;catabolic process;nucleobase-containing compound catabolic process	.	.	.	.	.	.	.	.	1	1	0	0	0	0	0	0	1	1	0	0	1	1	0	0
chr2	39926384	40003198	+	ACVR1	NM_176663	ENSBTAG00000011909	activin receptor type-1 precursor	P,C,F	GO:0045893;GO:0001707;GO:0006468;GO:0001701;GO:0001755;GO:0045669;GO:0009790;GO:0043066;GO:0030501;GO:0000082;GO:0001569;GO:0001702;GO:0002526;GO:0007178;GO:0007179;GO:0007281;GO:0007368;GO:0007369;GO:0007498;GO:0007507;GO:0009968;GO:0030278;GO:0030509;GO:0032926;GO:0051145;GO:0060037;GO:0016020;GO:0005887;GO:0045177;GO:0048179;GO:0000166;GO:0005524;GO:0004872;GO:0042803;GO:0004672;GO:0004674;GO:…	positive regulation of transcription, DNA-dependent;mesoderm formation;protein phosphorylation;in utero embryonic development;neural crest cell migration;positive regulation of osteoblast differentiation;embryo development;negative regulation of apoptotic process;positive regulation of bone mineralization;G1/S transition of mitotic cell cycle;patterning of blood vessels;gastrulation with mouth fo…	GO:0000003;GO:0006950;GO:0005575;GO:0005623;GO:0043234;GO:0007049;GO:0005886;GO:0007165;GO:0006464;GO:0009790;GO:0048856;GO:0030154;GO:0048646;GO:0040011;GO:0048870	reproduction;response to stress;cellular_component;cell;protein complex;cell cycle;plasma membrane;signal transduction;protein modification process;embryo development;anatomical structure development;cell differentiation;anatomical structure formation involved in morphogenesis;locomotion;cell motility	MT	Meat	.	.	.	.	.	.	1	1	1	1	0	0	0	0	1	1	1	1	1	1	1	1
chr2	40158597	40233876	+	ACVR1C	NM_001192879	.	activin A receptor%2C type IC	.	.	.	.	.	.	.	.	.	.	.	.	.	2	2	1	1	0	0	0	0	1	1	0	0	1	1	1	1
chr2	40247735	40266120	+	LOC100848541	XM_003581827	.	.	.	.	.	.	.	.	.	.	.	.	.	.	.	1	0	1	0	1	0	1	0	0	0	0	0	0	0	0	0
chr2	40316360	40345477	+	CYTIP	NM_001102243	ENSBTAG00000008329	cytohesin-interacting protein	P,C,F	GO:0030155;GO:0005737;GO:0005938;GO:0005515	regulation of cell adhesion;cytoplasm;cell cortex;protein binding	GO:0005575;GO:0005622;GO:0005623;GO:0005737	cellular_component;intracellular;cell;cytoplasm	.	.	.	.	.	.	.	.	1	1	0	0	1	1	0	0	0	0	0	0	1	1	0	0
chr2	40414679	40420141	+	ERMN	NM_001034799	ENSBTAG00000012912	Ermin	P,C,F	GO:0008360;GO:0007015;GO:0001763;GO:0031344;GO:0005737;GO:0005856;GO:0043209;GO:0043025;GO:0030175;GO:0033270;GO:0033269;GO:0003779;GO:0051015	regulation of cell shape;actin filament organization;morphogenesis of a branching structure;regulation of cell projection organization;cytoplasm;cytoskeleton;myelin sheath;neuronal cell body;filopodium;paranode region of axon;internode region of axon;actin binding;actin filament binding	GO:0005575;GO:0005622;GO:0005623;GO:0005737;GO:0007010;GO:0043226;GO:0005856;GO:0048856	cellular_component;intracellular;cell;cytoplasm;cytoskeleton organization;organelle;cytoskeleton;anatomical structure development	.	.	.	.	.	.	.	.	1	0	0	0	1	0	0	0	0	0	0	0	1	0	0	0
chr2	40431058	40472517	-	GALNT5	NM_001143859	ENSBTAG00000017376	polypeptide N-acetylgalactosaminyltransferase 5	C,F	GO:0016020;GO:0016021;GO:0005794;GO:0016740;GO:0016757;GO:0005529;GO:0004653	membrane;integral to membrane;Golgi apparatus;transferase activity;transferase activity, transferring glycosyl groups;sugar binding;polypeptide N-acetylgalactosaminyltransferase activity	GO:0005575;GO:0005622;GO:0005623;GO:0005737;GO:0043226;GO:0005794	cellular_component;intracellular;cell;cytoplasm;organelle;Golgi apparatus	.	.	.	.	.	.	.	.	7	3	2	2	5	1	1	1	5	1	1	1	4	1	0	0
chr2	41069952	41217777	-	GPD2	NM_001100296	ENSBTAG00000009770	Glycerol-3-phosphate dehydrogenase, mitochondrial	P,C,F	GO:0055114;GO:0006072;GO:0006094;GO:0005739;GO:0005743;GO:0009331;GO:0005509;GO:0016491;GO:0009055;GO:0004368;GO:0052590;GO:0052591	oxidation-reduction process;glycerol-3-phosphate metabolic process;gluconeogenesis;mitochondrion;mitochondrial inner membrane;glycerol-3-phosphate dehydrogenase complex;calcium ion binding;oxidoreductase activity;electron carrier activity;glycerol-3-phosphate dehydrogenase activity;sn-glycerol-3-phosphate:ubiquinone oxidoreductase activity;sn-glycerol-3-phosphate:ubiquinone-8 oxidoreductase activ…	GO:0005575;GO:0005622;GO:0005623;GO:0005737;GO:0043234;GO:0044281;GO:0009058;GO:0043226;GO:0005739;GO:0005975	cellular_component;intracellular;cell;cytoplasm;protein complex;small molecule metabolic process;biosynthetic process;organelle;mitochondrion;carbohydrate metabolic process	MT	Meat	.	.	.	.	.	.	1	0	1	0	1	0	1	0	0	0	0	0	0	0	0	0
chr2	41303984	41321301	+	NR4A2	NM_001076208	ENSBTAG00000003650	Nuclear receptor subfamily 4 group A member 2	P,C,F	GO:0043524;GO:0006355;GO:0006351;GO:0045893;GO:0045944;GO:0009791;GO:0001764;GO:0001666;GO:0043401;GO:0008344;GO:0043085;GO:0007399;GO:0006950;GO:0030182;GO:0030522;GO:0016265;GO:0021953;GO:0031668;GO:0042551;GO:0042416;GO:0042417;GO:0033554;GO:0001975;GO:0042053;GO:0071542;GO:0010467;GO:0043576;GO:0021952;GO:0021986;GO:0005634;GO:0008270;GO:0004872;GO:0046872;GO:0003677;GO:0003700;GO:0043565;GO:…	negative regulation of neuron apoptosis;regulation of transcription, DNA-dependent;transcription, DNA-dependent;positive regulation of transcription, DNA-dependent;positive regulation of transcription from RNA polymerase II promoter;post-embryonic development;neuron migration;response to hypoxia;steroid hormone mediated signaling pathway;adult locomotory behavior;positive regulation of catalytic …	GO:0006950;GO:0034641;GO:0005575;GO:0005622;GO:0005623;GO:0044281;GO:0009058;GO:0005634;GO:0043226;GO:0007165;GO:0000902;GO:0048856;GO:0030154;GO:0040011;GO:0048870;GO:0021700	response to stress;cellular nitrogen compound metabolic process;cellular_component;intracellular;cell;small molecule metabolic process;biosynthetic process;nucleus;organelle;signal transduction;cell morphogenesis;anatomical structure development;cell differentiation;locomotion;cell motility;developmental maturation	.	.	.	.	.	.	.	.	.	.	.	.	.	.	.	.	.	.	.	.	.	.	.	.
chr2	42059999	42071290	-	LOC100850820	XM_003581828	.	.	.	.	.	.	.	.	.	.	.	.	.	.	.	.	.	.	.	.	.	.	.	.	.	.	.	.	.	.	.
chr2	42059999	42071290	-	LOC100848040	XM_003585745	.	uncharacterized LOC100848040	.	.	.	.	.	.	.	.	.	.	.	.	.	.	.	.	.	.	.	.	.	.	.	.	.	.	.	.	.
chr2	42676848	42835028	-	KCNJ3	NM_001192624	.	potassium inwardly-rectifying channel%2C subfamily J%2C member 3	.	.	.	.	.	.	.	.	.	.	.	.	.	.	.	.	.	.	.	.	.	.	.	.	.	.	.	.	.
chr2	43146283	43865668	-	GALNT13	NM_001076886	ENSBTAG00000005562	polypeptide N-acetylgalactosaminyltransferase 13	P,C,F	GO:0006493;GO:0016020;GO:0016021;GO:0005794;GO:0016740;GO:0016757;GO:0005529;GO:0004653	protein O-linked glycosylation;membrane;integral to membrane;Golgi apparatus;transferase activity;transferase activity, transferring glycosyl groups;sugar binding;polypeptide N-acetylgalactosaminyltransferase activity	GO:0005575;GO:0005622;GO:0005623;GO:0005737;GO:0009058;GO:0043226;GO:0005794;GO:0006464;GO:0005975	cellular_component;intracellular;cell;cytoplasm;biosynthetic process;organelle;Golgi apparatus;protein modification process;carbohydrate metabolic process	.	.	.	.	.	.	.	.	.	.	.	.	.	.	.	.	.	.	.	.	.	.	.	.
chr2	44185027	44186474	+	RPRM	NM_001080739	ENSBTAG00000021526	Protein reprimo	P,C	GO:0007050;GO:0007346;GO:0005737;GO:0016020;GO:0016021	cell cycle arrest;regulation of mitotic cell cycle;cytoplasm;membrane;integral to membrane	GO:0005575;GO:0005622;GO:0005623;GO:0005737;GO:0007049	cellular_component;intracellular;cell;cytoplasm;cell cycle	.	.	.	.	.	.	BL	.	1	1	1	1	0	0	0	0	1	1	1	1	0	0	0	0
chr2	45367275	45368273	-	LOC785568	XR_082976	.	.	.	.	.	.	.	.	.	.	.	.	.	.	.	.	.	.	.	.	.	.	.	.	.	.	.	.	.	.	.
chr2	46138986	46186571	+	STAM2	NM_001076106	ENSBTAG00000001887	signal transducing adapter molecule 2	P,C,F	GO:0006886;GO:0005622;GO:0005634;GO:0005737;GO:0043231;GO:0005515	intracellular protein transport;intracellular;nucleus;cytoplasm;intracellular membrane-bounded organelle;protein binding	GO:0005575;GO:0005622;GO:0005623;GO:0006810	cellular_component;intracellular;cell;transport	.	.	.	.	.	.	.	.	1	1	1	1	1	1	1	1	0	0	0	0	0	0	0	0
chr2	46166173	46186514	+	LOC100847279	XM_003585736	.	signal transducing adapter molecule 2-like	.	.	.	.	.	.	.	.	.	.	.	.	.	1	1	1	1	1	1	1	1	0	0	0	0	0	0	0	0
chr2	46205873	46476703	+	CACNB4	NM_001192104	.	calcium channel%2C voltage-dependent%2C beta 4 subunit	.	.	.	.	.	.	.	.	.	.	.	.	.	.	.	.	.	.	.	.	.	.	.	.	.	.	.	.	.
chr2	46487754	46510388	+	ARL5A	NM_001046245	ENSBTAG00000002293	ADP-ribosylation factor-like protein 5A	P,C,F	GO:0006886;GO:0007264;GO:0005737;GO:0005634;GO:0005622;GO:0000166;GO:0005525	intracellular protein transport;small GTPase mediated signal transduction;cytoplasm;nucleus;intracellular;nucleotide binding;GTP binding	GO:0005575;GO:0005622;GO:0005623;GO:0005737;GO:0006810;GO:0005634;GO:0043226;GO:0007165	cellular_component;intracellular;cell;cytoplasm;transport;nucleus;organelle;signal transduction	.	.	.	.	.	.	.	.	.	.	.	.	.	.	.	.	.	.	.	.	.	.	.	.
chr2	46593369	46805909	+	NEB	XM_002685358	ENSBTAG00000006907	nebulin	F	GO:0005515	protein binding			MT	Meat	.	.	.	.	.	.	6	4	0	0	1	0	0	0	3	3	0	0	2	1	0	0
chr2	46812040	46869246	-	RIF1	XM_002685359	ENSBTAG00000021020	RAP1 interacting factor homolog (yeast)	P,C,F	GO:0019827;GO:0001939;GO:0005634;GO:0000781;GO:0001940;GO:0005488;GO:0005515	stem cell maintenance;female pronucleus;nucleus;chromosome, telomeric region;male pronucleus;binding;protein binding			.	.	.	.	.	.	.	.	5	4	3	3	3	2	1	1	3	3	3	3	2	1	0	0
chr2	46900710	46916889	-	TNFAIP6	NM_001007813	ENSBTAG00000007239	tumor necrosis factor-inducible gene 6 protein	P,F	GO:0007155;GO:0005488;GO:0005540	cell adhesion;binding;hyaluronic acid binding	GO:0007155	cell adhesion	.	.	.	.	.	.	.	.	1	1	1	1	1	1	1	1	0	0	0	0	1	1	1	1
chr2	46979688	46999428	+	NMI	NM_001035098	ENSBTAG00000032369	N-myc-interactor	C,F	GO:0005737;GO:0005634;GO:0000166	cytoplasm;nucleus;nucleotide binding	GO:0005575;GO:0005622;GO:0005623;GO:0005737;GO:0005634;GO:0043226	cellular_component;intracellular;cell;cytoplasm;nucleus;organelle	.	.	.	.	.	.	.	.	2	2	0	0	2	2	0	0	0	0	0	0	1	1	0	0
chr2	46991809	46999428	+	LOC100851547	XM_003581830	.	.	.	.	.	.	.	.	.	.	.	.	.	.	.	1	1	0	0	1	1	0	0	0	0	0	0	0	0	0	0
chr2	47010648	47022161	+	RBM43	NM_001099168	ENSBTAG00000016217	RNA-binding protein 43	F	GO:0000166;GO:0003676	nucleotide binding;nucleic acid binding			.	.	.	.	.	.	.	.	1	0	0	0	1	0	0	0	0	0	0	0	1	0	0	0
chr2	47360044	47370824	-	LOC100851617	XM_003581831	.	.	.	.	.	.	.	.	.	.	.	.	.	.	.	4	3	3	2	4	3	3	2	0	0	0	0	0	0	0	0
chr2	47389859	47425840	-	LOC100847305	XM_003581832	.	.	.	.	.	.	.	.	.	.	.	.	.	.	.	5	5	4	4	5	5	4	4	1	1	0	0	0	0	0	0
chr2	47952010	47973552	+	RND3	NM_001191158	.	Rho family GTPase 3	.	.	.	.	.	.	.	.	.	.	.	.	.	1	1	0	0	1	1	0	0	0	0	0	0	0	0	0	0
chr2	48707432	48722941	+	MMADHC	NM_001034541	ENSBTAG00000015962	methylmalonic aciduria (cobalamin deficiency) cblD type, with homocystinuria						.	.	.	.	.	.	.	.	1	1	0	0	0	0	0	0	0	0	0	0	1	1	0	0
chr2	49041807	49082394	+	LYPD6B	XM_002685362	ENSBTAG00000019683	LY6/PLAUR domain containing 6B						.	.	.	.	.	.	.	.	.	.	.	.	.	.	.	.	.	.	.	.	.	.	.	.
chr2	49429759	49580865	-	KIF5C	NM_001076127	.	kinesin family member 5C	.	.	.	.	.	.	.	.	.	.	.	.	.	1	0	1	0	0	0	0	0	1	0	1	0	1	0	1	0
chr2	49567870	49567945	+	MIR2354	NR_031071	.	.	.	.	.	.	.	.	.	.	.	.	.	.	.	.	.	.	.	.	.	.	.	.	.	.	.	.	.	.	.
chr2	49633524	49760789	-	EPC2	NM_001192242	.	enhancer of polycomb homolog 2 %28Drosophila%29	.	.	.	.	.	.	.	.	.	.	.	.	.	1	1	0	0	1	1	0	0	0	0	0	0	0	0	0	0
chr2	49892797	49950765	-	MBD5	NM_001191268	.	methyl-CpG binding domain protein 5	.	.	.	.	.	.	.	.	.	.	.	.	.	2	2	1	1	1	1	0	0	0	0	0	0	1	1	1	1
chr2	50091319	50092358	+	PTMA	NM_001039953	ENSBTAG00000002549	Prothymosin alphaThymosin alpha-1	C	GO:0005634	nucleus	GO:0005575;GO:0005622;GO:0005623;GO:0005634;GO:0043226	cellular_component;intracellular;cell;nucleus;organelle	.	.	.	.	.	.	.	.	.	.	.	.	.	.	.	.	.	.	.	.	.	.	.	.
chr2	50473936	50567447	.	ACVR2A	NM_174227	ENSBTAG00000018114	Activin receptor type-2A	P,C,F	GO:0016310;GO:0006468;GO:0048706;GO:0045648;GO:0008584;GO:0045669;GO:0030501;GO:0007178;GO:0007368;GO:0007498;GO:0030509;GO:0001934;GO:0009952;GO:0032924;GO:0030510;GO:0032927;GO:0042713;GO:0043084;GO:0050999;GO:0060011;GO:0009966;GO:0005737;GO:0016020;GO:0016021;GO:0034673;GO:0009986;GO:0000166;GO:0005524;GO:0004872;GO:0046872;GO:0016740;GO:0016301;GO:0004672;GO:0004674;GO:0016772;GO:0004713;GO:…	phosphorylation;protein phosphorylation;embryonic skeletal system development;positive regulation of erythrocyte differentiation;male gonad development;positive regulation of osteoblast differentiation;positive regulation of bone mineralization;transmembrane receptor protein serine/threonine kinase signaling pathway;determination of left/right symmetry;mesoderm development;BMP signaling pathway;p…	GO:0000003;GO:0005575;GO:0005622;GO:0005623;GO:0005737;GO:0043234;GO:0005886;GO:0007165;GO:0006464;GO:0009790;GO:0048856;GO:0008283	reproduction;cellular_component;intracellular;cell;cytoplasm;protein complex;plasma membrane;signal transduction;protein modification process;embryo development;anatomical structure development;cell proliferation	MT	Meat	.	.	.	.	.	.	.	.	.	.	.	.	.	.	.	.	.	.	.	.	.	.
chr2	52321439	52321908	-	LOC781064	XM_003581834	.	.	.	.	.	.	.	.	.	.	.	.	.	.	HO	.	.	.	.	.	.	.	.	.	.	.	.	.	.	.	.
chr2	52681518	52688020	-	LOC510454	XR_083224	.	.	.	.	.	.	.	.	.	.	.	.	.	.	HO	.	.	.	.	.	.	.	.	.	.	.	.	.	.	.	.
chr2	54401859	54404743	-	LOC613677	XM_002685367	.	mCG124345-like	.	.	.	.	.	.	.	.	.	.	.	.	HO	.	.	.	.	.	.	.	.	.	.	.	.	.	.	.	.
chr2	54402582	54492543	+	ZEB2	NM_001076192	.	zinc finger E-box binding homeobox 2	.	.	.	.	.	.	.	.	.	.	.	.	HO	.	.	.	.	.	.	.	.	.	.	.	.	.	.	.	.
chr2	54692759	55038282	+	GTDC1	NM_001076035	ENSBTAG00000001132	Glycosyltransferase-like domain-containing protein 1	F	GO:0016740;GO:0016757	transferase activity;transferase activity, transferring glycosyl groups			.	.	.	.	.	.	.	HO	.	.	.	.	.	.	.	.	.	.	.	.	.	.	.	.
chr2	55211692	55809925	-	LOC100849324	XM_003581835	.	.	.	.	.	.	.	.	.	.	.	.	.	.	HO	2	1	0	0	2	1	0	0	0	0	0	0	1	0	0	0
chr2	55971907	56156355	-	KYNU	NM_001191308	.	kynureninase	.	.	.	.	.	.	.	.	.	.	.	.	HO	1	0	1	0	0	0	0	0	1	0	1	0	0	0	0	0
chr2	56953585	58477546	+	LRP1B	XM_003581836	.	.	.	.	.	.	.	.	.	.	.	.	.	.	HO	8	5	1	1	5	3	1	1	2	1	0	0	1	1	0	0
chr2	58729628	58859193	+	LOC100849397	XM_003581837	.	.	.	.	.	.	.	.	.	.	.	.	.	.	.	3	2	2	1	0	0	0	0	3	2	2	1	2	1	1	0
chr2	61110589	61251458	+	NXPH2	NM_174406	ENSBTAG00000018147	Neurexophilin-2	C	GO:0005576	extracellular region	GO:0005575;GO:0005576	cellular_component;extracellular region	.	.	.	.	.	.	.	.	1	1	0	0	0	0	0	0	1	1	0	0	0	0	0	0
chr2	61361905	61413261	-	SPOPL	XM_002685401	ENSBTAG00000013455	speckle-type POZ protein-like	F	GO:0005515	protein binding			.	.	.	.	.	.	.	.	.	.	.	.	.	.	.	.	.	.	.	.	.	.	.	.
chr2	61972449	62017036	-	HNMT	NM_001035434	ENSBTAG00000014432	Histamine N-methyltransferase	P,C,F	GO:0032259;GO:0005737;GO:0005634;GO:0016740;GO:0008168;GO:0008170;GO:0046539	methylation;cytoplasm;nucleus;transferase activity;methyltransferase activity;N-methyltransferase activity;histamine N-methyltransferase activity	GO:0005575;GO:0005622;GO:0005623;GO:0005737;GO:0044281	cellular_component;intracellular;cell;cytoplasm;small molecule metabolic process	.	.	.	.	.	.	.	.	.	.	.	.	.	.	.	.	.	.	.	.	.	.	.	.
chr2	62368079	62374538	-	LOC100336727	XM_003581839	.	.	.	.	.	.	.	.	.	.	.	.	.	.	.	.	.	.	.	.	.	.	.	.	.	.	.	.	.	.	.
chr2	62561720	62694185	-	LOC100140231	XM_001787696	.	.	.	.	.	.	.	.	.	.	.	.	.	.	.	1	0	0	0	0	0	0	0	1	0	0	0	1	0	0	0
chr2	62694319	62898379	-	THSD7B	XM_613768	.	.	.	.	.	.	.	.	.	.	.	.	.	.	HO	9	3	4	1	2	2	0	0	4	1	0	0	7	1	4	1
chr2	63211021	63212550	+	HNRNPA1L2	XM_001251081	.	.	.	.	.	.	.	.	.	.	.	.	.	.	HO	.	.	.	.	.	.	.	.	.	.	.	.	.	.	.	.
[truncated: 19,839 more rows]
