# Supplementary material for: Whole-genome resequencing of Hanwoo (Korean cattle) and insight into regions of homozygosity
Source: BMC Genomics. 2013 Jul 30;14:519. doi: 10.1186/1471-2164-14-519 (PMC3750754; doi:10.1186/1471-2164-14-519)
Supplement: Additional file 6 — Functional annotations of genetic variations in the reference nonredundant genes. Genomic position, gene description, GO annotation, trait association, existence in ROHs from NGS data and SNP chip data in three breeds, and the number of NS/SS/Is including novel and damaging NS/SS/Is are described for each gene. [file 1471-2164-14-519-S6.xlsx]

## Sheet: Sheet1
CHROM	START	END	STRAND	GENE	REFSEQ	ENSEMBL	DESCRIPTION	GO_DOMAIN	GO	GO_DESC	GOSLIM	GOS_DESC	TraitID	TraitName	HW_ROH	BL_ROH	HO_ROH	HW_CHIP	BL_CHIP	HO_CHIP	NS/SS/I	Novel	Damage	DNovel	HW_NSSSI	HW_Novel	HW_Damage	HW_DNovel	BL_NSSSI	BL_Novel	BL_Damage	BL_DNovel	HO_NSSSI	HO_Novel	HO_Damage	HO_DNovel
chr1	460824	468632	-	KCNE2	NM_001077084	ENSBTAG00000026260	potassium voltage-gated channel subfamily E member 2	P,C,F	GO:0006810;GO:0006811;GO:0006813;GO:0034765;GO:0071805;GO:0016020;GO:0016021;GO:0005886;GO:0005764;GO:0005216;GO:0005244;GO:0005267;GO:0005249	transport;ion transport;potassium ion transport;regulation of ion transmembrane transport;potassium ion transmembrane transport;membrane;integral to membrane;plasma membrane;lysosome;ion channel activity;voltage-gated ion channel activity;potassium channel activity;voltage-gated potassium channel activity	GO:0005575;GO:0005622;GO:0005623;GO:0005737;GO:0006810;GO:0043226;GO:0005886;GO:0005773;GO:0055085;GO:0005764	cellular_component;intracellular;cell;cytoplasm;transport;organelle;plasma membrane;vacuole;transmembrane transport;lysosome	.	.	.	BL	.	.	.	.	1	0	1	0	1	0	1	0	0	0	0	0	0	0	0	0
chr1	741778	987633	-	ITSN1	XM_001249464	ENSBTAG00000021997	intersectin 1 (SH3 domain protein)	F	GO:0005509;GO:0005515	calcium ion binding;protein binding			.	.	.	BL	.	.	.	.	1	1	0	0	1	1	0	0	0	0	0	0	0	0	0	0
chr1	1042882	1073741	-	SON	NM_001083694	ENSBTAG00000008482	SON DNA-binding protein	P,C,F	GO:0006397;GO:0000226;GO:0006916;GO:0051726;GO:0000910;GO:0043484;GO:0000073;GO:0005634;GO:0005622;GO:0016607;GO:0003676;GO:0003677;GO:0003723;GO:0003725;GO:0050733;GO:0005515	mRNA processing;microtubule cytoskeleton organization;anti-apoptosis;regulation of cell cycle;cytokinesis;regulation of RNA splicing;spindle pole body separation;nucleus;intracellular;nuclear speck;nucleic acid binding;DNA binding;RNA binding;double-stranded RNA binding;RS domain binding;protein binding	GO:0034641;GO:0005575;GO:0005622;GO:0005623;GO:0007049;GO:0007010;GO:0005634;GO:0043226;GO:0005654;GO:0006397;GO:0051301	cellular nitrogen compound metabolic process;cellular_component;intracellular;cell;cell cycle;cytoskeleton organization;nucleus;organelle;nucleoplasm;mRNA processing;cell division	.	.	.	BL	.	.	.	.	8	7	4	4	1	1	1	1	3	3	2	2	4	3	1	1
chr1	3841082	3841965	+	KRTAP11-1	NM_001080740	ENSBTAG00000034869	keratin-associated protein 11-1	C	GO:0005882	intermediate filament	GO:0005575;GO:0005622;GO:0005623;GO:0043234;GO:0043226;GO:0005856	cellular_component;intracellular;cell;protein complex;organelle;cytoskeleton	.	.	.	.	.	.	.	.	1	0	1	0	1	0	1	0	0	0	0	0	0	0	0	0
chr1	6393355	6407101	+	CCT8	NM_001033609	ENSBTAG00000014233	T-complex protein 1 subunit theta	P,C,F	GO:0006457;GO:0044267;GO:0005737;GO:0005856;GO:0005815;GO:0000166;GO:0005524;GO:0051082	protein folding;cellular protein metabolic process;cytoplasm;cytoskeleton;microtubule organizing center;nucleotide binding;ATP binding;unfolded protein binding	GO:0005575;GO:0005622;GO:0005623;GO:0005737;GO:0043226;GO:0005856;GO:0005815;GO:0006457	cellular_component;intracellular;cell;cytoplasm;organelle;cytoskeleton;microtubule organizing center;protein folding	.	.	.	.	.	.	.	.	10	7	6	6	7	4	3	3	4	3	3	3	3	0	0	0
chr1	15072329	15320280	-	NCAM2	XM_002684635	ENSBTAG00000003301	neural cell adhesion molecule 2	P,C,F	GO:0007155;GO:0016020;GO:0030424;GO:0005515	cell adhesion;membrane;axon;protein binding	GO:0005575;GO:0005623;GO:0007155	cellular_component;cell;cell adhesion	.	.	.	BL	.	.	.	HO	1	1	1	1	1	1	1	1	0	0	0	0	0	0	0	0
chr1	20900544	21062522	-	USP25	XM_002684646	ENSBTAG00000019314	Ubiquitin carboxyl-terminal hydrolase	P,F	GO:0006511;GO:0070536;GO:0071108;GO:0016787;GO:0008233;GO:0008234;GO:0004221;GO:0005515;GO:0004843;GO:0032183	ubiquitin-dependent protein catabolic process;protein K63-linked deubiquitination;protein K48-linked deubiquitination;hydrolase activity;peptidase activity;cysteine-type peptidase activity;ubiquitin thiolesterase activity;protein binding;ubiquitin-specific protease activity;SUMO binding	GO:0009056	catabolic process	.	.	.	.	.	.	.	.	2	1	1	1	1	1	1	1	0	0	0	0	1	0	0	0
chr1	37008944	37009898	+	LOC100851333	XM_003581676	.	.	.	.	.	.	.	.	.	.	.	.	.	.	.	12	5	2	0	10	3	2	0	6	2	1	0	1	0	0	0
chr1	37008944	37009898	+	LOC613799	XM_002687125	ENSBTAG00000048115		P,C	GO:0007186;GO:0016021	G-protein coupled receptor signaling pathway;integral to membrane	GO:0005575;GO:0005623;GO:0007165	cellular_component;cell;signal transduction	.	.	.	.	.	.	.	.	12	5	2	0	10	3	2	0	6	2	1	0	1	0	0	0
chr1	43352453	43353383	+	OR5AC2	XM_001252221	.	.	.	.	.	.	.	.	.	.	.	.	.	.	.	3	3	1	1	3	3	1	1	0	0	0	0	1	1	0	0
chr1	43408740	43409679	+	LOC783812	XM_001252292	.	.	.	.	.	.	.	.	.	.	.	.	.	.	.	2	1	1	0	2	1	1	0	0	0	0	0	0	0	0	0
chr1	54871450	54993425	-	DZIP3	NM_001076092	ENSBTAG00000006158	DAZ interacting protein 3, zinc finger	P,C,F	GO:0000209;GO:0005737;GO:0008270;GO:0046872;GO:0004842;GO:0003723;GO:0005515;GO:0031593;GO:0019902	protein polyubiquitination;cytoplasm;zinc ion binding;metal ion binding;ubiquitin-protein ligase activity;RNA binding;protein binding;polyubiquitin binding;phosphatase binding	GO:0005575;GO:0005622;GO:0005623;GO:0005737;GO:0006464	cellular_component;intracellular;cell;cytoplasm;protein modification process	.	.	.	.	.	.	.	.	4	4	1	1	2	2	0	0	1	1	0	0	2	2	1	1
chr1	56981013	57099183	+	CD96	NM_001035072	ENSBTAG00000014441	T-cell surface protein tactile precursor						.	.	.	.	.	.	.	.	3	1	0	0	3	1	0	0	1	0	0	0	1	0	0	0
chr1	57962897	57977161	-	LOC531767	XM_003581695	.	.	.	.	.	.	.	.	.	.	.	.	.	.	.	2	2	1	1	2	2	1	1	0	0	0	0	0	0	0	0
chr1	59471403	59569248	-	KIAA1407	XM_002684755	ENSBTAG00000004975	KIAA1407						.	.	.	.	.	.	.	.	1	1	0	0	1	1	0	0	0	0	0	0	0	0	0	0
chr1	61446939	62293601	-	LSAMP	NM_001205368	.	limbic system-associated membrane protein	.	.	.	.	.	.	.	.	BL	.	.	.	HO	2	1	1	1	1	0	0	0	1	1	1	1	0	0	0	0
chr1	66155006	66163123	-	LOC100851770	XM_003581705	.	.	.	.	.	.	.	.	.	.	.	.	.	.	.	8	8	7	7	8	8	7	7	1	1	1	1	2	2	2	2
chr1	71661288	71674871	+	MUC20	XM_002684818	.	mucin 20%2C cell surface associated	.	.	.	.	.	.	.	.	.	.	.	.	.	8	6	3	3	8	6	3	3	6	4	3	3	6	4	3	3
chr1	83750144	83803400	+	EHHADH	NM_001075780	ENSBTAG00000019625	peroxisomal bifunctional enzyme	P,C,F	GO:0008152;GO:0055114;GO:0006631;GO:0006635;GO:0006475;GO:0005739;GO:0005634;GO:0005737;GO:0043231;GO:0005777;GO:0003824;GO:0005488;GO:0016491;GO:0016616;GO:0050662;GO:0003857	metabolic process;oxidation-reduction process;fatty acid metabolic process;fatty acid beta-oxidation;internal protein amino acid acetylation;mitochondrion;nucleus;cytoplasm;intracellular membrane-bounded organelle;peroxisome;catalytic activity;binding;oxidoreductase activity;oxidoreductase activity, acting on the CH-OH group of donors, NAD or NADP as acceptor;coenzyme binding;3-hydroxyacyl-CoA de…	GO:0005575;GO:0005622;GO:0005623;GO:0005737;GO:0006629;GO:0044281;GO:0043226;GO:0005739	cellular_component;intracellular;cell;cytoplasm;lipid metabolic process;small molecule metabolic process;organelle;mitochondrion	.	.	.	.	.	.	.	.	3	3	0	0	3	3	0	0	0	0	0	0	0	0	0	0
chr1	98270477	98676213	+	TNIK	XM_002684922	ENSBTAG00000011742	TRAF2 and NCK interacting kinase	P,C,F	GO:0006468;GO:0007243;GO:0046777;GO:0006950;GO:0007010;GO:0031532;GO:0007256;GO:0048814;GO:0005737;GO:0005634;GO:0005856;GO:0005524;GO:0005083;GO:0004672;GO:0004674;GO:0016772;GO:0004713;GO:0005515	protein phosphorylation;intracellular protein kinase cascade;protein autophosphorylation;response to stress;cytoskeleton organization;actin cytoskeleton reorganization;activation of JNKK activity;regulation of dendrite morphogenesis;cytoplasm;nucleus;cytoskeleton;ATP binding;small GTPase regulator activity;protein kinase activity;protein serine/threonine kinase activity;transferase activity, tran…	GO:0006950;GO:0005575;GO:0005622;GO:0005623;GO:0005737;GO:0007010;GO:0005634;GO:0043226;GO:0007165;GO:0006464;GO:0005856;GO:0048856;GO:0030154	response to stress;cellular_component;intracellular;cell;cytoplasm;cytoskeleton organization;nucleus;organelle;signal transduction;protein modification process;cytoskeleton;anatomical structure development;cell differentiation	.	.	.	.	.	.	.	.	3	3	3	3	1	1	1	1	1	1	1	1	1	1	1	1
chr1	99624243	99693854	-	GPR160	XM_001253084	ENSBTAG00000048011	G protein-coupled receptor 160						.	.	.	.	.	.	.	.	3	3	0	0	3	3	0	0	0	0	0	0	1	1	0	0
chr1	99624243	99625683	-	LOC100139201	XM_001787237	ENSBTAG00000048011	G protein-coupled receptor 160						.	.	.	.	.	.	.	.	3	3	0	0	3	3	0	0	0	0	0	0	1	1	0	0
chr1	99857620	99884301	+	LRRC31	XM_002684033	ENSBTAG00000010679	leucine rich repeat containing 31						.	.	.	.	.	.	.	.	9	5	7	4	9	5	7	4	0	0	0	0	0	0	0	0
chr1	99885282	99898613	-	LRRIQ4	NM_001191385	.	leucine-rich repeats and IQ motif containing 4	.	.	.	.	.	.	.	.	.	.	.	.	.	6	6	5	5	6	6	5	5	0	0	0	0	2	2	1	1
chr1	101003948	101038341	-	LOC100337483	XM_003581744	.	.	.	.	.	.	.	.	.	.	.	.	.	.	.	3	2	1	1	3	2	1	1	2	1	0	0	2	1	0	0
chr1	115601324	115686496	+	LOC530069	XM_003581753	.	.	.	.	.	.	.	.	.	.	.	.	.	.	.	11	8	2	2	9	6	2	2	3	2	0	0	2	1	0	0
chr1	118202013	118230897	+	IGSF10	NM_001206785	.	immunoglobulin superfamily%2C member 10	.	.	.	.	.	.	.	.	.	.	.	.	.	26	24	0	0	25	24	0	0	1	0	0	0	2	0	0	0
chr1	119240441	119249137	+	FAM194A	XM_002702297	ENSBTAG00000001331	family with sequence similarity 194, member A						.	.	.	.	.	.	.	.	3	0	0	0	3	0	0	0	0	0	0	0	0	0	0	0
chr1	119240441	119249137	+	LOC100850839	XM_003585022	.	.	.	.	.	.	.	.	.	.	.	.	.	.	.	2	0	0	0	2	0	0	0	0	0	0	0	0	0	0	0
chr1	127079583	127827346	+	SLC9A9	NM_001076068	ENSBTAG00000031178	sodium/hydrogen exchanger 9	P,C,F	GO:0006812;GO:0006810;GO:0055085;GO:0006811;GO:0006814;GO:0006885;GO:0016021;GO:0055037;GO:0015299;GO:0015297;GO:0015385	cation transport;transport;transmembrane transport;ion transport;sodium ion transport;regulation of pH;integral to membrane;recycling endosome;solute:hydrogen antiporter activity;antiporter activity;sodium:hydrogen antiporter activity	GO:0005575;GO:0005622;GO:0005623;GO:0005737;GO:0006810;GO:0043226;GO:0042592;GO:0005768;GO:0055085	cellular_component;intracellular;cell;cytoplasm;transport;organelle;homeostatic process;endosome;transmembrane transport	.	.	.	.	.	.	.	.	1	0	0	0	1	0	0	0	0	0	0	0	0	0	0	0
chr1	147283445	147297834	+	DNMT3L	XM_002685135	ENSBTAG00000014882	DNA (cytosine-5-)-methyltransferase 3-like	P,C,F	GO:0045892;GO:0043085;GO:0001701;GO:0005634;GO:0005829;GO:0000794;GO:0005737;GO:0005720;GO:0005515;GO:0008047;GO:0019899	negative regulation of transcription, DNA-dependent;positive regulation of catalytic activity;in utero embryonic development;nucleus;cytosol;condensed nuclear chromosome;cytoplasm;nuclear heterochromatin;protein binding;enzyme activator activity;enzyme binding			.	.	.	.	.	.	.	.	4	4	2	2	3	3	2	2	1	1	0	0	0	0	0	0
chr1	155269167	155379749	-	LOC785805	XM_003581780	.	.	.	.	.	.	.	.	.	.	.	.	.	.	.	23	21	9	8	17	15	5	4	4	4	4	4	7	6	4	4
chr1	156880366	157046249	-	RFTN1	XM_002685189	.	raftlin%2C lipid raft linker 1	.	.	.	.	.	.	.	.	.	.	.	.	.	7	7	6	6	7	7	6	6	0	0	0	0	0	0	0	0
chr1	160645193	160710197	-	EFHB	NM_001206608	.	EF-hand domain family%2C member B	.	.	.	.	.	.	.	.	.	.	.	.	.	7	3	1	1	6	2	0	0	1	1	1	1	2	1	1	1
chr2	373015	666179	-	OCA2	XM_001789671	.	.	.	.	.	.	.	.	.	.	.	HO	.	.	.	7	5	2	2	4	2	0	0	5	4	2	2	2	1	0	0
chr2	4308188	4414492	-	UGGT1	XM_002685231	ENSBTAG00000005444	UDP-glucose glycoprotein glucosyltransferase 1	P,C,F	GO:0006486;GO:0005783;GO:0051082;GO:0003980;GO:0005515	protein glycosylation;endoplasmic reticulum;unfolded protein binding;UDP-glucose:glycoprotein glucosyltransferase activity;protein binding	GO:0005575;GO:0005622;GO:0005623;GO:0005737;GO:0009058;GO:0043226;GO:0006464;GO:0005975;GO:0005783	cellular_component;intracellular;cell;cytoplasm;biosynthetic process;organelle;protein modification process;carbohydrate metabolic process;endoplasmic reticulum	.	.	.	.	HO	.	.	.	5	2	4	1	3	0	3	0	3	2	2	1	2	1	1	0
chr2	6024120	6095602	-	MFSD6	XM_002685219	ENSBTAG00000007719	major facilitator superfamily domain containing 6	P,C	GO:0055085;GO:0016021	transmembrane transport;integral to membrane	GO:0005575;GO:0005623;GO:0006810;GO:0055085	cellular_component;cell;transport;transmembrane transport	.	.	.	.	HO	.	.	.	6	6	0	0	6	6	0	0	2	2	0	0	4	4	0	0
chr2	6941564	6954493	-	ASNSD1	NM_001034680	ENSBTAG00000000492	asparagine synthetase domain-containing protein 1	P,F	GO:0006529;GO:0004066	asparagine biosynthetic process;asparagine synthase (glutamine-hydrolyzing) activity	GO:0034641;GO:0044281;GO:0009058;GO:0006520	cellular nitrogen compound metabolic process;small molecule metabolic process;biosynthetic process;cellular amino acid metabolic process	.	.	.	.	.	.	.	.	68	45	28	20	46	27	20	13	30	20	14	9	54	36	22	15
chr2	10134564	10214619	-	FAM171B	NM_001206755	.	family with sequence similarity 171%2C member B	.	.	.	.	.	.	.	.	.	.	.	.	.	3	1	2	1	1	0	0	0	0	0	0	0	2	1	2	1
chr2	11025586	11076325	-	FSIP2	XM_003581800	.	.	.	.	.	.	.	.	.	.	.	.	.	.	.	59	51	7	5	43	36	6	4	23	19	0	0	28	22	1	1
chr2	22969573	23009771	+	GPR155	XM_002685317	ENSBTAG00000021636	G protein-coupled receptor 155	P,C	GO:0035556;GO:0055085;GO:0016021;GO:0005622	intracellular signal transduction;transmembrane transport;integral to membrane;intracellular	GO:0005575;GO:0005622;GO:0005623;GO:0006810;GO:0007165;GO:0055085	cellular_component;intracellular;cell;transport;signal transduction;transmembrane transport	.	.	HW	.	.	.	.	.	4	1	1	0	2	1	0	0	0	0	0	0	3	0	1	0
chr2	30877861	30938154	+	SCN7A	XM_002685371	ENSBTAG00000019137	sodium channel, voltage-gated, type VII, alpha subunit	P,C,F	GO:0055085;GO:0006811;GO:0006814;GO:0016020;GO:0001518;GO:0005216;GO:0005248	transmembrane transport;ion transport;sodium ion transport;membrane;voltage-gated sodium channel complex;ion channel activity;voltage-gated sodium channel activity	GO:0005575;GO:0005623;GO:0043234;GO:0006810;GO:0005886;GO:0055085	cellular_component;cell;protein complex;transport;plasma membrane;transmembrane transport	.	.	HW	.	.	.	.	.	9	7	3	3	7	5	2	2	2	2	1	1	1	1	0	0
chr2	37396998	37488925	+	ITGB6	NM_174698	ENSBTAG00000009080	Integrin beta-6	P,C,F	GO:0007275;GO:0007155;GO:0044419;GO:0006954;GO:0007160;GO:0007229;GO:0016020;GO:0016021;GO:0008305;GO:0004872;GO:0005488;GO:0005178	multicellular organismal development;cell adhesion;interspecies interaction between organisms;inflammatory response;cell-matrix adhesion;integrin-mediated signaling pathway;membrane;integral to membrane;integrin complex;receptor activity;binding;integrin binding	GO:0006950;GO:0005575;GO:0005623;GO:0043234;GO:0005886;GO:0007165;GO:0007155	response to stress;cellular_component;cell;protein complex;plasma membrane;signal transduction;cell adhesion	.	.	.	.	.	.	BL	.	4	2	1	1	4	2	1	1	1	1	0	0	1	1	0	0
chr2	40247735	40266120	+	LOC100848541	XM_003581827	.	.	.	.	.	.	.	.	.	.	.	.	.	.	.	1	0	1	0	1	0	1	0	0	0	0	0	0	0	0	0
chr2	47360044	47370824	-	LOC100851617	XM_003581831	.	.	.	.	.	.	.	.	.	.	.	.	.	.	.	4	3	3	2	4	3	3	2	0	0	0	0	0	0	0	0
chr2	47389859	47425840	-	LOC100847305	XM_003581832	.	.	.	.	.	.	.	.	.	.	.	.	.	.	.	5	5	4	4	5	5	4	4	1	1	0	0	0	0	0	0
chr2	49633524	49760789	-	EPC2	NM_001192242	.	enhancer of polycomb homolog 2 %28Drosophila%29	.	.	.	.	.	.	.	.	.	.	.	.	.	1	1	0	0	1	1	0	0	0	0	0	0	0	0	0	0
chr2	89675818	89845902	-	ANKRD44	XM_003581849	.	.	.	.	.	.	.	.	.	HW	BL	.	.	.	.	4	4	4	4	3	3	3	3	0	0	0	0	1	1	1	1
chr2	90240053	90250081	-	HSPD1	NM_001166608	ENSBTAG00000012586	60 kDa heat shock protein, mitochondrial	P,C,F	GO:0006457;GO:0032729;GO:0032733;GO:0043065;GO:0042110;GO:0032735;GO:0006919;GO:0043066;GO:0050821;GO:0032755;GO:0042113;GO:0050870;GO:0044267;GO:0042100;GO:0043032;GO:0032727;GO:0002368;GO:0002755;GO:0002842;GO:0006986;GO:0042026;GO:0048291;GO:0005737;GO:0009986;GO:0005615;GO:0005829;GO:0005739;GO:0005743;GO:0005769;GO:0043231;GO:0019907;GO:0030141;GO:0005905;GO:0030135;GO:0044459;GO:0046696;GO:…	protein folding;positive regulation of interferon-gamma production;positive regulation of interleukin-10 production;positive regulation of apoptotic process;T cell activation;positive regulation of interleukin-12 production;activation of cysteine-type endopeptidase activity involved in apoptotic process;negative regulation of apoptotic process;protein stabilization;positive regulation of interleu…	GO:0006259;GO:0006950;GO:0034641;GO:0005575;GO:0005622;GO:0005623;GO:0005737;GO:0005829;GO:0043234;GO:0005634;GO:0043226;GO:0005886;GO:0007165;GO:0005739;GO:0005768;GO:0048856;GO:0005576;GO:0016023;GO:0002376;GO:0008283;GO:0008219;GO:0005615;GO:0006457	DNA metabolic process;response to stress;cellular nitrogen compound metabolic process;cellular_component;intracellular;cell;cytoplasm;cytosol;protein complex;nucleus;organelle;plasma membrane;signal transduction;mitochondrion;endosome;anatomical structure development;extracellular region;cytoplasmic membrane-bounded vesicle;immune system process;cell proliferation;cell death;extracellular space;p…	.	.	HW	BL	.	.	.	.	11	8	5	4	7	4	4	3	6	3	2	1	6	3	1	0
chr2	93578141	93649799	+	LOC518393	XM_002685502	ENSBTAG00000038878	Uncharacterized protein	F	GO:0003824;GO:0050660;GO:0016614;GO:0008762;GO:0051537	catalytic activity;flavin adenine dinucleotide binding;oxidoreductase activity, acting on CH-OH group of donors;UDP-N-acetylmuramate dehydrogenase activity;2 iron, 2 sulfur cluster binding			.	.	HW	BL	.	.	.	.	13	4	4	1	7	1	1	0	5	1	2	0	9	2	4	1
chr2	94090494	94096131	+	LOC100848685	XM_003585761	.	caspase-10-like	.	.	.	.	.	.	.	HW	BL	.	.	.	.	1	0	1	0	1	0	1	0	0	0	0	0	0	0	0	0
chr2	101815176	101899212	+	PTH2R	NM_001192589	.	parathyroid hormone 2 receptor	.	.	.	.	.	.	.	HW	.	.	.	.	.	6	5	0	0	6	5	0	0	0	0	0	0	0	0	0	0
chr2	106509328	107621374	+	SPAG16	XM_002685561	ENSBTAG00000018549	sperm associated antigen 16	P,C,F	GO:0007283;GO:0042384;GO:0005737;GO:0005634;GO:0005874;GO:0035085;GO:0035086;GO:0005930;GO:0005515;GO:0019901	spermatogenesis;cilium assembly;cytoplasm;nucleus;microtubule;cilium axoneme;flagellar axoneme;axoneme;protein binding;protein kinase binding	GO:0000003;GO:0005575;GO:0005622;GO:0005623;GO:0005737;GO:0043234;GO:0022607;GO:0005634;GO:0043226;GO:0005856;GO:0000902;GO:0048856;GO:0048646;GO:0005929	reproduction;cellular_component;intracellular;cell;cytoplasm;protein complex;cellular component assembly;nucleus;organelle;cytoskeleton;cell morphogenesis;anatomical structure development;anatomical structure formation involved in morphogenesis;cilium	.	.	.	BL	.	.	BL	.	1	1	0	0	1	1	0	0	0	0	0	0	0	0	0	0
chr2	111025907	111035167	-	RNF25	NM_001015575	ENSBTAG00000003817	E3 ubiquitin-protein ligase RNF25	P,C,F	GO:0016567;GO:0051092;GO:0005634;GO:0005829;GO:0008270;GO:0046872;GO:0004842;GO:0051059;GO:0005515	protein ubiquitination;positive regulation of NF-kappaB transcription factor activity;nucleus;cytosol;zinc ion binding;metal ion binding;ubiquitin-protein ligase activity;NF-kappaB binding;protein binding	GO:0005575;GO:0005622;GO:0005623;GO:0005737;GO:0005829;GO:0005634;GO:0043226;GO:0006464	cellular_component;intracellular;cell;cytoplasm;cytosol;nucleus;organelle;protein modification process	.	.	HW	.	HO	.	.	.	1	0	0	0	1	0	0	0	0	0	0	0	0	0	0	0
chr2	111035559	111061914	+	STK36	NM_001205636	.	serine%2Fthreonine kinase 36	.	.	.	.	.	.	.	HW	.	HO	.	.	.	1	0	1	0	1	0	1	0	0	0	0	0	0	0	0	0
chr2	115337769	115367148	+	MOGAT1	NM_001001153	ENSBTAG00000008431	2-acylglycerol O-acyltransferase 1	P,C,F	GO:0006071;GO:0006629;GO:0008610;GO:0006651;GO:0016020;GO:0016021;GO:0005783;GO:0005624;GO:0005789;GO:0016740;GO:0016747;GO:0016746;GO:0003846;GO:0004144	glycerol metabolic process;lipid metabolic process;lipid biosynthetic process;diacylglycerol biosynthetic process;membrane;integral to membrane;endoplasmic reticulum;membrane fraction;endoplasmic reticulum membrane;transferase activity;transferase activity, transferring acyl groups other than amino-acyl groups;transferase activity, transferring acyl groups;2-acylglycerol O-acyltransferase activit…	GO:0005575;GO:0005622;GO:0005623;GO:0005737;GO:0006629;GO:0044281;GO:0009058;GO:0043226;GO:0005975;GO:0005783	cellular_component;intracellular;cell;cytoplasm;lipid metabolic process;small molecule metabolic process;biosynthetic process;organelle;carbohydrate metabolic process;endoplasmic reticulum	.	.	.	.	.	.	.	.	1	1	0	0	1	1	0	0	0	0	0	0	0	0	0	0
chr2	116609277	116617226	+	MRPL44	NM_001046321	ENSBTAG00000011514	39S ribosomal protein L44, mitochondrial	P,C,F	GO:0006396;GO:0005622;GO:0005739;GO:0030529;GO:0005840;GO:0016787;GO:0003723;GO:0004518;GO:0004519;GO:0004525	RNA processing;intracellular;mitochondrion;ribonucleoprotein complex;ribosome;hydrolase activity;RNA binding;nuclease activity;endonuclease activity;ribonuclease III activity	GO:0034641;GO:0005575;GO:0005622;GO:0005623;GO:0005737;GO:0043226;GO:0005739;GO:0005840	cellular nitrogen compound metabolic process;cellular_component;intracellular;cell;cytoplasm;organelle;mitochondrion;ribosome	.	.	.	.	.	.	.	.	2	1	0	0	2	1	0	0	1	0	0	0	1	0	0	0
chr2	117033943	117047039	-	FAM124B	NM_001101870	ENSBTAG00000038700	Protein FAM124B	F	GO:0005515	protein binding			.	.	.	.	.	.	.	.	4	2	2	1	3	1	1	0	1	1	1	1	0	0	0	0
chr2	124225139	124228053	+	LOC528262	XM_002685602	ENSBTAG00000039346		P,F	GO:0008152;GO:0016791	metabolic process;phosphatase activity			.	.	.	.	.	.	.	.	3	1	0	0	3	1	0	0	1	0	0	0	0	0	0	0
chr2	124532029	124581078	+	PHC2	NM_001192908	.	polyhomeotic homolog 2 %28Drosophila%29	.	.	.	.	.	.	.	.	.	.	.	.	.	49	46	29	29	39	36	22	22	30	27	16	16	28	26	18	18
chr2	125550741	125559770	-	TXLNA	XM_002685068	ENSBTAG00000012867	taxilin alpha	C	GO:0005737	cytoplasm	GO:0005575;GO:0005622;GO:0005623;GO:0005737	cellular_component;intracellular;cell;cytoplasm	.	.	.	.	.	.	.	.	3	3	2	2	1	1	0	0	1	1	1	1	1	1	1	1
chr2	125550741	125559763	-	LOC100852159	XM_003581886	.	.	.	.	.	.	.	.	.	.	.	.	.	.	.	3	3	2	2	1	1	0	0	1	1	1	1	1	1	1	1
chr2	125928670	125967463	+	LOC506672	XM_003581887	.	.	.	.	.	.	.	.	.	.	.	.	.	.	.	6	6	5	5	5	5	5	5	1	1	0	0	0	0	0	0
chr2	126120123	126125304	-	LOC100849927	XM_003585097	.	.	.	.	.	.	.	.	.	.	.	.	.	.	.	3	2	2	1	3	2	2	1	0	0	0	0	0	0	0	0
chr2	126161373	126174508	-	LOC532108	XM_610618	ENSBTAG00000039994		F	GO:0003824	catalytic activity			.	.	.	.	.	.	.	.	8	7	3	2	7	6	3	2	1	1	0	0	0	0	0	0
chr2	131038621	131063615	+	AIM1L	NM_001109791	ENSBTAG00000005629	absent in melanoma 1-like protein						.	.	.	.	.	.	.	.	7	5	4	3	4	2	1	0	3	2	3	2	3	1	2	1
chr2	133163373	133184649	+	IL28RA	NM_001191497	.	interleukin 28 receptor%2C alpha %28interferon%2C lambda receptor%29	.	.	.	.	.	.	.	.	.	.	.	.	.	2	1	0	0	2	1	0	0	0	0	0	0	1	1	0	0
chr2	133588029	133597042	-	TCEB3	NM_001102333	ENSBTAG00000026585	elongin A	P,C,F	GO:0006351;GO:0005634;GO:0003677	transcription, DNA-dependent;nucleus;DNA binding	GO:0034641;GO:0005575;GO:0005622;GO:0005623;GO:0009058;GO:0005634;GO:0043226	cellular nitrogen compound metabolic process;cellular_component;intracellular;cell;biosynthetic process;nucleus;organelle	.	.	.	BL	.	.	.	.	13	8	9	6	8	4	6	3	6	3	4	2	4	2	3	2
chr2	135302047	135309255	-	CELA3B	NM_001166518	ENSBTAG00000013085	proproteinase E	P,F	GO:0006508;GO:0004252	proteolysis;serine-type endopeptidase activity			.	.	.	.	.	.	.	HO	2	1	0	0	2	1	0	0	1	0	0	0	1	0	0	0
chr2	135498895	135571713	+	USP48	XM_001789588	ENSBTAG00000006940	ubiquitin specific peptidase 48	P,C,F	GO:0006511;GO:0005634;GO:0005737;GO:0005739;GO:0004221;GO:0005515	ubiquitin-dependent protein catabolic process;nucleus;cytoplasm;mitochondrion;ubiquitin thiolesterase activity;protein binding	GO:0009056	catabolic process	.	.	.	.	.	.	.	HO	1	1	0	0	1	1	0	0	0	0	0	0	0	0	0	0
chr2	137276273	137281970	+	LOC615045	XM_002685729	ENSBTAG00000013039	Uncharacterized protein	P,F	GO:0016042;GO:0006644;GO:0005509;GO:0004623	lipid catabolic process;phospholipid metabolic process;calcium ion binding;phospholipase A2 activity	GO:0006629;GO:0009056	lipid metabolic process;catabolic process	.	.	.	.	.	.	.	HO	9	1	2	1	9	1	2	1	0	0	0	0	4	0	0	0
chr2	137330531	137333876	+	PLA2G2E	NM_001192086	.	phospholipase A2%2C group IIE	.	.	.	.	.	.	.	.	.	.	.	.	HO	1	0	1	0	1	0	1	0	0	0	0	0	0	0	0	0
chr2	140444358	140587177	+	LOC100848477	XM_003581908	.	.	.	.	.	.	.	.	.	.	.	.	.	.	.	2	2	0	0	1	1	0	0	1	1	0	0	0	0	0	0
chr3	676540	715107	-	LOC790004	XM_001256602	ENSBTAG00000000584	Uncharacterized protein	P,C,F	GO:0005975;GO:0016020;GO:0016758	carbohydrate metabolic process;membrane;transferase activity, transferring hexosyl groups	GO:0005575;GO:0005623;GO:0005975	cellular_component;cell;carbohydrate metabolic process	.	.	.	.	.	.	.	.	4	3	1	0	4	3	1	0	0	0	0	0	0	0	0	0
chr3	3917715	3947241	+	ALDH9A1	NM_001046423	ENSBTAG00000017852	4-trimethylaminobutyraldehyde dehydrogenase	P,C,F	GO:0008152;GO:0055114;GO:0006081;GO:0009437;GO:0042136;GO:0005737;GO:0005886;GO:0005829;GO:0005739;GO:0016491;GO:0016620;GO:0004029;GO:0019145	metabolic process;oxidation-reduction process;cellular aldehyde metabolic process;carnitine metabolic process;neurotransmitter biosynthetic process;cytoplasm;plasma membrane;cytosol;mitochondrion;oxidoreductase activity;oxidoreductase activity, acting on the aldehyde or oxo group of donors, NAD or NADP as acceptor;aldehyde dehydrogenase (NAD) activity;aminobutyraldehyde dehydrogenase activity	GO:0034641;GO:0005575;GO:0005622;GO:0005623;GO:0005737;GO:0005829;GO:0044281;GO:0009058;GO:0006520;GO:0043226;GO:0005886;GO:0005739;GO:0007267;GO:0050877	cellular nitrogen compound metabolic process;cellular_component;intracellular;cell;cytoplasm;cytosol;small molecule metabolic process;biosynthetic process;cellular amino acid metabolic process;organelle;plasma membrane;mitochondrion;cell-cell signaling;neurological system process	.	.	.	.	.	.	.	.	2	1	1	0	2	1	1	0	1	0	1	0	1	0	1	0
chr3	7710015	7712783	+	C3H1orf111	NM_001046460	ENSBTAG00000010174	Uncharacterized protein C1orf111 homolog						.	.	.	.	.	.	.	.	1	1	1	1	1	1	1	1	0	0	0	0	0	0	0	0
chr3	9900433	9939481	+	SLAMF1	NM_174184	ENSBTAG00000007927	signaling lymphocytic activation molecule	P,C,F	GO:0046649;GO:0009986;GO:0016021;GO:0009897;GO:0004872;GO:0005515	lymphocyte activation;cell surface;integral to membrane;external side of plasma membrane;receptor activity;protein binding	GO:0005575;GO:0005623;GO:0005886;GO:0002376	cellular_component;cell;plasma membrane;immune system process	.	.	.	.	.	.	.	.	3	1	2	1	1	1	1	1	0	0	0	0	2	0	1	0
chr3	11242005	11244858	-	LOC616952	XM_001788517	ENSBTAG00000047063	olfactory receptor, family 10, subfamily J, member 1	P,C	GO:0007186;GO:0016021	G-protein coupled receptor signaling pathway;integral to membrane	GO:0005575;GO:0005623;GO:0007165	cellular_component;cell;signal transduction	.	.	.	.	.	.	.	.	5	3	3	1	5	3	3	1	0	0	0	0	2	0	2	0
chr3	13626637	13690132	-	LOC531264	XM_003581924	.	.	.	.	.	.	.	.	.	.	.	.	.	.	.	9	3	1	1	5	1	0	0	6	2	1	1	3	0	0	0
chr3	13874606	13918243	+	FCRL3	XM_002685955	ENSBTAG00000039702	Fc receptor-like 3	F	GO:0005515	protein binding			.	.	.	.	.	.	.	.	8	8	3	3	8	8	3	3	0	0	0	0	0	0	0	0
chr3	14046734	14111130	+	LOC517126	XM_003581925	.	.	.	.	.	.	.	.	.	.	.	.	.	.	.	6	6	1	1	5	5	0	0	2	2	1	1	1	1	0	0
chr3	14178746	14235164	-	LOC100849046	XM_003581926	.	.	.	.	.	.	.	.	.	.	.	.	.	.	.	5	3	1	1	5	3	1	1	2	0	0	0	2	0	0	0
chr3	17042862	17052654	+	PMVK	NM_001046151	ENSBTAG00000017819	phosphomevalonate kinase	P,C,F	GO:0006695;GO:0070723;GO:0016126;GO:0005737;GO:0005777;GO:0004631;GO:0005524	cholesterol biosynthetic process;response to cholesterol;sterol biosynthetic process;cytoplasm;peroxisome;phosphomevalonate kinase activity;ATP binding	GO:0005575;GO:0005622;GO:0005623;GO:0005737;GO:0006629;GO:0044281;GO:0009058	cellular_component;intracellular;cell;cytoplasm;lipid metabolic process;small molecule metabolic process;biosynthetic process	.	.	.	.	.	.	.	.	2	1	0	0	2	1	0	0	0	0	0	0	1	0	0	0
chr3	17876108	17886335	+	DENND4B	XM_002686018	ENSBTAG00000018711	DENN/MADD domain containing 4B						.	.	.	.	.	.	.	.	3	3	2	2	3	3	2	2	1	1	1	1	0	0	0	0
chr3	18083689	18097221	-	NPR1	NM_001192751	.	natriuretic peptide receptor A%2Fguanylate cyclase A %28atrionatriuretic peptide receptor A%29	.	.	.	.	.	.	.	.	.	.	.	.	.	3	3	2	2	3	3	2	2	0	0	0	0	0	0	0	0
chr3	18168156	18175068	+	S100A16	NM_001075218	ENSBTAG00000014204	Protein S100-A16	P,C,F	GO:0051592;GO:0005737;GO:0005634;GO:0005829;GO:0005730;GO:0005886;GO:0005509;GO:0046872;GO:0042803	response to calcium ion;cytoplasm;nucleus;cytosol;nucleolus;plasma membrane;calcium ion binding;metal ion binding;protein homodimerization activity	GO:0005575;GO:0005622;GO:0005623;GO:0005737;GO:0005829;GO:0005634;GO:0043226;GO:0005730	cellular_component;intracellular;cell;cytoplasm;cytosol;nucleus;organelle;nucleolus	.	.	.	.	.	.	.	.	1	1	0	0	1	1	0	0	0	0	0	0	0	0	0	0
chr3	18473058	18475744	+	LOC786371	XM_001254066	ENSBTAG00000024437	Uncharacterized protein	F	GO:0005509	calcium ion binding			.	.	.	.	.	.	.	HO	1	0	0	0	1	0	0	0	0	0	0	0	0	0	0	0
chr3	18521580	18537989	+	PGLYRP4	XM_002686023	.	peptidoglycan recognition protein 4	.	.	.	.	.	.	.	.	.	.	.	.	HO	7	6	4	4	6	5	4	4	4	4	2	2	3	2	1	1
chr3	18936922	18942828	+	LOC100301420	XM_002683613	.	uncharacterized LOC100301420	.	.	.	.	.	.	.	.	.	.	.	BL	.	2	2	2	2	2	2	2	2	0	0	0	0	0	0	0	0
chr3	19720446	19724079	+	CRNN	NM_001191303	.	cornulin	.	.	.	.	.	.	.	.	BL	.	.	.	.	4	0	0	0	3	0	0	0	0	0	0	0	1	0	0	0
chr3	19778920	19780335	+	LOC517877	XM_596056	.	.	.	.	.	.	.	.	.	.	BL	.	.	.	.	5	1	2	1	4	0	1	0	1	1	1	1	0	0	0	0
chr3	21518292	21541222	+	CTSS	NM_001033615	ENSBTAG00000017135	Cathepsin S	P,C,F	GO:0006508;GO:0002250;GO:0097067;GO:0005764;GO:0043231;GO:0016020;GO:0016787;GO:0008233;GO:0004197;GO:0008234;GO:0005515	proteolysis;adaptive immune response;cellular response to thyroid hormone stimulus;lysosome;intracellular membrane-bounded organelle;membrane;hydrolase activity;peptidase activity;cysteine-type endopeptidase activity;cysteine-type peptidase activity;protein binding	GO:0005575;GO:0005622;GO:0005623;GO:0005737;GO:0043226;GO:0005773;GO:0005764	cellular_component;intracellular;cell;cytoplasm;organelle;vacuole;lysosome	MT	Meat	.	.	.	.	.	.	2	2	0	0	2	2	0	0	0	0	0	0	0	0	0	0
chr3	21681052	21689569	-	ADAMTSL4	NM_001101061	ENSBTAG00000003604	ADAMTS-like protein 4	P,C,F	GO:0043065;GO:0030198;GO:0031012;GO:0005614;GO:0008233;GO:0002020;GO:0004222;GO:0005515	positive regulation of apoptotic process;extracellular matrix organization;extracellular matrix;interstitial matrix;peptidase activity;protease binding;metalloendopeptidase activity;protein binding	GO:0005575;GO:0005576;GO:0005578;GO:0030198	cellular_component;extracellular region;proteinaceous extracellular matrix;extracellular matrix organization	.	.	.	.	.	.	.	.	3	2	0	0	3	2	0	0	1	0	0	0	1	0	0	0
chr3	27351777	27516376	+	SPAG17	XM_003581951	.	.	.	.	.	.	.	.	.	.	.	.	.	.	.	5	2	2	0	2	1	1	0	2	0	1	0	1	1	0	0
chr3	27529411	27563951	-	WDR3	NM_001192388	.	WD repeat domain 3	.	.	.	.	.	.	.	.	.	.	.	.	.	3	0	1	0	3	0	1	0	0	0	0	0	0	0	0	0
chr3	27993107	28000614	+	LOC618976	XM_002686120	.	ran-specific GTPase-activating protein-like	.	.	.	.	.	.	.	.	.	.	.	.	.	2	2	2	2	2	2	2	2	0	0	0	0	0	0	0	0
chr3	28476313	28529876	-	TTF2	NM_001080735	ENSBTAG00000015392	transcription termination factor 2	C,F	GO:0005737;GO:0005634;GO:0003676;GO:0005524;GO:0008270;GO:0016787;GO:0004386;GO:0008026;GO:0003677;GO:0005515	cytoplasm;nucleus;nucleic acid binding;ATP binding;zinc ion binding;hydrolase activity;helicase activity;ATP-dependent helicase activity;DNA binding;protein binding	GO:0005575;GO:0005622;GO:0005623;GO:0005737;GO:0005634;GO:0043226	cellular_component;intracellular;cell;cytoplasm;nucleus;organelle	.	.	.	.	.	.	.	.	6	4	0	0	4	2	0	0	4	3	0	0	1	1	0	0
chr3	30779287	30784523	-	TSHB	NM_174205	ENSBTAG00000006295	Thyrotropin subunit beta	C,F	GO:0005576;GO:0005179	extracellular region;hormone activity	GO:0005575;GO:0005576	cellular_component;extracellular region	.	.	.	.	.	.	.	.	1	0	0	0	1	0	0	0	0	0	0	0	0	0	0	0
chr3	34466643	34478591	+	OVGP1	NM_001080216	ENSBTAG00000005973	oviduct-specific glycoprotein	P,F	GO:0005975;GO:0006032;GO:0003824;GO:0004553;GO:0004568;GO:0043169	carbohydrate metabolic process;chitin catabolic process;catalytic activity;hydrolase activity, hydrolyzing O-glycosyl compounds;chitinase activity;cation binding	GO:0009056;GO:0005975	catabolic process;carbohydrate metabolic process	.	.	.	.	.	.	.	.	4	3	0	0	2	2	0	0	3	2	0	0	0	0	0	0
chr3	36816792	36840900	-	CELSR2	NM_001192931	.	cadherin%2C EGF LAG seven-pass G-type receptor 2 %28flamingo homolog%2C Drosophila%29	.	.	.	.	.	.	.	.	.	.	.	.	.	3	2	1	1	3	2	1	1	1	0	0	0	1	0	0	0
chr3	37121813	37175188	-	GPSM2	NM_001192355	.	G-protein signaling modulator 2	.	.	.	.	.	.	.	.	.	.	.	.	.	2	0	0	0	2	0	0	0	0	0	0	0	0	0	0	0
chr3	43134534	43189648	-	LOC533361	XM_002686209	.	radial spoke head protein 9 homolog	.	.	.	.	.	.	.	.	.	.	.	.	.	1	1	1	1	1	1	1	1	0	0	0	0	0	0	0	0
chr3	52193257	52274227	+	LOC100849695	XM_003581982	.	.	.	.	.	.	.	.	.	.	BL	.	.	.	.	3	3	3	3	3	3	3	3	0	0	0	0	0	0	0	0
chr3	54474517	54560219	-	RPAP2	NM_001103266	ENSBTAG00000018739	RNA polymerase II associated protein 2	P,C,F	GO:0009301;GO:0070940;GO:0005634;GO:0005737;GO:0016591;GO:0008420	snRNA transcription;dephosphorylation of RNA polymerase II C-terminal domain;nucleus;cytoplasm;DNA-directed RNA polymerase II, holoenzyme;CTD phosphatase activity			.	.	.	BL	.	.	.	.	2	1	1	0	2	1	1	0	1	1	0	0	1	1	0	0
chr3	57953451	58115622	+	LOC781596	XM_003581985	.	.	.	.	.	.	.	.	.	.	.	.	.	.	.	14	6	11	5	10	3	9	3	1	1	1	1	3	2	1	1
chr3	61064889	61099265	-	CLCA1	NM_001206176	.	chloride channel accessory 1	.	.	.	.	.	.	.	.	.	.	.	.	.	5	3	2	2	3	1	1	1	0	0	0	0	3	2	1	1
chr3	71324883	71403387	-	FAM73A	XM_002686298	ENSBTAG00000031044	family with sequence similarity 73, member A						.	.	.	.	.	.	.	.	3	3	2	2	3	3	2	2	1	1	1	1	1	1	1	1
chr3	73856038	73862876	-	RABGGTB	NM_001015646	ENSBTAG00000018447	geranylgeranyl transferase type-2 subunit beta	F	GO:0003824;GO:0005515	catalytic activity;protein binding			.	.	.	.	.	.	.	.	1	0	0	0	1	0	0	0	0	0	0	0	0	0	0	0
chr3	87333504	87547014	-	ROR1	XM_001789260	ENSBTAG00000012312	receptor tyrosine kinase-like orphan receptor 1	F	GO:0016772	transferase activity, transferring phosphorus-containing groups	GO:0007165;GO:0006464	signal transduction;protein modification process	.	.	.	.	.	.	.	.	2	1	1	1	2	1	1	1	0	0	0	0	0	0	0	0
chr3	90319222	90367908	+	TM2D1	NM_001079593	ENSBTAG00000017161	TM2 domain-containing protein 1	P,C,F	GO:0007186;GO:0008624;GO:0005887;GO:0004930;GO:0001540	G-protein coupled receptor signaling pathway;induction of apoptosis by extracellular signals;integral to plasma membrane;G-protein coupled receptor activity;beta-amyloid binding	GO:0005575;GO:0005623;GO:0005886;GO:0007165	cellular_component;cell;plasma membrane;signal transduction	.	.	.	.	.	.	.	.	1	1	0	0	1	1	0	0	0	0	0	0	0	0	0	0
chr3	95576971	95620454	+	C8B	NM_001046141	ENSBTAG00000003775	complement component 8, beta polypeptide	P,C,F	GO:0006955;GO:0005579;GO:0005515	immune response;membrane attack complex;protein binding	GO:0005575;GO:0005623;GO:0043234;GO:0005886;GO:0002376	cellular_component;cell;protein complex;plasma membrane;immune system process	.	.	.	.	.	.	.	.	5	3	0	0	4	2	0	0	3	1	0	0	2	0	0	0
chr3	106971083	107065964	-	LOC535643	XM_003582019	.	.	.	.	.	.	.	.	.	.	BL	.	.	BL	.	5	4	4	4	5	4	4	4	1	1	1	1	2	1	1	1
chr3	112741409	112790117	-	LOC100139424	XM_003582028	.	.	.	.	.	.	.	.	.	.	.	.	.	.	.	6	4	1	1	5	3	0	0	3	1	0	0	3	1	1	1
chr3	112990984	113071505	-	RLF	NM_001205939	.	rearranged L-myc fusion	.	.	.	.	.	.	.	.	.	HO	.	.	.	6	2	1	1	5	1	0	0	1	1	1	1	0	0	0	0
chr3	113308592	113352383	+	TRIT1	NM_001192840	.	tRNA isopentenyltransferase 1	.	.	.	.	.	.	.	.	.	HO	.	.	.	4	2	1	1	2	1	0	0	2	1	1	1	0	0	0	0
chr3	113682864	113687709	-	KIAA0754	NM_001206988	.	KIAA0754 ortholog	.	.	.	.	.	.	.	.	.	HO	.	.	.	7	2	1	0	6	1	1	0	1	0	0	0	2	1	0	0
chr3	117853034	117879398	-	ZMYM1	NM_001205509	.	zinc finger%2C MYM-type 1	.	.	.	.	.	.	.	.	BL	.	.	.	.	3	2	0	0	2	1	0	0	1	0	0	0	1	1	0	0
chr3	120323558	120353346	+	SAG	NM_181000	ENSBTAG00000021480	S-arrestinS-arrestin short form						.	.	.	.	.	.	.	.	2	2	0	0	2	2	0	0	0	0	0	0	0	0	0	0
chr3	120789842	120845525	-	LOC100138072	XM_002684095	ENSBTAG00000017434	HEAT repeat containing 7B1	F	GO:0005488	binding			.	.	.	.	.	.	.	.	5	5	3	3	4	4	3	3	2	2	0	0	2	2	1	1
chr3	124889224	124909354	+	RBM44	XM_001256090	ENSBTAG00000010676	RNA binding motif protein 44	F	GO:0000166;GO:0003676	nucleotide binding;nucleic acid binding			.	.	.	.	.	.	.	.	13	7	2	0	12	6	2	0	1	1	0	0	0	0	0	0
chr3	125297339	125356965	+	TRAF3IP1	NM_001192044	.	TNF receptor-associated factor 3 interacting protein 1	.	.	.	.	.	.	.	.	.	.	.	.	.	11	7	1	1	10	7	1	1	4	2	0	0	5	2	0	0
chr3	127390588	127444702	-	LOC100847285	XM_003587659	.	thioredoxin reductase 3-like	.	.	.	.	.	.	.	.	.	.	.	.	.	5	5	3	3	5	5	3	3	0	0	0	0	0	0	0	0
chr3	127390588	127414875	-	TXNRD3	XM_003582045	.	.	.	.	.	.	.	.	.	.	.	.	.	.	.	3	3	1	1	3	3	1	1	0	0	0	0	0	0	0	0
chr4	8610371	8644230	-	LOC100847712	XM_003582048	.	.	.	.	.	.	.	.	.	.	.	.	.	.	.	2	2	0	0	2	2	0	0	0	0	0	0	0	0	0	0
chr4	9157439	9255334	+	ABCA13	XM_002686635	ENSBTAG00000003531	ATP-binding cassette, sub-family A (ABC1), member 13	P,F	GO:0006200;GO:0000166;GO:0005524;GO:0016887;GO:0017111	ATP catabolic process;nucleotide binding;ATP binding;ATPase activity;nucleoside-triphosphatase activity	GO:0034641;GO:0044281;GO:0009056;GO:0034655	cellular nitrogen compound metabolic process;small molecule metabolic process;catabolic process;nucleobase-containing compound catabolic process	.	.	.	.	.	.	.	.	42	42	17	17	32	32	11	11	5	5	1	1	10	10	7	7
chr4	9866384	9967688	+	ANKIB1	NM_001192052	.	ankyrin repeat and IBR domain containing 1	.	.	.	.	.	.	.	.	.	.	.	.	.	2	1	1	1	1	0	0	0	1	1	1	1	0	0	0	0
chr4	10114472	10120735	+	RBM48	NM_001101854	ENSBTAG00000018363	UPF0712 protein C7orf64 homolog	C,F	GO:0005634;GO:0000166	nucleus;nucleotide binding			.	.	.	.	.	.	.	.	10	10	0	0	9	9	0	0	2	2	0	0	3	3	0	0
chr4	12432898	12788476	+	PPP1R9A	NM_001076153	.	protein phosphatase 1%2C regulatory subunit 9A	.	.	.	.	.	.	.	.	.	.	.	.	.	2	2	1	1	1	1	0	0	0	0	0	0	1	1	1	1
chr4	13316561	13696022	+	DYNC1I1	NM_001046516	ENSBTAG00000027134	Cytoplasmic dynein 1 intermediate chain 1	P,C,F	GO:0006810;GO:0005737;GO:0005856;GO:0005874;GO:0005694;GO:0000922;GO:0005868;GO:0000775;GO:0000776;GO:0031982;GO:0000777;GO:0030286;GO:0005515;GO:0003774	transport;cytoplasm;cytoskeleton;microtubule;chromosome;spindle pole;cytoplasmic dynein complex;chromosome, centromeric region;kinetochore;vesicle;condensed chromosome kinetochore;dynein complex;protein binding;motor activity	GO:0005575;GO:0005622;GO:0005623;GO:0005737;GO:0043234;GO:0006810;GO:0043226;GO:0005694;GO:0005856	cellular_component;intracellular;cell;cytoplasm;protein complex;transport;organelle;chromosome;cytoskeleton	.	.	.	.	.	.	.	.	5	4	3	2	1	0	1	0	2	2	1	1	2	2	1	1
chr4	15737049	15916669	-	LOC100847952	XM_003582052	.	.	.	.	.	.	.	.	.	.	.	.	.	.	.	8	1	1	0	6	0	1	0	3	1	0	0	2	0	0	0
chr4	31521026	31588594	+	SP4	XM_002707811	ENSBTAG00000014389	Sp4 transcription factor	P,C,F	GO:0008016;GO:0006357;GO:0005622;GO:0008270	regulation of heart contraction;regulation of transcription from RNA polymerase II promoter;intracellular;zinc ion binding	GO:0005575;GO:0005622;GO:0005623	cellular_component;intracellular;cell	.	.	.	.	.	.	.	.	2	0	0	0	2	0	0	0	1	0	0	0	1	0	0	0
chr4	38776571	39177792	+	LOC517284	XM_003582072	.	.	.	.	.	.	.	.	.	.	BL	.	.	.	.	29	25	10	8	23	20	8	6	6	5	2	2	6	3	1	0
chr4	41383867	41590466	+	SEMA3C	NM_001101082	ENSBTAG00000006138	Semaphorin-3C	P,C,F	GO:0009791;GO:0007275;GO:0001755;GO:0001974;GO:0007507;GO:0003151;GO:0001756;GO:0003350;GO:0021915;GO:0060174;GO:0003215;GO:0060666;GO:0007411;GO:0005576;GO:0016020;GO:0005615;GO:0004872;GO:0005515;GO:0030215	post-embryonic development;multicellular organismal development;neural crest cell migration;blood vessel remodeling;heart development;outflow tract morphogenesis;somitogenesis;pulmonary myocardium development;neural tube development;limb bud formation;cardiac right ventricle morphogenesis;dichotomous subdivision of terminal units involved in salivary gland branching;axon guidance;extracellular re…	GO:0005575;GO:0005623;GO:0009790;GO:0048856;GO:0030154;GO:0048646;GO:0005576;GO:0040011;GO:0048870;GO:0005615	cellular_component;cell;embryo development;anatomical structure development;cell differentiation;anatomical structure formation involved in morphogenesis;extracellular region;locomotion;cell motility;extracellular space	.	.	.	.	.	.	.	.	1	1	0	0	1	1	0	0	0	0	0	0	0	0	0	0
chr4	45067794	45152295	-	RSBN1L	XM_002686750	ENSBTAG00000015753	round spermatid basic protein 1-like						.	.	.	.	.	.	.	.	3	2	2	1	1	0	1	0	0	0	0	0	2	2	1	1
chr4	48960054	49012755	+	LOC786198	XM_003582081	.	.	.	.	.	.	.	.	.	.	.	.	.	.	.	13	11	5	4	13	11	5	4	2	1	2	1	3	1	2	1
chr4	54477456	54738792	+	TFEC	NM_001083739	ENSBTAG00000014228	transcription factor EC	P,C,F	GO:0006355;GO:0034605;GO:0005634;GO:0046983	regulation of transcription, DNA-dependent;cellular response to heat;nucleus;protein dimerization activity	GO:0006950;GO:0005575;GO:0005622;GO:0005623;GO:0005634;GO:0043226	response to stress;cellular_component;intracellular;cell;nucleus;organelle	.	.	.	.	.	.	.	.	1	0	0	0	1	0	0	0	0	0	0	0	0	0	0	0
chr4	69033979	69046031	+	FKBP14	NM_001076391	.	FK506 binding protein 14%2C 22 kDa	.	.	.	.	.	.	.	.	.	.	.	.	.	1	1	0	0	1	1	0	0	0	0	0	0	0	0	0	0
chr4	101414251	101515293	+	LRGUK	NM_001192687	.	leucine-rich repeats and guanylate kinase domain containing	.	.	.	.	.	.	.	.	.	.	.	.	.	2	1	0	0	2	1	0	0	1	1	0	0	0	0	0	0
chr4	102561054	102583818	+	STRA8	XM_001253649	ENSBTAG00000001346	stimulated by retinoic acid gene 8 homolog (mouse)	P,C	GO:0006355;GO:0007283;GO:0007129;GO:0001541;GO:0009566;GO:0048599;GO:0046620;GO:0007131;GO:0071300;GO:0007066;GO:0010032;GO:0033315;GO:0042138;GO:0005634	regulation of transcription, DNA-dependent;spermatogenesis;synapsis;ovarian follicle development;fertilization;oocyte development;regulation of organ growth;reciprocal meiotic recombination;cellular response to retinoic acid;female meiosis sister chromatid cohesion;meiotic chromosome condensation;meiotic cell cycle DNA replication checkpoint;meiotic DNA double-strand break formation;nucleus	GO:0005575;GO:0005622;GO:0005623;GO:0005634;GO:0043226	cellular_component;intracellular;cell;nucleus;organelle	.	.	.	.	.	.	BL	.	19	9	8	5	18	8	7	4	12	5	5	3	15	6	5	3
chr4	102584525	102723946	-	LOC514257	NM_001075657	ENSBTAG00000031548	hypothetical protein LOC514257	P,C,F	GO:0006810;GO:0055085;GO:0016020;GO:0005215	transport;transmembrane transport;membrane;transporter activity	GO:0005575;GO:0005623;GO:0006810;GO:0055085	cellular_component;cell;transport;transmembrane transport	.	.	.	.	.	.	BL	.	17	5	5	2	16	4	4	1	11	2	2	1	11	1	3	1
chr4	106310935	106362112	-	ZC3HAV1	XM_002686998	ENSBTAG00000021617	zinc finger CCCH-type, antiviral 1	P,F	GO:0032481;GO:0071360;GO:0003676;GO:0008270;GO:0003950;GO:0005515	positive regulation of type I interferon production;cellular response to exogenous dsRNA;nucleic acid binding;zinc ion binding;NAD+ ADP-ribosyltransferase activity;protein binding			.	.	.	.	.	.	.	.	1	1	1	1	1	1	1	1	0	0	0	0	0	0	0	0
chr4	108971859	109215841	+	LOC100296901	XM_003582134	.	.	.	.	.	.	.	.	.	.	.	.	.	.	.	36	22	12	8	17	11	7	5	22	14	8	4	17	8	5	3
chr4	109328790	109329501	+	LOC100336121	XM_003582135	.	.	.	.	.	.	.	.	.	.	.	.	.	.	.	15	6	7	3	8	1	4	1	10	3	5	1	9	2	4	1
chr4	109342736	109343752	-	LOC789121	XM_001255969	.	.	.	.	.	.	.	.	.	.	.	.	.	.	.	2	2	0	0	2	2	0	0	0	0	0	0	0	0	0	0
chr4	109360880	109361391	+	LOC100300282	XM_003585376	.	.	.	.	.	.	.	.	.	.	.	.	.	.	.	8	8	5	5	8	8	5	5	1	1	1	1	1	1	1	1
chr4	109420994	109421623	+	LOC100850187	XM_003582138	.	.	.	.	.	.	.	.	.	.	.	.	.	.	.	4	4	3	3	4	4	3	3	0	0	0	0	0	0	0	0
chr4	109514267	109518397	+	LOC514734	XM_003582145	.	.	.	.	.	.	.	.	.	.	.	.	.	.	.	11	7	5	3	8	7	4	3	3	0	1	0	1	0	0	0
chr4	109824762	110061402	+	LOC100300510	XM_003582150	.	.	.	.	.	.	.	.	.	.	.	.	.	.	.	9	3	2	1	7	3	1	1	2	0	1	0	3	0	1	0
chr4	110334944	110335889	-	LOC507229	XM_002687111	ENSBTAG00000024230		P,C	GO:0007186;GO:0016021	G-protein coupled receptor signaling pathway;integral to membrane	GO:0005575;GO:0005623;GO:0007165	cellular_component;cell;signal transduction	.	.	.	.	.	.	.	.	1	1	1	1	1	1	1	1	0	0	0	0	0	0	0	0
chr4	111310958	111312105	+	LOC787500	XM_001254876	.	.	.	.	.	.	.	.	.	.	.	.	.	.	.	4	4	1	1	3	3	0	0	3	3	1	1	2	2	0	0
chr4	111645971	111646904	+	LOC514662	XM_002687031	.	olfactory receptor%2C family 2%2C subfamily A%2C member 2-like	.	.	.	.	.	.	.	.	.	.	.	BL	.	3	3	2	2	1	1	0	0	1	1	1	1	1	1	1	1
chr4	114365261	116020145	+	CNTNAP2	XM_002687137	ENSBTAG00000027832	Uncharacterized protein	P,C,F	GO:0021987;GO:0031175;GO:0007610;GO:0021756;GO:0021794;GO:0021761;GO:0071109;GO:0071205;GO:0071625;GO:0009986;GO:0016020;GO:0016021;GO:0005794;GO:0005769;GO:0008076;GO:0030673;GO:0044224;GO:0019899;GO:0005515	cerebral cortex development;neuron projection development;behavior;striatum development;thalamus development;limbic system development;superior temporal gyrus development;protein localization to juxtaparanode region of axon;vocalization behavior;cell surface;membrane;integral to membrane;Golgi apparatus;early endosome;voltage-gated potassium channel complex;axolemma;juxtaparanode region of axon;e…	GO:0005575;GO:0005622;GO:0005623;GO:0005737;GO:0043234;GO:0043226;GO:0005794;GO:0005886;GO:0005768;GO:0048856;GO:0030154	cellular_component;intracellular;cell;cytoplasm;protein complex;organelle;Golgi apparatus;plasma membrane;endosome;anatomical structure development;cell differentiation	.	.	.	.	HO	.	.	.	2	2	1	1	2	2	1	1	0	0	0	0	0	0	0	0
chr4	116536674	116549369	-	ZNF786	XM_002687138	ENSBTAG00000014768	zinc finger protein 786	P,C,F	GO:0006355;GO:0005622;GO:0003676;GO:0008270	regulation of transcription, DNA-dependent;intracellular;nucleic acid binding;zinc ion binding	GO:0005575;GO:0005622;GO:0005623	cellular_component;intracellular;cell	.	.	.	.	.	.	.	.	10	5	1	1	9	4	1	1	1	1	0	0	0	0	0	0
chr4	118720610	118722211	+	LOC100138276	XM_001789687	.	.	.	.	.	.	.	.	.	.	.	HO	.	.	.	3	1	3	1	3	1	3	1	0	0	0	0	0	0	0	0
chr5	10385369	10396555	-	C1S	NM_001076550	ENSBTAG00000004840	complement C1s subcomponent	P,C,F	GO:0006508;GO:0006956;GO:0005576;GO:0005509;GO:0003824;GO:0016787;GO:0004252;GO:0008233	proteolysis;complement activation;extracellular region;calcium ion binding;catalytic activity;hydrolase activity;serine-type endopeptidase activity;peptidase activity	GO:0005575;GO:0005576;GO:0002376	cellular_component;extracellular region;immune system process	.	.	.	.	.	.	.	.	3	2	2	2	2	1	1	1	2	1	1	1	0	0	0	0
chr5	10568543	10582070	-	USP5	NM_001192056	.	ubiquitin specific peptidase 5 %28isopeptidase T%29	.	.	.	.	.	.	.	.	.	.	.	.	.	2	1	0	0	2	1	0	0	0	0	0	0	1	1	0	0
chr5	10770925	10778132	+	ACRBP	XM_002687869	ENSBTAG00000034246	acrosin binding protein						.	.	.	.	.	.	.	.	3	1	1	0	3	1	1	0	0	0	0	0	2	0	1	0
chr5	16935527	17140042	+	LRRIQ1	NM_001191135	.	leucine-rich repeats and IQ motif containing 1	.	.	.	.	.	.	.	.	.	.	HW	.	.	6	3	1	0	5	2	1	0	1	1	0	0	2	2	0	0
chr5	22130101	22262198	-	ATP2B1	NM_174696	ENSBTAG00000009552	plasma membrane calcium-transporting ATPase 1	P,C,F	GO:0008152;GO:0006754;GO:0006812;GO:0006811;GO:0070588;GO:0016020;GO:0016021;GO:0000166;GO:0005524;GO:0003824;GO:0016787;GO:0015662;GO:0046872;GO:0016820;GO:0005388;GO:0005515	metabolic process;ATP biosynthetic process;cation transport;ion transport;calcium ion transmembrane transport;membrane;integral to membrane;nucleotide binding;ATP binding;catalytic activity;hydrolase activity;ATPase activity, coupled to transmembrane movement of ions, phosphorylative mechanism;metal ion binding;hydrolase activity, acting on acid anhydrides, catalyzing transmembrane movement of su…	GO:0034641;GO:0005575;GO:0005623;GO:0044281;GO:0006810;GO:0009058;GO:0055085	cellular nitrogen compound metabolic process;cellular_component;cell;small molecule metabolic process;transport;biosynthetic process;transmembrane transport	.	.	.	BL	.	.	.	.	1	0	0	0	1	0	0	0	0	0	0	0	0	0	0	0
chr5	29824716	29834993	-	SOAT2	NM_001101976	ENSBTAG00000005623	sterol O-acyltransferase 2	P,C,F	GO:0008203;GO:0033344;GO:0034379;GO:0034435;GO:0016020;GO:0016021;GO:0005783;GO:0005624;GO:0005789;GO:0005792;GO:0005903;GO:0000062;GO:0008374;GO:0015485;GO:0004772;GO:0034736	cholesterol metabolic process;cholesterol efflux;very-low-density lipoprotein particle assembly;cholesterol esterification;membrane;integral to membrane;endoplasmic reticulum;membrane fraction;endoplasmic reticulum membrane;microsome;brush border;fatty-acyl-CoA binding;O-acyltransferase activity;cholesterol binding;sterol O-acyltransferase activity;cholesterol O-acyltransferase activity	GO:0005575;GO:0005622;GO:0005623;GO:0005737;GO:0022607;GO:0065003;GO:0006629;GO:0044281;GO:0006810;GO:0043226;GO:0005783	cellular_component;intracellular;cell;cytoplasm;cellular component assembly;macromolecular complex assembly;lipid metabolic process;small molecule metabolic process;transport;organelle;endoplasmic reticulum	.	.	HW	.	.	.	.	.	1	0	0	0	1	0	0	0	0	0	0	0	0	0	0	0
chr5	30042923	30050892	+	KRT78	NM_001102077	ENSBTAG00000039967	Keratin, type II cytoskeletal 78	C,F	GO:0005882;GO:0045095;GO:0005198	intermediate filament;keratin filament;structural molecule activity	GO:0005575;GO:0005622;GO:0005623;GO:0043234;GO:0043226;GO:0005856	cellular_component;intracellular;cell;protein complex;organelle;cytoskeleton	.	.	HW	.	.	.	.	.	11	11	2	2	8	8	1	1	4	4	1	1	1	1	0	0
chr5	30229632	30237993	+	KRT71	NM_001075970	ENSBTAG00000039891	Keratin, type II cytoskeletal 71	P,C,F	GO:0031069;GO:0005882;GO:0045095;GO:0005198	hair follicle morphogenesis;intermediate filament;keratin filament;structural molecule activity	GO:0005575;GO:0005622;GO:0005623;GO:0043234;GO:0043226;GO:0005856;GO:0048856	cellular_component;intracellular;cell;protein complex;organelle;cytoskeleton;anatomical structure development	.	.	HW	.	.	.	.	.	3	3	2	2	2	2	2	2	1	1	0	0	0	0	0	0
chr5	33519095	33533431	+	LOC616876	XM_002687303	.	complement component 1%2C q subcomponent-like 1-like	.	.	.	.	.	.	.	.	.	HO	.	.	.	11	6	11	6	8	4	8	4	2	1	2	1	2	1	2	1
chr5	34688030	34688966	-	LOC504567	XM_002687312	ENSBTAG00000016317	Uncharacterized protein	P,C,F	GO:0007165;GO:0007186;GO:0050911;GO:0016021;GO:0004872;GO:0004871;GO:0004930;GO:0004984	signal transduction;G-protein coupled receptor signaling pathway;detection of chemical stimulus involved in sensory perception of smell;integral to membrane;receptor activity;signal transducer activity;G-protein coupled receptor activity;olfactory receptor activity	GO:0005575;GO:0005623;GO:0007165;GO:0050877	cellular_component;cell;signal transduction;neurological system process	.	.	.	.	HO	.	.	.	4	4	0	0	4	4	0	0	0	0	0	0	0	0	0	0
chr5	35775433	35893482	+	RPAP3	XM_002704277	ENSBTAG00000018690	RPAP3 protein	F	GO:0005488;GO:0005515	binding;protein binding			.	.	.	.	HO	.	.	.	3	2	2	1	3	2	2	1	0	0	0	0	1	0	1	0
chr5	35989523	35990658	-	LOC784988	XM_003582202	.	.	.	.	.	.	.	.	.	.	.	HO	.	.	.	8	4	6	2	6	4	4	2	1	0	1	0	2	0	2	0
chr5	44843881	44931138	-	LOC615558	XM_003582205	.	.	.	.	.	.	.	.	.	.	BL	HO	.	.	.	9	1	4	0	9	1	4	0	0	0	0	0	0	0	0	0
chr5	60890466	60916440	+	MYO1A	NM_174395	ENSBTAG00000014655	Myosin-Ia	P,C,F	GO:0007605;GO:0030030;GO:0030033;GO:0051648;GO:0005737;GO:0016459;GO:0030864;GO:0016323;GO:0016324;GO:0009925;GO:0005903;GO:0031941;GO:0005902;GO:0016328;GO:0000166;GO:0005524;GO:0003779;GO:0005515;GO:0005516;GO:0003774	sensory perception of sound;cell projection organization;microvillus assembly;vesicle localization;cytoplasm;myosin complex;cortical actin cytoskeleton;basolateral plasma membrane;apical plasma membrane;basal plasma membrane;brush border;filamentous actin;microvillus;lateral plasma membrane;nucleotide binding;ATP binding;actin binding;protein binding;calmodulin binding;motor activity	GO:0005575;GO:0005622;GO:0005623;GO:0005737;GO:0043234;GO:0022607;GO:0043226;GO:0005886;GO:0005856;GO:0050877	cellular_component;intracellular;cell;cytoplasm;protein complex;cellular component assembly;organelle;plasma membrane;cytoskeleton;neurological system process	.	.	.	.	HO	.	.	.	10	10	2	2	9	9	1	1	1	1	1	1	0	0	0	0
chr5	60942252	60944997	+	ZBTB39	XM_002687412	ENSBTAG00000038498	zinc finger and BTB domain containing 39	C,F	GO:0005622;GO:0008270;GO:0005515	intracellular;zinc ion binding;protein binding	GO:0005575;GO:0005622;GO:0005623	cellular_component;intracellular;cell	.	.	.	.	HO	.	.	.	2	2	0	0	1	1	0	0	1	1	0	0	0	0	0	0
chr5	61362796	61397778	+	BAZ2A	NM_001193230	.	bromodomain adjacent to zinc finger domain%2C 2A	.	.	.	.	.	.	.	.	.	HO	.	.	.	5	4	1	1	4	3	0	0	1	1	1	1	0	0	0	0
chr5	61544566	61559584	+	APOF	NM_001128502	ENSBTAG00000004384	apolipoprotein F						.	.	.	.	HO	.	.	.	2	2	1	1	2	2	1	1	1	1	1	1	1	1	1	1
chr5	61544643	61545871	+	ApoN	NM_001003907	ENSBTAG00000045969	ovarian and testicular apolipoprotein N	C	GO:0005737;GO:0005615	cytoplasm;extracellular space	GO:0005575;GO:0005622;GO:0005623;GO:0005737;GO:0005576;GO:0005615	cellular_component;intracellular;cell;cytoplasm;extracellular region;extracellular space	.	.	.	.	HO	.	.	.	2	2	1	1	1	1	0	0	1	1	1	1	0	0	0	0
chr5	61744940	61759003	-	ESYT1	NM_001077943	ENSBTAG00000009543	extended synaptotagmin-1	F	GO:0005515	protein binding			.	.	.	.	.	.	.	.	3	1	0	0	3	1	0	0	1	0	0	0	0	0	0	0
chr5	61879991	61884261	-	SUOX	NM_001034366	ENSBTAG00000006160	sulfite oxidase, mitochondrial	P,C,F	GO:0055114;GO:0005739;GO:0016491;GO:0009055;GO:0020037;GO:0030151	oxidation-reduction process;mitochondrion;oxidoreductase activity;electron carrier activity;heme binding;molybdenum ion binding			.	.	.	.	.	.	.	.	1	1	0	0	1	1	0	0	0	0	0	0	0	0	0	0
chr5	62239186	62240131	-	LOC515967	XM_002687427	ENSBTAG00000047920	olfactory receptor, family 2, subfamily AP, member 1	P,C	GO:0007186;GO:0016021	G-protein coupled receptor signaling pathway;integral to membrane	GO:0005575;GO:0005623;GO:0007165	cellular_component;cell;signal transduction	.	.	.	.	.	.	.	.	11	11	5	5	7	7	2	2	4	4	3	3	3	3	2	2
chr5	62591121	62592057	-	LOC100140445	XM_003582224	.	.	.	.	.	.	.	.	.	.	.	.	.	.	.	4	4	3	3	4	4	3	3	0	0	0	0	0	0	0	0
chr5	62641254	62642208	-	LOC782430	XM_001251057	ENSBTAG00000047825		P,C	GO:0007186;GO:0016021	G-protein coupled receptor signaling pathway;integral to membrane	GO:0005575;GO:0005623;GO:0007165	cellular_component;cell;signal transduction	.	.	.	.	.	.	.	.	1	1	0	0	1	1	0	0	0	0	0	0	0	0	0	0
chr5	62672986	62673922	-	LOC782338	XM_001250980	ENSBTAG00000024798	Uncharacterized protein	P,C,F	GO:0007165;GO:0007186;GO:0050911;GO:0016021;GO:0004872;GO:0004871;GO:0004930;GO:0004984	signal transduction;G-protein coupled receptor signaling pathway;detection of chemical stimulus involved in sensory perception of smell;integral to membrane;receptor activity;signal transducer activity;G-protein coupled receptor activity;olfactory receptor activity	GO:0005575;GO:0005623;GO:0007165;GO:0050877	cellular_component;cell;signal transduction;neurological system process	.	.	.	.	.	.	.	.	1	1	1	1	1	1	1	1	0	0	0	0	0	0	0	0
chr5	62759171	62760107	-	OR6C68	XM_001254838	ENSBTAG00000048295		P,C	GO:0007186;GO:0016021	G-protein coupled receptor signaling pathway;integral to membrane	GO:0005575;GO:0005623;GO:0007165	cellular_component;cell;signal transduction	.	.	.	.	.	.	.	.	5	5	2	2	4	4	1	1	1	1	1	1	0	0	0	0
chr5	62759171	62760107	-	OR6C68	XM_001254838	ENSBTAG00000048295		P,C	GO:0007186;GO:0016021	G-protein coupled receptor signaling pathway;integral to membrane	GO:0005575;GO:0005623;GO:0007165	cellular_component;cell;signal transduction	.	.	.	.	.	.	.	.	5	5	2	2	4	4	1	1	1	1	1	1	0	0	0	0
chr5	62822605	62823544	-	LOC787518	NM_001206762	.	olfactory receptor 791-like	.	.	.	.	.	.	.	.	.	.	.	.	.	3	3	1	1	2	2	1	1	1	1	0	0	0	0	0	0
chr5	62897485	62898424	-	LOC512580	XM_002687595	.	olfactory receptor%2C family 6%2C subfamily C%2C member 2-like	.	.	.	.	.	.	.	.	.	.	.	.	.	14	14	7	7	11	11	6	6	1	1	1	1	4	4	2	2
chr5	63000315	63002590	-	LOC507560	XM_002687459	ENSBTAG00000038521	Uncharacterized protein	P,C,F	GO:0007165;GO:0007186;GO:0050911;GO:0016021;GO:0004872;GO:0004871;GO:0004930;GO:0004984	signal transduction;G-protein coupled receptor signaling pathway;detection of chemical stimulus involved in sensory perception of smell;integral to membrane;receptor activity;signal transducer activity;G-protein coupled receptor activity;olfactory receptor activity	GO:0005575;GO:0005623;GO:0007165;GO:0050877	cellular_component;cell;signal transduction;neurological system process	.	.	.	.	.	.	.	.	4	3	3	3	4	3	3	3	1	0	0	0	0	0	0	0
chr5	63492041	63492980	-	LOC788126	XM_001255277	.	.	.	.	.	.	.	.	.	.	.	.	.	.	.	1	1	0	0	1	1	0	0	0	0	0	0	0	0	0	0
chr5	63602156	63602801	-	LOC788199	XM_001255334	.	.	.	.	.	.	.	.	.	.	.	.	.	.	.	1	1	0	0	1	1	0	0	0	0	0	0	0	0	0	0
chr5	64061445	64062393	-	LOC788438	XM_001255503	ENSBTAG00000037629	Uncharacterized protein	P,C,F	GO:0007165;GO:0007186;GO:0050911;GO:0016021;GO:0004872;GO:0004871;GO:0004930;GO:0004984	signal transduction;G-protein coupled receptor signaling pathway;detection of chemical stimulus involved in sensory perception of smell;integral to membrane;receptor activity;signal transducer activity;G-protein coupled receptor activity;olfactory receptor activity	GO:0005575;GO:0005623;GO:0007165;GO:0050877	cellular_component;cell;signal transduction;neurological system process	.	.	.	.	.	.	.	.	5	4	1	1	4	3	1	1	1	0	0	0	3	2	0	0
chr5	64356400	64357365	-	LOC788615	NM_001206338	.	olfactory receptor-like	.	.	.	.	.	.	.	.	.	.	.	.	.	24	13	12	9	20	9	11	8	12	7	5	4	14	6	3	2
chr5	64809907	64833237	-	HAL	NM_001105440	ENSBTAG00000016276	Histidine ammonia-lyase	P,C,F	GO:0009058;GO:0006547;GO:0006548;GO:0005737;GO:0005625;GO:0003824;GO:0016829;GO:0004397;GO:0016841	biosynthetic process;histidine metabolic process;histidine catabolic process;cytoplasm;soluble fraction;catalytic activity;lyase activity;histidine ammonia-lyase activity;ammonia-lyase activity	GO:0034641;GO:0005575;GO:0005622;GO:0005623;GO:0005737;GO:0044281;GO:0009056;GO:0009058;GO:0006520	cellular nitrogen compound metabolic process;cellular_component;intracellular;cell;cytoplasm;small molecule metabolic process;catabolic process;biosynthetic process;cellular amino acid metabolic process	.	.	.	.	HO	.	.	.	3	3	2	2	2	2	1	1	1	1	1	1	1	1	1	1
chr5	70106433	70192477	+	LOC510487	XM_003582234	.	.	.	.	.	.	.	.	.	.	.	HO	.	.	.	7	6	4	4	5	4	3	3	1	1	1	1	2	2	0	0
chr5	72230397	72453714	+	STAB2	NM_001206679	.	stabilin 2	.	.	.	.	.	.	.	.	.	HO	.	.	HO	7	4	3	3	5	3	2	2	5	3	3	3	3	2	2	2
chr5	72230397	72329569	+	LOC527863	XM_606270	ENSBTAG00000006010	stabilin 2	P,C,F	GO:0007155;GO:0042742;GO:0005737;GO:0005887;GO:0005509;GO:0005488;GO:0005515;GO:0005540;GO:0005044;GO:0051635;GO:0030169;GO:0051636;GO:0005041	cell adhesion;defense response to bacterium;cytoplasm;integral to plasma membrane;calcium ion binding;binding;protein binding;hyaluronic acid binding;scavenger receptor activity;bacterial cell surface binding;low-density lipoprotein particle binding;Gram-negative bacterial cell surface binding;low-density lipoprotein receptor activity	GO:0007155	cell adhesion	.	.	.	.	HO	.	.	HO	4	2	1	1	3	1	0	0	2	1	1	1	0	0	0	0
chr5	80189175	80213097	+	LOC510193	NM_001100333	ENSBTAG00000038652	hypothetical protein LOC510193	P,C,F	GO:0006869;GO:0042157;GO:0005576;GO:0005524;GO:0008289	lipid transport;lipoprotein metabolic process;extracellular region;ATP binding;lipid binding	GO:0005575;GO:0006810;GO:0005576	cellular_component;transport;extracellular region	.	.	.	.	HO	.	.	.	5	5	2	2	5	5	2	2	0	0	0	0	0	0	0	0
chr5	80228236	80240195	+	APOL3	NM_001100297	ENSBTAG00000040244	apolipoprotein L3	P,C,F	GO:0006869;GO:0042157;GO:0005576;GO:0008289	lipid transport;lipoprotein metabolic process;extracellular region;lipid binding	GO:0005575;GO:0006810;GO:0005576	cellular_component;transport;extracellular region	.	.	.	.	HO	.	.	.	4	3	0	0	4	3	0	0	0	0	0	0	0	0	0	0
chr5	80251038	80256660	-	LOC527460	XM_002687683	ENSBTAG00000012192	Uncharacterized protein	P,C,F	GO:0006869;GO:0042157;GO:0005576;GO:0008289	lipid transport;lipoprotein metabolic process;extracellular region;lipid binding	GO:0005575;GO:0006810;GO:0005576	cellular_component;transport;extracellular region	.	.	.	.	HO	.	.	.	12	9	1	1	12	9	1	1	0	0	0	0	0	0	0	0
chr5	84149331	84160358	-	METTL20	XM_002687711	ENSBTAG00000000877	methyltransferase like 20	P,C,F	GO:0006479;GO:0005737;GO:0008276	protein methylation;cytoplasm;protein methyltransferase activity	GO:0005575;GO:0005622;GO:0005623;GO:0005737;GO:0044281;GO:0006464	cellular_component;intracellular;cell;cytoplasm;small molecule metabolic process;protein modification process	.	.	.	.	HO	.	.	.	1	0	1	0	1	0	1	0	0	0	0	0	0	0	0	0
chr5	88325051	88325750	-	REP15	XM_002687730	ENSBTAG00000022083	RAB15 effector protein						.	.	.	.	.	.	.	.	2	2	1	1	2	2	1	1	0	0	0	0	0	0	0	0
chr5	88442954	88447365	+	C5H12orf71	XM_001250481	ENSBTAG00000002775	chromosome 12 open reading frame 71						.	.	.	.	.	.	.	.	4	2	3	1	4	2	3	1	2	0	2	0	0	0	0	0
chr5	91310413	91411412	-	LRMP	XM_001790052	ENSBTAG00000019711	lymphoid-restricted membrane protein						.	.	.	.	.	.	.	.	9	4	3	0	8	3	3	0	2	1	0	0	6	1	3	0
chr5	102054073	102069580	+	WBP11	NM_001206405	.	WW domain binding protein 11	.	.	.	.	.	.	.	.	.	.	.	.	.	5	4	2	1	4	3	2	1	0	0	0	0	1	1	0	0
chr5	106024077	106025010	+	BOTA-T2R10B	NM_001046627	ENSBTAG00000030466	bitter taste receptor T2R10B	P,C,F	GO:0007165;GO:0007186;GO:0050909;GO:0050896;GO:0016020;GO:0016021;GO:0004872;GO:0004871;GO:0004930	signal transduction;G-protein coupled receptor signaling pathway;sensory perception of taste;response to stimulus;membrane;integral to membrane;receptor activity;signal transducer activity;G-protein coupled receptor activity	GO:0005575;GO:0005623;GO:0007165;GO:0050877	cellular_component;cell;signal transduction;neurological system process	.	.	.	.	.	.	.	.	4	1	0	0	4	1	0	0	0	0	0	0	2	0	0	0
chr5	106284243	106301937	+	STYK1	NM_001143868	ENSBTAG00000015351	tyrosine-protein kinase STYK1	P,C,F	GO:0006468;GO:0005886;GO:0005524;GO:0004672;GO:0004674;GO:0016772;GO:0004713	protein phosphorylation;plasma membrane;ATP binding;protein kinase activity;protein serine/threonine kinase activity;transferase activity, transferring phosphorus-containing groups;protein tyrosine kinase activity	GO:0006464	protein modification process	.	.	.	.	.	.	.	.	5	2	0	0	3	0	0	0	0	0	0	0	2	2	0	0
chr5	106507280	106511833	-	LOC100335463	XM_003582264	.	.	.	.	.	.	.	.	.	.	.	.	.	.	.	10	9	3	3	8	7	2	2	2	2	0	0	2	2	1	1
chr5	106507280	106511833	-	LOC788694	XM_003586116	.	NKG2-A%2FNKG2-B type II integral membrane protein-like	.	.	.	.	.	.	.	.	.	.	.	.	.	10	9	3	3	8	7	2	2	2	2	0	0	2	2	1	1
chr5	106524583	106529107	-	LOC100140174	XM_003582265	.	.	.	.	.	.	.	.	.	.	.	.	.	.	.	14	11	4	4	11	8	2	2	2	2	1	1	5	5	2	2
chr5	107870254	107921914	-	OVOS2	NM_001164024	ENSBTAG00000005243	ovostatin 2	P,C,F	GO:0010951;GO:0005576;GO:0005615;GO:0004866	negative regulation of endopeptidase activity;extracellular region;extracellular space;endopeptidase inhibitor activity	GO:0005575;GO:0005576;GO:0005615	cellular_component;extracellular region;extracellular space	.	.	.	.	.	.	.	.	17	17	2	2	7	7	0	0	4	4	1	1	10	10	1	1
chr5	109074478	109082661	+	CLEC4D	NM_001193117	.	C-type lectin domain family 4%2C member D	.	.	.	.	.	.	.	.	.	.	.	.	.	2	2	0	0	1	1	0	0	0	0	0	0	1	1	0	0
chr5	109996448	110056531	+	LOC100851088	XM_003582271	.	.	.	.	.	.	.	.	.	.	.	.	.	.	.	3	3	1	1	3	3	1	1	1	1	0	0	0	0	0	0
chr5	109996448	110056386	+	WC1.3	NM_001190424	.	.	.	.	.	.	.	.	.	.	.	.	.	.	.	5	3	3	1	5	3	3	1	1	1	0	0	0	0	0	0
chr5	110067443	110117549	+	LOC751810	XM_002704453	.	.	.	.	.	.	.	.	.	.	.	.	.	.	.	7	7	1	1	7	7	1	1	0	0	0	0	1	1	0	0
chr5	112444600	112462260	-	LOC100336690	XM_002687886	ENSBTAG00000040065	RAD51-associated protein 1						.	.	.	BL	.	.	.	.	3	3	0	0	3	3	0	0	0	0	0	0	0	0	0	0
chr5	112444600	112462260	-	LOC100336690	XM_002687886	ENSBTAG00000040065	RAD51-associated protein 1						.	.	.	BL	.	.	.	.	3	3	0	0	3	3	0	0	0	0	0	0	0	0	0	0
chr5	112444604	112462336	-	RAD51AP1	NM_001076403	ENSBTAG00000040065	RAD51-associated protein 1						.	.	.	BL	.	.	.	.	3	3	0	0	3	3	0	0	0	0	0	0	0	0	0	0
chr5	112444604	112462336	-	RAD51AP1	NM_001076403	ENSBTAG00000040065	RAD51-associated protein 1						.	.	.	BL	.	.	.	.	3	3	0	0	3	3	0	0	0	0	0	0	0	0	0	0
chr5	112479489	112480785	+	LOC100336013	XM_002687888	ENSBTAG00000010885	Testis-specific Y-encoded-like protein 1	P,C	GO:0006334;GO:0005634;GO:0005730;GO:0005737	nucleosome assembly;nucleus;nucleolus;cytoplasm	GO:0006259;GO:0034641;GO:0005575;GO:0005622;GO:0005623;GO:0022607;GO:0065003;GO:0051276;GO:0005634;GO:0043226;GO:0005730	DNA metabolic process;cellular nitrogen compound metabolic process;cellular_component;intracellular;cell;cellular component assembly;macromolecular complex assembly;chromosome organization;nucleus;organelle;nucleolus	.	.	.	BL	.	.	.	.	7	7	0	0	7	7	0	0	0	0	0	0	1	1	0	0
chr5	112479489	112480785	+	LOC100336701	XM_002687887	ENSBTAG00000010885	Testis-specific Y-encoded-like protein 1	P,C	GO:0006334;GO:0005634;GO:0005730;GO:0005737	nucleosome assembly;nucleus;nucleolus;cytoplasm	GO:0006259;GO:0034641;GO:0005575;GO:0005622;GO:0005623;GO:0022607;GO:0065003;GO:0051276;GO:0005634;GO:0043226;GO:0005730	DNA metabolic process;cellular nitrogen compound metabolic process;cellular_component;intracellular;cell;cellular component assembly;macromolecular complex assembly;chromosome organization;nucleus;organelle;nucleolus	.	.	.	BL	.	.	.	.	7	7	0	0	7	7	0	0	0	0	0	0	1	1	0	0
chr5	116029280	116075046	+	CECR2	XM_001788037	.	.	.	.	.	.	.	.	.	.	BL	.	.	.	.	14	7	12	6	6	4	5	3	1	0	1	0	9	3	8	3
chr5	119275261	119276326	-	DNAJB7	NM_001099730	ENSBTAG00000006205	dnaJ homolog subfamily B member 7	P,F	GO:0006457;GO:0031072;GO:0051082	protein folding;heat shock protein binding;unfolded protein binding	GO:0006457	protein folding	.	.	.	BL	.	.	.	.	3	0	1	0	3	0	1	0	0	0	0	0	1	0	0	0
chr5	119898468	119909124	+	LOC100335722	XM_002687965	.	uncharacterized LOC100335722	.	.	.	.	.	.	.	.	BL	.	.	.	.	12	2	3	0	11	1	3	0	6	1	0	0	9	1	2	0
chr5	120731778	120736555	+	LOC786131	XM_001253552	ENSBTAG00000030199	Uncharacterized protein	P,C,F	GO:0006412;GO:0005622;GO:0030529;GO:0005840;GO:0015934;GO:0003735	translation;intracellular;ribonucleoprotein complex;ribosome;large ribosomal subunit;structural constituent of ribosome	GO:0005575;GO:0005622;GO:0005623;GO:0005737;GO:0009058;GO:0043226;GO:0006412;GO:0005840	cellular_component;intracellular;cell;cytoplasm;biosynthetic process;organelle;translation;ribosome	.	.	.	.	.	.	.	.	1	0	1	0	1	0	1	0	0	0	0	0	0	0	0	0
chr6	1715884	1745725	-	TMA16	NM_001035034	ENSBTAG00000012658	hypothetical protein LOC506277						.	.	.	.	.	.	.	.	1	1	1	1	1	1	1	1	0	0	0	0	0	0	0	0
chr6	12173211	12176107	-	LOC782938	XR_083316	.	.	.	.	.	.	.	.	.	.	.	.	.	.	.	1	1	1	1	1	1	1	1	0	0	0	0	0	0	0	0
chr6	13333769	13705361	-	ANK2	XM_001787648	.	.	.	.	.	.	.	.	.	.	.	.	.	.	.	7	6	5	4	2	2	1	1	3	3	2	2	2	1	2	1
chr6	16817555	16920614	-	EGF	XM_002688103	.	epidermal growth factor	.	.	.	.	.	.	.	.	.	.	.	.	.	20	14	11	9	14	9	8	7	11	7	6	4	5	2	2	2
chr6	20365618	20585821	+	TBCK	XM_002688086	ENSBTAG00000004227	TBC1 domain containing kinase	P,C,F	GO:0006468;GO:0032313;GO:0032851;GO:0005622;GO:0005524;GO:0004672;GO:0004674;GO:0016772;GO:0004713;GO:0005097	protein phosphorylation;regulation of Rab GTPase activity;positive regulation of Rab GTPase activity;intracellular;ATP binding;protein kinase activity;protein serine/threonine kinase activity;transferase activity, transferring phosphorus-containing groups;protein tyrosine kinase activity;Rab GTPase activator activity	GO:0005575;GO:0005622;GO:0005623;GO:0006464	cellular_component;intracellular;cell;protein modification process	.	.	.	.	.	.	.	.	4	3	2	2	2	2	1	1	1	0	0	0	2	1	1	1
chr6	23275226	23357765	+	CENPE	XM_002688095	ENSBTAG00000009035	centromere protein E, 312kDa	P,C,F	GO:0007018;GO:0045860;GO:0005634;GO:0005737;GO:0000775;GO:0015630;GO:0005874;GO:0000776;GO:0000779;GO:0005524;GO:0003777;GO:0005515;GO:0043515	microtubule-based movement;positive regulation of protein kinase activity;nucleus;cytoplasm;chromosome, centromeric region;microtubule cytoskeleton;microtubule;kinetochore;condensed chromosome, centromeric region;ATP binding;microtubule motor activity;protein binding;kinetochore binding			.	.	.	.	.	.	.	.	92	81	35	31	68	57	27	23	54	45	17	14	50	42	17	14
chr6	27080160	27100804	+	ADH1C	NM_001206387	.	alcohol dehydrogenase 1C %28class I%29%2C gamma polypeptide	.	.	.	.	.	MT	Meat	.	.	.	.	.	.	1	0	1	0	1	0	1	0	0	0	0	0	0	0	0	0
chr6	35111412	35113345	+	FARSB	NM_001105021	ENSBTAG00000011649	phenylalanyl-tRNA synthetase, beta subunit	P,C,F	GO:0006432;GO:0005737;GO:0000166;GO:0005524;GO:0003723;GO:0000287;GO:0004826	phenylalanyl-tRNA aminoacylation;cytoplasm;nucleotide binding;ATP binding;RNA binding;magnesium ion binding;phenylalanine-tRNA ligase activity	GO:0034641;GO:0005575;GO:0005622;GO:0005623;GO:0005737;GO:0044281;GO:0009058;GO:0006520;GO:0006399;GO:0006412	cellular nitrogen compound metabolic process;cellular_component;intracellular;cell;cytoplasm;small molecule metabolic process;biosynthetic process;cellular amino acid metabolic process;tRNA metabolic process;translation	.	.	.	.	.	.	.	.	15	7	8	3	10	2	7	2	5	3	3	2	8	4	3	1
chr6	36305166	36417274	-	MMRN1	NM_001102500	ENSBTAG00000010285	multimerin-1	F	GO:0005509;GO:0005515	calcium ion binding;protein binding			.	.	.	.	.	.	.	.	16	13	7	6	14	11	6	5	0	0	0	0	4	3	2	1
chr6	43200484	43353110	-	GPR125	XM_002688170	ENSBTAG00000004653	G protein-coupled receptor 125	P,C,F	GO:0007218;GO:0007186;GO:0007166;GO:0016020;GO:0016021;GO:0009897;GO:0004930;GO:0004888;GO:0005515	neuropeptide signaling pathway;G-protein coupled receptor signaling pathway;cell surface receptor signaling pathway;membrane;integral to membrane;external side of plasma membrane;G-protein coupled receptor activity;transmembrane signaling receptor activity;protein binding	GO:0005575;GO:0005623;GO:0007165	cellular_component;cell;signal transduction	.	.	.	.	.	.	BL	.	7	5	4	4	4	3	3	3	5	3	2	2	0	0	0	0
chr6	44191285	44271867	+	LOC100300713	XM_002688154	.	uncharacterized LOC100300713	.	.	.	.	.	.	.	.	.	.	.	.	.	1	1	1	1	1	1	1	1	0	0	0	0	0	0	0	0
chr6	46222841	46272904	+	ZCCHC4	NM_001205699	.	zinc finger%2C CCHC domain containing 4	.	.	.	.	.	.	.	.	.	.	.	.	.	2	1	0	0	1	0	0	0	0	0	0	0	1	1	0	0
chr6	46496137	46521367	+	SLC34A2	NM_174661	ENSBTAG00000001545	sodium-dependent phosphate transport protein 2B	P,C,F	GO:0001701;GO:0006817;GO:0043627;GO:0044341;GO:0030643;GO:0016020;GO:0016021;GO:0016324;GO:0005903;GO:0042301;GO:0015321;GO:0031402;GO:0005436	in utero embryonic development;phosphate ion transport;response to estrogen stimulus;sodium-dependent phosphate transport;cellular phosphate ion homeostasis;membrane;integral to membrane;apical plasma membrane;brush border;phosphate ion binding;sodium-dependent phosphate transmembrane transporter activity;sodium ion binding;sodium:phosphate symporter activity	GO:0005575;GO:0005623;GO:0006810;GO:0005886;GO:0009790;GO:0042592	cellular_component;cell;transport;plasma membrane;embryo development;homeostatic process	.	.	.	.	.	.	.	.	5	3	3	3	5	3	3	3	3	1	1	1	1	1	1	1
chr6	57540900	57800938	-	ARAP2	XM_002688221	ENSBTAG00000039922	ArfGAP with RhoGAP domain, ankyrin repeat and PH domain 2	P,C,F	GO:0007165;GO:0043547;GO:0032312;GO:0005622;GO:0008270;GO:0005096;GO:0008060;GO:0005547;GO:0005515	signal transduction;positive regulation of GTPase activity;regulation of ARF GTPase activity;intracellular;zinc ion binding;GTPase activator activity;ARF GTPase activator activity;phosphatidylinositol-3,4,5-trisphosphate binding;protein binding	GO:0005575;GO:0005622;GO:0005623;GO:0007165	cellular_component;intracellular;cell;signal transduction	.	.	.	.	.	.	BL	.	7	6	4	3	4	3	3	2	2	1	1	0	2	2	1	1
chr6	60720138	60799320	+	WDR19	NM_001206027	.	WD repeat domain 19	.	.	.	.	.	.	.	.	.	.	.	.	.	1	1	1	1	1	1	1	1	0	0	0	0	0	0	0	0
chr6	68797326	69054600	-	CORIN	XM_002688245	ENSBTAG00000002199	Uncharacterized protein	P,C,F	GO:0006508;GO:0016486;GO:0003050;GO:0009986;GO:0016020;GO:0003824;GO:0004252;GO:0005044;GO:0005515	proteolysis;peptide hormone processing;regulation of systemic arterial blood pressure by atrial natriuretic peptide;cell surface;membrane;catalytic activity;serine-type endopeptidase activity;scavenger receptor activity;protein binding	GO:0005575;GO:0005623;GO:0003013;GO:0051604	cellular_component;cell;circulatory system process;protein maturation	.	.	.	.	.	.	.	.	5	2	2	1	4	2	1	1	2	0	1	0	0	0	0	0
chr6	69243901	69271042	+	NIPAL1	NM_001192302	.	NIPA-like domain containing 1	.	.	.	.	.	.	.	.	.	.	.	.	.	1	1	0	0	1	1	0	0	0	0	0	0	0	0	0	0
chr6	69758940	69905570	-	FRYL	NM_001206589	.	FRY-like	.	.	.	.	.	.	.	.	.	.	.	.	.	8	6	3	3	3	1	0	0	4	3	1	1	4	3	2	2
chr6	84173178	84294922	-	LOC100337226	XM_003582333	.	.	.	.	.	.	.	.	.	.	.	.	.	.	.	3	2	2	1	1	1	1	1	1	0	1	0	2	1	1	0
chr6	87477702	87508189	-	LOC530553	XM_002688334	ENSBTAG00000039647	UDP glucuronosyltransferase 2 family	P,F	GO:0008152;GO:0005975;GO:0030259;GO:0016758;GO:0030246	metabolic process;carbohydrate metabolic process;lipid glycosylation;transferase activity, transferring hexosyl groups;carbohydrate binding	GO:0006629;GO:0005975	lipid metabolic process;carbohydrate metabolic process	.	.	.	.	.	.	BL	.	7	4	3	3	6	4	3	3	0	0	0	0	1	0	0	0
chr6	87559645	87593582	-	LOC526979	XM_002688305	ENSBTAG00000039647	UDP glucuronosyltransferase 2 family	P,F	GO:0008152;GO:0005975;GO:0030259;GO:0016758;GO:0030246	metabolic process;carbohydrate metabolic process;lipid glycosylation;transferase activity, transferring hexosyl groups;carbohydrate binding	GO:0006629;GO:0005975	lipid metabolic process;carbohydrate metabolic process	.	.	.	.	.	.	BL	.	2	2	1	1	2	2	1	1	0	0	0	0	0	0	0	0
chr6	88132543	88146533	-	SULT1D1	XM_003582337	.	.	.	.	.	.	.	.	.	.	.	.	.	BL	.	4	4	1	1	1	1	1	1	3	3	0	0	0	0	0	0
chr6	91519488	91540457	+	AFM	NM_001192175	.	afamin	.	.	.	.	.	.	.	.	.	.	.	.	.	2	1	0	0	1	1	0	0	0	0	0	0	1	0	0	0
chr6	94530887	94890013	+	SHROOM3	NM_001191524	.	shroom family member 3	.	.	.	.	.	.	.	.	.	.	.	.	.	21	9	10	8	19	7	9	7	3	3	3	3	6	3	3	2
chr6	95646687	95653102	+	CXCL13	NM_001015576	ENSBTAG00000008479	C-X-C motif chemokine 13	P,C,F	GO:0006955;GO:0007165;GO:0007267;GO:0042742;GO:0007204;GO:0048535;GO:0010820;GO:0033634;GO:0033625;GO:0002518;GO:0032861;GO:0035754;GO:0035768;GO:0005576;GO:0005615;GO:0046982;GO:0005125;GO:0008201;GO:0008009;GO:0048018;GO:0048603;GO:0031735;GO:0031724;GO:0048248;GO:0017134	immune response;signal transduction;cell-cell signaling;defense response to bacterium;elevation of cytosolic calcium ion concentration;lymph node development;positive regulation of T cell chemotaxis;positive regulation of cell-cell adhesion mediated by integrin;positive regulation of integrin activation;lymphocyte chemotaxis across high endothelial venule;activation of Rap GTPase activity;B cell …	GO:0006950;GO:0005575;GO:0007165;GO:0042592;GO:0048856;GO:0007267;GO:0005576;GO:0040011;GO:0048870;GO:0002376;GO:0005615	response to stress;cellular_component;signal transduction;homeostatic process;anatomical structure development;cell-cell signaling;extracellular region;locomotion;cell motility;immune system process;extracellular space	.	.	.	.	.	.	.	.	3	3	0	0	3	3	0	0	0	0	0	0	0	0	0	0
chr6	107367065	107394481	+	LOC615433	XM_002688415	.	uncharacterized LOC615433	.	.	.	.	.	.	.	.	.	.	.	.	.	2	1	1	1	2	1	1	1	1	0	0	0	1	0	0	0
chr6	117549089	117570580	-	LOC532207	XM_003585231	.	.	.	.	.	.	.	.	.	.	.	.	.	.	.	53	41	13	12	40	28	9	8	28	21	7	6	32	21	10	9
chr7	2536342	2543511	+	TRIM17	NM_001105011	ENSBTAG00000018673	E3 ubiquitin-protein ligase TRIM17	P,C,F	GO:0051865;GO:0005622;GO:0008270;GO:0005515;GO:0004842	protein autoubiquitination;intracellular;zinc ion binding;protein binding;ubiquitin-protein ligase activity	GO:0005575;GO:0005622;GO:0005623	cellular_component;intracellular;cell	.	.	.	.	.	.	.	.	6	2	1	1	5	1	0	0	5	2	1	1	4	1	0	0
chr7	5057291	5074184	+	IL12RB1	XM_002688570	ENSBTAG00000011481	interleukin 12 receptor, beta 1						.	.	.	.	.	.	.	.	2	0	2	0	1	0	1	0	0	0	0	0	1	0	1	0
chr7	6688329	6747646	-	NWD1	NM_001102210	ENSBTAG00000009328	NACHT and WD repeat domain-containing protein 1	F	GO:0005515	protein binding			.	.	.	.	.	.	.	.	7	4	3	3	7	4	3	3	5	2	2	2	4	1	1	1
chr7	7338896	7349904	-	LOC100848273	XM_003586247	.	hematopoietic SH2 domain-containing protein-like	.	.	.	.	.	.	.	.	.	.	.	.	.	3	3	1	1	2	2	0	0	1	1	1	1	0	0	0	0
chr7	7338896	7349904	-	LOC100851855	XM_003582369	.	.	.	.	.	.	.	.	.	.	.	.	.	.	.	3	3	1	1	2	2	0	0	1	1	1	1	0	0	0	0
chr7	7597799	7598723	-	LOC509641	XM_002688615	ENSBTAG00000036175	Uncharacterized protein	P,C,F	GO:0007186;GO:0050911;GO:0016021;GO:0004984	G-protein coupled receptor signaling pathway;detection of chemical stimulus involved in sensory perception of smell;integral to membrane;olfactory receptor activity	GO:0005575;GO:0005623;GO:0007165;GO:0050877	cellular_component;cell;signal transduction;neurological system process	.	.	.	.	.	.	.	.	23	12	11	5	18	7	8	2	11	4	3	1	13	8	5	4
chr7	7976610	7977558	+	LOC100295806	XM_002688651	ENSBTAG00000048208	Uncharacterized protein	P,C,F	GO:0007186;GO:0050911;GO:0016021;GO:0004984	G-protein coupled receptor signaling pathway;detection of chemical stimulus involved in sensory perception of smell;integral to membrane;olfactory receptor activity	GO:0005575;GO:0005623;GO:0007165;GO:0050877	cellular_component;cell;signal transduction;neurological system process	.	.	.	.	.	.	.	.	18	17	3	2	14	13	1	0	8	7	2	1	8	8	1	1
chr7	7976610	7977558	+	LOC100299615	XM_002705578	ENSBTAG00000048208	Uncharacterized protein	P,C,F	GO:0007186;GO:0050911;GO:0016021;GO:0004984	G-protein coupled receptor signaling pathway;detection of chemical stimulus involved in sensory perception of smell;integral to membrane;olfactory receptor activity	GO:0005575;GO:0005623;GO:0007165;GO:0050877	cellular_component;cell;signal transduction;neurological system process	.	.	.	.	.	.	.	.	18	17	3	2	14	13	1	0	8	7	2	1	8	8	1	1
chr7	8087315	8088269	-	LOC100336881	XM_002688583	ENSBTAG00000024397	Uncharacterized protein	P,C,F	GO:0007186;GO:0050911;GO:0016021;GO:0004984	G-protein coupled receptor signaling pathway;detection of chemical stimulus involved in sensory perception of smell;integral to membrane;olfactory receptor activity	GO:0005575;GO:0005623;GO:0007165;GO:0050877	cellular_component;cell;signal transduction;neurological system process	.	.	.	.	.	.	.	.	25	23	12	12	9	7	6	6	10	9	4	4	14	12	6	6
chr7	8087315	8088269	-	LOC512488	XM_002688659	ENSBTAG00000024397	Uncharacterized protein	P,C,F	GO:0007186;GO:0050911;GO:0016021;GO:0004984	G-protein coupled receptor signaling pathway;detection of chemical stimulus involved in sensory perception of smell;integral to membrane;olfactory receptor activity	GO:0005575;GO:0005623;GO:0007165;GO:0050877	cellular_component;cell;signal transduction;neurological system process	.	.	.	.	.	.	.	.	25	23	12	12	9	7	6	6	10	9	4	4	14	12	6	6
chr7	8087315	8088269	-	LOC788031	XM_001255220	ENSBTAG00000024397	Uncharacterized protein	P,C,F	GO:0007186;GO:0050911;GO:0016021;GO:0004984	G-protein coupled receptor signaling pathway;detection of chemical stimulus involved in sensory perception of smell;integral to membrane;olfactory receptor activity	GO:0005575;GO:0005623;GO:0007165;GO:0050877	cellular_component;cell;signal transduction;neurological system process	.	.	.	.	.	.	.	.	25	23	12	12	9	7	6	6	10	9	4	4	14	12	6	6
chr7	8087315	8088269	-	LOC100336881	XM_002688583	ENSBTAG00000024397	Uncharacterized protein	P,C,F	GO:0007186;GO:0050911;GO:0016021;GO:0004984	G-protein coupled receptor signaling pathway;detection of chemical stimulus involved in sensory perception of smell;integral to membrane;olfactory receptor activity	GO:0005575;GO:0005623;GO:0007165;GO:0050877	cellular_component;cell;signal transduction;neurological system process	.	.	.	.	.	.	.	.	25	23	12	12	9	7	6	6	10	9	4	4	14	12	6	6
chr7	8087315	8088269	-	LOC512488	XM_002688659	ENSBTAG00000024397	Uncharacterized protein	P,C,F	GO:0007186;GO:0050911;GO:0016021;GO:0004984	G-protein coupled receptor signaling pathway;detection of chemical stimulus involved in sensory perception of smell;integral to membrane;olfactory receptor activity	GO:0005575;GO:0005623;GO:0007165;GO:0050877	cellular_component;cell;signal transduction;neurological system process	.	.	.	.	.	.	.	.	25	23	12	12	9	7	6	6	10	9	4	4	14	12	6	6
chr7	8087315	8088269	-	LOC788031	XM_001255220	ENSBTAG00000024397	Uncharacterized protein	P,C,F	GO:0007186;GO:0050911;GO:0016021;GO:0004984	G-protein coupled receptor signaling pathway;detection of chemical stimulus involved in sensory perception of smell;integral to membrane;olfactory receptor activity	GO:0005575;GO:0005623;GO:0007165;GO:0050877	cellular_component;cell;signal transduction;neurological system process	.	.	.	.	.	.	.	.	25	23	12	12	9	7	6	6	10	9	4	4	14	12	6	6
chr7	11473354	11591863	-	MUC16	XM_002688785	.	mucin 16%2C cell surface associated	.	.	.	.	.	.	.	.	.	.	.	.	.	88	30	35	11	70	17	28	6	23	16	9	5	42	13	18	6
chr7	11964413	11965357	+	LOC787084	XM_001788528	.	.	.	.	.	.	.	.	.	.	.	.	.	.	.	10	6	3	2	5	1	2	1	1	1	0	0	6	4	2	1
chr7	12131830	12132760	-	LOC511642	XM_002688805	.	olfactory receptor 18-like	.	.	.	.	.	.	.	.	.	.	.	.	.	2	2	0	0	2	2	0	0	0	0	0	0	0	0	0	0
chr7	15720135	15721576	-	ACTL9	NM_001038569	ENSBTAG00000011255	Actin-like protein 9	C	GO:0005737;GO:0005856	cytoplasm;cytoskeleton	GO:0005575;GO:0005622;GO:0005623;GO:0005737;GO:0043226;GO:0005856	cellular_component;intracellular;cell;cytoplasm;organelle;cytoskeleton	.	.	.	.	.	.	.	.	1	0	0	0	1	0	0	0	0	0	0	0	0	0	0	0
chr7	16539675	16549041	+	DENND1C	NM_001193164	.	DENN%2FMADD domain containing 1C	.	.	.	.	.	.	.	.	.	.	.	.	.	7	7	2	2	5	5	0	0	1	1	1	1	1	1	1	1
chr7	18932395	18941102	+	TBXA2R	NM_001167919	ENSBTAG00000014944	Thromboxane A2 receptor	P,C,F	GO:0007165;GO:0007186;GO:0019229;GO:0045987;GO:0019932;GO:0032496;GO:0006954;GO:0016020;GO:0016021;GO:0005886;GO:0004872;GO:0004871;GO:0004930;GO:0004960	signal transduction;G-protein coupled receptor signaling pathway;regulation of vasoconstriction;positive regulation of smooth muscle contraction;second-messenger-mediated signaling;response to lipopolysaccharide;inflammatory response;membrane;integral to membrane;plasma membrane;receptor activity;signal transducer activity;G-protein coupled receptor activity;thromboxane receptor activity	GO:0005575;GO:0005623;GO:0005886;GO:0007165	cellular_component;cell;plasma membrane;signal transduction	.	.	.	.	.	.	.	.	3	3	0	0	2	2	0	0	0	0	0	0	1	1	0	0
chr7	21098166	21100364	-	IL3	NM_173920	ENSBTAG00000002140	Interleukin-3	P,C,F	GO:0006955;GO:0008284;GO:0042523;GO:0045740;GO:0050731;GO:0045885;GO:0035162;GO:0005576;GO:0005615;GO:0008083;GO:0005125;GO:0005135	immune response;positive regulation of cell proliferation;positive regulation of tyrosine phosphorylation of Stat5 protein;positive regulation of DNA replication;positive regulation of peptidyl-tyrosine phosphorylation;positive regulation of survival gene product expression;embryonic hemopoiesis;extracellular region;extracellular space;growth factor activity;cytokine activity;interleukin-3 recept…	GO:0005575;GO:0005576;GO:0002376;GO:0005615	cellular_component;extracellular region;immune system process;extracellular space	DR	Disease resistance	.	.	.	.	.	.	1	1	0	0	1	1	0	0	0	0	0	0	0	0	0	0
chr7	23008601	23013045	-	LOC789687	XM_001256362	ENSBTAG00000048309	KIAA1024-like						.	.	.	.	.	.	BL	.	3	2	1	1	1	1	1	1	1	0	0	0	1	1	0	0
chr7	30521944	30582207	-	SRFBP1	NM_001105449	ENSBTAG00000014320	serum response factor-binding protein 1	C,F	GO:0005634;GO:0005515	nucleus;protein binding			.	.	.	.	.	.	.	.	6	6	5	5	6	6	5	5	3	3	2	2	4	4	3	3
chr7	31557170	31570697	-	FAM170A	XM_001252865	ENSBTAG00000046914							.	.	.	.	.	.	.	.	12	8	3	3	11	8	3	3	0	0	0	0	1	0	0	0
chr7	39744167	39762329	-	LOC509006	XM_002689055	ENSBTAG00000004815		P,C,F	GO:0006955;GO:0019882;GO:0016020;GO:0042612;GO:0005515	immune response;antigen processing and presentation;membrane;MHC class I protein complex;protein binding	GO:0005575;GO:0005623;GO:0043234;GO:0005886;GO:0002376	cellular_component;cell;protein complex;plasma membrane;immune system process	.	.	.	.	.	.	.	.	10	2	4	1	8	0	3	0	3	2	1	1	0	0	0	0
chr7	39779585	39795870	-	IFI47	NM_001034545	ENSBTAG00000015727	interferon gamma inducible protein 47	P,C,F	GO:0006952;GO:0016020;GO:0005525;GO:0016817	defense response;membrane;GTP binding;hydrolase activity, acting on acid anhydrides	GO:0006950;GO:0005575;GO:0005623	response to stress;cellular_component;cell	.	.	.	.	.	.	.	.	14	12	1	1	11	9	1	1	2	1	0	0	4	4	0	0
chr7	40003379	40053015	+	NLRP3	NM_001102219	ENSBTAG00000001273	NACHT, LRR and PYD domains-containing protein 3	P,C,F	GO:0006915;GO:0032088;GO:0006919;GO:0051607;GO:0006954;GO:0032621;GO:0042347;GO:0043280;GO:0050701;GO:0050718;GO:0005737;GO:0000166;GO:0005524;GO:0005515	apoptotic process;negative regulation of NF-kappaB transcription factor activity;activation of cysteine-type endopeptidase activity involved in apoptotic process;defense response to virus;inflammatory response;interleukin-18 production;negative regulation of NF-kappaB import into nucleus;positive regulation of cysteine-type endopeptidase activity involved in apoptotic process;interleukin-1 secret…	GO:0006950;GO:0005575;GO:0005622;GO:0005623;GO:0005737;GO:0006810;GO:0002376;GO:0008219	response to stress;cellular_component;intracellular;cell;cytoplasm;transport;immune system process;cell death	.	.	.	.	.	.	.	.	2	1	0	0	1	0	0	0	0	0	0	0	1	1	0	0
chr7	40267549	40268479	+	OR2G2	XM_002689057	ENSBTAG00000039484		P,C	GO:0007186;GO:0016021	G-protein coupled receptor signaling pathway;integral to membrane	GO:0005575;GO:0005623;GO:0007165	cellular_component;cell;signal transduction	.	.	.	.	.	.	.	.	2	2	2	2	1	1	1	1	0	0	0	0	1	1	1	1
chr7	40439912	40440852	-	LOC787602	XM_003582413	.	.	.	.	.	.	.	.	.	.	.	.	.	.	.	6	6	3	3	3	3	3	3	5	5	2	2	3	3	0	0
chr7	41176510	41177446	-	OR2L13	XM_002689116	ENSBTAG00000013691	olfactory receptor, family 2, subfamily L, member 13	P,C,F	GO:0007186;GO:0016021;GO:0005515	G-protein coupled receptor signaling pathway;integral to membrane;protein binding	GO:0005575;GO:0005623;GO:0007165	cellular_component;cell;signal transduction	.	.	.	.	.	.	.	.	8	3	0	0	7	2	0	0	1	1	0	0	0	0	0	0
chr7	41773292	41774219	+	LOC517722	XM_002689132	ENSBTAG00000047519		P,C	GO:0007186;GO:0016021	G-protein coupled receptor signaling pathway;integral to membrane	GO:0005575;GO:0005623;GO:0007165	cellular_component;cell;signal transduction	.	.	.	.	.	.	.	HO	6	3	1	1	3	1	1	1	2	1	1	1	5	3	1	1
chr7	48907940	48928633	-	BRD8	XM_002689197	.	bromodomain containing 8%2C transcript variant 1	.	.	.	.	.	.	.	.	.	.	.	.	.	3	3	2	2	3	3	2	2	2	2	1	1	0	0	0	0
chr7	49991379	50024482	-	DNAJC18	NM_001015649	ENSBTAG00000002286	DnaJ homolog subfamily C member 18	P,C,F	GO:0006457;GO:0016020;GO:0016021;GO:0031072;GO:0051082	protein folding;membrane;integral to membrane;heat shock protein binding;unfolded protein binding	GO:0005575;GO:0005623;GO:0006457	cellular_component;cell;protein folding	.	.	.	.	.	.	.	.	1	1	0	0	1	1	0	0	0	0	0	0	0	0	0	0
chr7	51085555	51086972	-	CD14	NM_174008	ENSBTAG00000015032	monocyte differentiation antigen CD14 precursor	P,C,F	GO:0045087;GO:0032760;GO:0006954;GO:0071222;GO:0002237;GO:0071223;GO:0045807;GO:0016020;GO:0005886;GO:0045121;GO:0001530;GO:0070891	innate immune response;positive regulation of tumor necrosis factor production;inflammatory response;cellular response to lipopolysaccharide;response to molecule of bacterial origin;cellular response to lipoteichoic acid;positive regulation of endocytosis;membrane;plasma membrane;membrane raft;lipopolysaccharide binding;lipoteichoic acid binding	GO:0006950;GO:0005575;GO:0005623;GO:0005886;GO:0002376	response to stress;cellular_component;cell;plasma membrane;immune system process	DR	Disease resistance	.	.	.	.	.	.	3	2	0	0	1	1	0	0	1	0	0	0	1	1	0	0
chr7	51147516	51152615	+	ZMAT2	NM_001080343	ENSBTAG00000005441	zinc finger matrin-type protein 2	C,F	GO:0005622;GO:0003676;GO:0008270	intracellular;nucleic acid binding;zinc ion binding	GO:0005575;GO:0005622;GO:0005623	cellular_component;intracellular;cell	.	.	.	.	.	.	.	.	5	1	4	1	5	1	4	1	0	0	0	0	0	0	0	0
chr7	52032951	52147048	-	DIAPH1	XM_001787599	.	.	.	.	.	.	.	.	.	.	.	.	.	.	.	3	2	1	1	3	2	1	1	2	1	1	1	1	1	1	1
chr7	65832216	65847513	-	LOC785044	XM_003582464	.	.	.	.	.	.	.	.	.	.	.	.	.	.	.	2	1	0	0	2	1	0	0	0	0	0	0	0	0	0	0
chr7	68295561	68306081	-	LOC100294726	XM_003582465	.	.	.	.	.	.	.	.	.	.	.	.	.	.	.	12	11	2	2	8	7	1	1	6	6	1	1	9	9	2	2
chr7	68546325	68562055	-	HAVCR2	NM_001077105	ENSBTAG00000000495	hepatitis A virus cellular receptor 2	P,C,F	GO:0006357;GO:0016592;GO:0005667;GO:0001104;GO:0005515;GO:0004872	regulation of transcription from RNA polymerase II promoter;mediator complex;transcription factor complex;RNA polymerase II transcription cofactor activity;protein binding;receptor activity	GO:0005575;GO:0005622;GO:0005623;GO:0043234;GO:0005634;GO:0043226;GO:0005654	cellular_component;intracellular;cell;protein complex;nucleus;organelle;nucleoplasm	.	.	.	.	.	.	.	.	19	11	9	5	18	10	8	4	6	1	4	1	9	3	7	3
chr7	68546325	68562055	-	HAVCR2	NM_001077105	ENSBTAG00000000495	hepatitis A virus cellular receptor 2	P,C,F	GO:0006357;GO:0016592;GO:0005667;GO:0001104;GO:0005515;GO:0004872	regulation of transcription from RNA polymerase II promoter;mediator complex;transcription factor complex;RNA polymerase II transcription cofactor activity;protein binding;receptor activity	GO:0005575;GO:0005622;GO:0005623;GO:0043234;GO:0005634;GO:0043226;GO:0005654	cellular_component;intracellular;cell;protein complex;nucleus;organelle;nucleoplasm	.	.	.	.	.	.	.	.	19	11	9	5	18	10	8	4	6	1	4	1	9	3	7	3
chr7	68559674	68562195	-	LOC100850609	XM_003585016	.	.	.	.	.	.	.	.	.	.	.	.	.	.	.	4	3	1	1	4	3	1	1	0	0	0	0	1	1	1	1
chr7	68559674	68562195	-	LOC100850609	XM_003585016	.	.	.	.	.	.	.	.	.	.	.	.	.	.	.	4	3	1	1	4	3	1	1	0	0	0	0	1	1	1	1
chr7	68612028	68614699	-	FAM71B	XM_002689339	ENSBTAG00000013450	family with sequence similarity 71, member B	C	GO:0005634;GO:0005737	nucleus;cytoplasm			.	.	.	.	.	.	.	.	7	4	1	1	6	3	0	0	0	0	0	0	1	1	1	1
chr7	84420950	84537508	+	VCAN	NM_181035	ENSBTAG00000014906	versican core protein precursor	P,C,F	GO:0007155;GO:0007507;GO:0008347;GO:0005576;GO:0005615;GO:0031012;GO:0005578;GO:0005509;GO:0005488;GO:0005515;GO:0005540;GO:0005529	cell adhesion;heart development;glial cell migration;extracellular region;extracellular space;extracellular matrix;proteinaceous extracellular matrix;calcium ion binding;binding;protein binding;hyaluronic acid binding;sugar binding	GO:0005575;GO:0048856;GO:0030154;GO:0007155;GO:0005576;GO:0005578;GO:0040011;GO:0048870;GO:0005615	cellular_component;anatomical structure development;cell differentiation;cell adhesion;extracellular region;proteinaceous extracellular matrix;locomotion;cell motility;extracellular space	MT	Meat	.	.	.	.	.	.	9	3	3	1	5	1	2	1	3	1	1	0	2	1	1	0
chr7	91308911	91705276	+	GPR98	XM_002689382	ENSBTAG00000006031	G protein-coupled receptor 98	P,C,F	GO:0007218;GO:0007154;GO:0048839;GO:0007601;GO:0007605;GO:0050910;GO:0050877;GO:0060122;GO:0045494;GO:0050953;GO:0048496;GO:0016020;GO:0016021;GO:0005886;GO:0002142;GO:0005737;GO:0009986;GO:0017022;GO:0005515;GO:0005509	neuropeptide signaling pathway;cell communication;inner ear development;visual perception;sensory perception of sound;detection of mechanical stimulus involved in sensory perception of sound;neurological system process;inner ear receptor stereocilium organization;photoreceptor cell maintenance;sensory perception of light stimulus;maintenance of organ identity;membrane;integral to membrane;plasma …	GO:0005575;GO:0005623;GO:0005886;GO:0007165	cellular_component;cell;plasma membrane;signal transduction	.	.	.	.	.	.	.	HO	60	23	7	5	41	9	3	1	15	9	1	1	21	8	3	3
chr7	96527757	96599789	-	ELL2	NM_001191146	.	elongation factor%2C RNA polymerase II%2C 2	.	.	.	.	.	.	.	.	.	HO	.	.	HO	4	3	1	1	2	1	1	1	1	1	0	0	1	1	0	0
chr7	97577907	97613211	-	ERAP1	NM_001102003	ENSBTAG00000013557	endoplasmic reticulum aminopeptidase 1	P,C,F	GO:0006508;GO:0045766;GO:0005737;GO:0008270;GO:0004177;GO:0008237	proteolysis;positive regulation of angiogenesis;cytoplasm;zinc ion binding;aminopeptidase activity;metallopeptidase activity	GO:0005575;GO:0005622;GO:0005623;GO:0005737	cellular_component;intracellular;cell;cytoplasm	.	.	.	.	HO	.	.	HO	8	4	1	0	8	4	1	0	0	0	0	0	0	0	0	0
chr7	97955485	98011290	-	LIX1	NM_001078003	ENSBTAG00000009772	limb expression 1						.	.	.	.	HO	.	.	HO	5	5	3	3	4	4	2	2	3	3	2	2	2	2	1	1
chr7	104064383	104065110	+	LOC100848178	XM_003582494	.	.	.	.	.	.	.	.	.	.	.	.	.	.	.	8	7	4	3	6	6	2	2	4	3	2	1	3	3	1	1
chr7	111775132	111798058	+	SLC25A46	XM_001790643	.	.	.	.	.	.	.	.	.	.	.	HO	.	.	.	1	1	0	0	1	1	0	0	0	0	0	0	0	0	0	0
chr8	287409	346644	-	DDX60	XM_003582500	.	.	.	.	.	.	.	.	.	.	.	HO	.	.	.	8	4	3	3	8	4	3	3	0	0	0	0	0	0	0	0
chr8	10304739	10337569	+	FBXO16	NM_001078119	ENSBTAG00000034626	F-box only protein 16	F	GO:0005515	protein binding			.	.	.	.	.	.	.	.	4	2	2	2	1	1	1	1	0	0	0	0	3	1	1	1
chr8	24902483	25176830	-	KIAA1797	NM_001206515	.	KIAA1797 ortholog	.	.	.	.	.	.	.	.	.	.	.	.	HO	11	9	1	1	9	8	1	1	2	1	0	0	3	1	0	0
chr8	26044526	26328321	+	SLC24A2	NM_001144094	ENSBTAG00000043972	sodium/potassium/calcium exchanger 2	P,C,F	GO:0055085;GO:0006816;GO:0007612;GO:0007613;GO:0060291;GO:0070588;GO:0006874;GO:0060292;GO:0016020;GO:0016021;GO:0005624;GO:0005262	transmembrane transport;calcium ion transport;learning;memory;long-term synaptic potentiation;calcium ion transmembrane transport;cellular calcium ion homeostasis;long term synaptic depression;membrane;integral to membrane;membrane fraction;calcium channel activity	GO:0005575;GO:0005623;GO:0006810;GO:0042592;GO:0050877;GO:0055085	cellular_component;cell;transport;homeostatic process;neurological system process;transmembrane transport	.	.	.	.	.	.	.	.	2	2	2	2	1	1	1	1	0	0	0	0	1	1	1	1
chr8	40636731	40816275	-	IL33	NM_001075297	ENSBTAG00000018347	interleukin-33	P,F	GO:0045944;GO:0032753;GO:0032755;GO:0050729;GO:0002686;GO:0032689;GO:0051024;GO:0043032;GO:0002830;GO:0032736;GO:0090197;GO:0002826;GO:0032754;GO:0051025;GO:0010628;GO:0005125;GO:0005515	positive regulation of transcription from RNA polymerase II promoter;positive regulation of interleukin-4 production;positive regulation of interleukin-6 production;positive regulation of inflammatory response;negative regulation of leukocyte migration;negative regulation of interferon-gamma production;positive regulation of immunoglobulin secretion;positive regulation of macrophage activation;po…			.	.	.	.	HO	.	.	.	9	5	3	3	8	4	2	2	0	0	0	0	1	1	1	1
chr8	42134474	42207411	-	SLC1A1	NM_174599	ENSBTAG00000019125	excitatory amino acid transporter 3	P,C,F	GO:0006835;GO:0051938;GO:0070779;GO:0016020;GO:0017153;GO:0015501	dicarboxylic acid transport;L-glutamate import;D-aspartate import;membrane;sodium:dicarboxylate symporter activity;glutamate:sodium symporter activity	GO:0005575;GO:0005623;GO:0006810	cellular_component;cell;transport	.	.	.	.	HO	.	.	.	1	0	1	0	1	0	1	0	0	0	0	0	0	0	0	0
chr8	43940116	43981097	+	KIAA0020	NM_001098030	ENSBTAG00000013357	KIAA0020 protein	C,F	GO:0005783;GO:0005730;GO:0005488;GO:0003723	endoplasmic reticulum;nucleolus;binding;RNA binding	GO:0005575;GO:0005622;GO:0005623;GO:0005737;GO:0005634;GO:0043226;GO:0005730;GO:0005783	cellular_component;intracellular;cell;cytoplasm;nucleus;organelle;nucleolus;endoplasmic reticulum	.	.	.	.	HO	.	.	.	9	7	4	3	7	6	2	2	1	1	1	1	3	1	1	0
chr8	45907289	45968123	-	KANK1	XM_002689629	ENSBTAG00000010976	KN motif and ankyrin repeat domains 1	P,C,F	GO:0030837;GO:0005737;GO:0005515	negative regulation of actin filament polymerization;cytoplasm;protein binding	GO:0005575;GO:0005622;GO:0005623;GO:0005737	cellular_component;intracellular;cell;cytoplasm	.	.	.	.	HO	.	.	.	8	6	2	1	8	6	2	1	1	0	1	0	1	0	1	0
chr8	47122442	47468356	+	PIP5K1B	XM_002689633	ENSBTAG00000009917	phosphatidylinositol-4-phosphate 5-kinase, type I, beta	P,C,F	GO:0046854;GO:0046488;GO:0001931;GO:0016307;GO:0005515;GO:0016308	phosphatidylinositol phosphorylation;phosphatidylinositol metabolic process;uropod;phosphatidylinositol phosphate kinase activity;protein binding;1-phosphatidylinositol-4-phosphate 5-kinase activity	GO:0006629	lipid metabolic process	.	.	.	.	HO	.	.	.	1	1	1	1	1	1	1	1	0	0	0	0	0	0	0	0
chr8	54241798	54768339	+	PCSK5	XM_002689666	.	proprotein convertase subtilisin%2Fkexin type 5	.	.	.	.	.	.	.	.	.	HO	.	.	.	7	4	0	0	5	2	0	0	2	1	0	0	2	1	0	0
chr8	55754516	55767841	+	LOC100850964	XM_003582540	.	.	.	.	.	.	.	.	.	.	.	HO	.	.	.	1	1	1	1	1	1	1	1	0	0	0	0	0	0	0	0
chr8	60396087	60402081	+	LOC782251	XM_001250880	ENSBTAG00000005667	family with sequence similarity 75, member D1						.	.	.	.	HO	.	BL	.	17	15	5	5	15	13	3	3	0	0	0	0	2	2	2	2
chr8	61788330	61794402	-	LOC785500	XM_001253500	ENSBTAG00000038982							.	.	.	.	HO	.	BL	.	4	4	2	2	2	2	1	1	2	2	1	1	0	0	0	0
chr8	62000270	62006902	-	PIGO	XM_001251645	ENSBTAG00000044135	phosphatidylinositol glycan anchor biosynthesis, class O	P,F	GO:0008152;GO:0003824;GO:0046872;GO:0008484;GO:0005515	metabolic process;catalytic activity;metal ion binding;sulfuric ester hydrolase activity;protein binding			.	.	.	.	HO	.	BL	.	2	2	2	2	2	2	2	2	0	0	0	0	0	0	0	0
chr8	62930299	62931238	-	LOC100849687	XM_003584841	.	.	.	.	.	.	.	.	.	.	.	HO	.	BL	.	2	2	1	1	2	2	1	1	0	0	0	0	0	0	0	0
chr8	62930299	62931238	-	LOC615852	XM_002689682	ENSBTAG00000047237	Uncharacterized protein	P,C,F	GO:0007165;GO:0007186;GO:0050911;GO:0016021;GO:0004872;GO:0004871;GO:0004930;GO:0004984	signal transduction;G-protein coupled receptor signaling pathway;detection of chemical stimulus involved in sensory perception of smell;integral to membrane;receptor activity;signal transducer activity;G-protein coupled receptor activity;olfactory receptor activity	GO:0005575;GO:0005623;GO:0007165;GO:0050877	cellular_component;cell;signal transduction;neurological system process	.	.	.	.	HO	.	BL	.	2	2	1	1	2	2	1	1	0	0	0	0	0	0	0	0
chr8	62930299	62931238	-	LOC100849687	XM_003584841	.	.	.	.	.	.	.	.	.	.	.	HO	.	BL	.	2	2	1	1	2	2	1	1	0	0	0	0	0	0	0	0
chr8	62930299	62931238	-	LOC615852	XM_002689682	ENSBTAG00000047237	Uncharacterized protein	P,C,F	GO:0007165;GO:0007186;GO:0050911;GO:0016021;GO:0004872;GO:0004871;GO:0004930;GO:0004984	signal transduction;G-protein coupled receptor signaling pathway;detection of chemical stimulus involved in sensory perception of smell;integral to membrane;receptor activity;signal transducer activity;G-protein coupled receptor activity;olfactory receptor activity	GO:0005575;GO:0005623;GO:0007165;GO:0050877	cellular_component;cell;signal transduction;neurological system process	.	.	.	.	HO	.	BL	.	2	2	1	1	2	2	1	1	0	0	0	0	0	0	0	0
chr8	63082789	63162872	+	RECK	NM_001192465	.	reversion-inducing-cysteine-rich protein with kazal motifs	.	.	.	.	.	.	.	.	.	HO	.	BL	.	2	2	0	0	2	2	0	0	1	1	0	0	1	1	0	0
chr8	66774384	66877627	+	COL15A1	NM_001191285	.	collagen%2C type XV%2C alpha 1	.	.	.	.	.	MT	Meat	.	.	.	.	.	.	7	4	2	2	6	3	1	1	2	2	1	1	3	3	1	1
chr8	74105809	74132547	-	ENTPD4	NM_001077985	ENSBTAG00000006768	ectonucleoside triphosphate diphosphohydrolase 4	P,C,F	GO:0006256;GO:0005737;GO:0030173;GO:0043231;GO:0016787;GO:0045134	UDP catabolic process;cytoplasm;integral to Golgi membrane;intracellular membrane-bounded organelle;hydrolase activity;uridine-diphosphatase activity	GO:0034641;GO:0005575;GO:0005622;GO:0005623;GO:0005737;GO:0044281;GO:0009056;GO:0043226;GO:0005794;GO:0034655	cellular nitrogen compound metabolic process;cellular_component;intracellular;cell;cytoplasm;small molecule metabolic process;catabolic process;organelle;Golgi apparatus;nucleobase-containing compound catabolic process	.	.	.	.	.	.	.	.	1	0	0	0	1	0	0	0	0	0	0	0	0	0	0	0
chr8	76254463	76538309	+	DOCK5	XM_002689790	ENSBTAG00000015513	dedicator of cytokinesis 5	C,F	GO:0005737;GO:0005488;GO:0005525;GO:0005085;GO:0051020	cytoplasm;binding;GTP binding;guanyl-nucleotide exchange factor activity;GTPase binding	GO:0005575;GO:0005622;GO:0005623;GO:0005737	cellular_component;intracellular;cell;cytoplasm	.	.	.	.	.	.	.	.	4	4	0	0	4	4	0	0	0	0	0	0	0	0	0	0
chr8	79480699	79677870	-	UBAP2	NM_001191276	.	ubiquitin associated protein 2	.	.	.	.	.	.	.	.	.	.	.	.	.	3	2	0	0	3	2	0	0	0	0	0	0	0	0	0	0
chr8	79873279	79945672	-	KIF24	NM_001193229	.	kinesin family member 24	.	.	.	.	.	.	.	.	.	.	.	.	.	5	1	2	1	5	1	2	1	3	1	1	1	0	0	0	0
chr8	80333271	80339352	-	LOC783971	XM_001252413	ENSBTAG00000039021							.	.	.	.	.	.	.	.	5	5	2	2	4	4	1	1	0	0	0	0	1	1	1	1
chr8	81277984	81362267	-	KIF27	NM_001206123	.	kinesin family member 27	.	.	.	.	.	.	.	.	.	.	.	.	.	4	4	2	2	2	2	0	0	2	2	2	2	1	1	1	1
chr8	83393570	83440252	-	GOLM1	NM_001192463	.	golgi membrane protein 1	.	.	.	.	.	.	.	.	.	.	.	.	.	1	1	0	0	1	1	0	0	0	0	0	0	0	0	0	0
chr8	83596275	83653946	-	ZCCHC6	NM_001205752	.	zinc finger%2C CCHC domain containing 6	.	.	.	.	.	.	.	.	.	.	.	.	.	3	1	2	1	3	1	2	1	0	0	0	0	0	0	0	0
chr8	88093933	88119923	-	NOL8	NM_001191213	.	nucleolar protein 8	.	.	.	.	.	.	.	.	.	.	HW	.	.	3	2	1	1	3	2	1	1	0	0	0	0	1	0	0	0
chr8	89794383	89813360	+	ZNF169	XM_002689853	ENSBTAG00000005017	zinc finger protein 169	P,C,F	GO:0006355;GO:0005622;GO:0003676;GO:0008270;GO:0046872	regulation of transcription, DNA-dependent;intracellular;nucleic acid binding;zinc ion binding;metal ion binding	GO:0005575;GO:0005622;GO:0005623	cellular_component;intracellular;cell	.	.	.	.	.	.	.	.	6	5	2	2	3	3	1	1	1	1	1	1	2	1	0	0
chr8	93387903	93520532	+	SEMA4D	NM_001098160	ENSBTAG00000001941	sema domain, immunoglobulin domain (Ig), transmembrane domain (TM) and short cytoplasmic domain, (semaphorin) 4D	P,C,F	GO:0007275;GO:0050772;GO:0030335;GO:0032321;GO:0000122;GO:0045668;GO:0050732;GO:0050731;GO:0043931;GO:0010693;GO:0061383;GO:0071526;GO:0048814;GO:0008360;GO:0001934;GO:0031344;GO:0014068;GO:0048672;GO:0070486;GO:0016020;GO:0005615;GO:0005887;GO:0004872;GO:0005102;GO:0005515;GO:0030215;GO:0004888	multicellular organismal development;positive regulation of axonogenesis;positive regulation of cell migration;positive regulation of Rho GTPase activity;negative regulation of transcription from RNA polymerase II promoter;negative regulation of osteoblast differentiation;negative regulation of peptidyl-tyrosine phosphorylation;positive regulation of peptidyl-tyrosine phosphorylation;ossification…	GO:0005575;GO:0005623;GO:0048856;GO:0030154	cellular_component;cell;anatomical structure development;cell differentiation	.	.	.	.	.	.	.	.	2	1	1	1	2	1	1	1	1	1	1	1	1	1	1	1
chr8	95910265	95933806	-	LOC786798	XM_003582570	.	.	.	.	.	.	.	.	.	.	.	.	.	.	.	7	7	5	5	7	7	5	5	0	0	0	0	0	0	0	0
chr8	96135808	96336344	-	GRIN3A	NM_001191535	.	glutamate receptor%2C ionotropic%2C N-methyl-D-aspartate 3A	.	.	.	.	.	.	.	.	.	.	.	.	.	7	7	4	4	5	5	2	2	2	2	1	1	4	4	2	2
chr8	106861935	106895423	-	LOC534155	NM_001104988	ENSBTAG00000038335	immunoglobulin (CD79A) binding protein 1	P	GO:0009966	regulation of signal transduction			.	.	.	.	.	.	.	.	21	20	1	1	14	13	1	1	10	10	0	0	9	9	0	0
chr8	115164764	115347986	-	CDK5RAP2	NM_001192169	.	CDK5 regulatory subunit associated protein 2	.	.	.	.	.	.	.	.	.	.	.	.	.	12	4	4	2	10	4	3	2	4	1	2	0	7	0	2	0
chr8	115729864	115822186	-	C5	NM_001166616	ENSBTAG00000012210	complement C5a anaphylatoxin	P,C,F	GO:0001701;GO:0010575;GO:0006954;GO:0010951;GO:0045766;GO:0006956;GO:0090197;GO:0010760;GO:0005576;GO:0005615;GO:0005515;GO:0004866	in utero embryonic development;positive regulation vascular endothelial growth factor production;inflammatory response;negative regulation of endopeptidase activity;positive regulation of angiogenesis;complement activation;positive regulation of chemokine secretion;negative regulation of macrophage chemotaxis;extracellular region;extracellular space;protein binding;endopeptidase inhibitor activity	GO:0006950;GO:0005575;GO:0009790;GO:0005576;GO:0002376;GO:0005615	response to stress;cellular_component;embryo development;extracellular region;immune system process;extracellular space	MK	Milk	.	.	.	.	.	.	1	1	1	1	1	1	1	1	0	0	0	0	0	0	0	0
chr9	11979284	12245360	+	KCNQ5	XM_002684243	.	.	.	.	.	.	.	.	.	.	.	.	.	BL	HO	11	2	4	2	10	1	3	1	5	2	3	2	5	1	2	1
chr9	17249444	17250780	-	LOC100847361	XM_003582594	.	.	.	.	.	.	.	.	.	.	.	.	.	.	.	5	5	5	5	5	5	5	5	1	1	1	1	0	0	0	0
chr9	23684545	23771834	+	DOPEY1	XM_002690048	ENSBTAG00000000676	Uncharacterized protein						.	.	.	.	HO	.	.	.	9	7	3	3	5	3	1	1	2	2	1	1	3	2	1	1
chr9	24657994	24676742	+	KIAA0408	XM_001789720	ENSBTAG00000003919	KIAA0408	F	GO:0005515	protein binding			.	.	.	.	.	.	.	.	12	4	4	1	12	4	4	1	8	0	3	0	9	1	3	0
chr9	51214257	51556935	+	ASCC3	NM_001206118	.	activating signal cointegrator 1 complex subunit 3	.	.	.	.	.	.	.	.	.	.	.	.	.	2	2	0	0	1	1	0	0	1	1	0	0	0	0	0	0
chr9	52469293	52523843	+	USP45	NM_001206181	.	ubiquitin specific peptidase 45	.	.	.	.	.	.	.	.	.	.	.	.	.	3	1	1	1	2	1	1	1	1	0	0	0	0	0	0	0
chr9	67121055	67211216	+	KIAA1009	NM_001206593	.	KIAA1009 ortholog	.	.	.	.	.	.	.	.	BL	.	.	.	.	15	14	5	5	6	5	1	1	6	5	3	3	11	10	4	4
chr9	70225069	70326557	+	L3MBTL3	NM_001076871	ENSBTAG00000017393	lethal(3)malignant brain tumor-like protein 3	P,C,F	GO:0006355;GO:0005634;GO:0005515	regulation of transcription, DNA-dependent;nucleus;protein binding	GO:0005575;GO:0005622;GO:0005623;GO:0005634;GO:0043226	cellular_component;intracellular;cell;nucleus;organelle	.	.	.	.	.	.	.	.	5	3	1	1	4	2	0	0	2	2	1	1	3	1	0	0
chr9	71024670	71241697	-	EPB41L2	XM_002684253	ENSBTAG00000005960	erythrocyte membrane protein band 4.1-like 2	P,C,F	GO:0030866;GO:0005737;GO:0005856;GO:0008180;GO:0019898;GO:0005634;GO:0005886;GO:0030054;GO:0005198;GO:0005488;GO:0003779;GO:0008092;GO:0030507;GO:0042731	cortical actin cytoskeleton organization;cytoplasm;cytoskeleton;signalosome;extrinsic to membrane;nucleus;plasma membrane;cell junction;structural molecule activity;binding;actin binding;cytoskeletal protein binding;spectrin binding;PH domain binding	GO:0005575;GO:0005622;GO:0005623;GO:0005737;GO:0043234;GO:0007010;GO:0005634;GO:0043226;GO:0005856	cellular_component;intracellular;cell;cytoplasm;protein complex;cytoskeleton organization;nucleus;organelle;cytoskeleton	.	.	.	.	.	.	.	.	2	2	1	1	2	2	1	1	1	1	0	0	0	0	0	0
chr9	72659629	72660676	+	TAAR9	XM_001253398	ENSBTAG00000048313		P,C	GO:0007186;GO:0016021	G-protein coupled receptor signaling pathway;integral to membrane	GO:0005575;GO:0005623;GO:0007165	cellular_component;cell;signal transduction	.	.	.	.	.	.	.	.	2	0	0	0	2	0	0	0	0	0	0	0	0	0	0	0
chr9	72674896	72675922	+	TAAR8	XM_002690234	ENSBTAG00000047327		P,C	GO:0007186;GO:0016021	G-protein coupled receptor signaling pathway;integral to membrane	GO:0005575;GO:0005623;GO:0007165	cellular_component;cell;signal transduction	.	.	.	.	.	.	.	.	27	17	14	13	25	15	13	12	16	7	6	5	14	5	5	4
chr9	72674896	72675884	+	LOC782768	XM_001251414	ENSBTAG00000047327		P,C	GO:0007186;GO:0016021	G-protein coupled receptor signaling pathway;integral to membrane	GO:0005575;GO:0005623;GO:0007165	cellular_component;cell;signal transduction	.	.	.	.	.	.	.	.	25	17	15	13	23	15	14	12	15	7	7	5	13	5	6	4
chr9	72717302	72718334	+	LOC782299	XM_001250928	ENSBTAG00000038761		P,C	GO:0007186;GO:0016021	G-protein coupled receptor signaling pathway;integral to membrane	GO:0005575;GO:0005623;GO:0007165	cellular_component;cell;signal transduction	.	.	.	.	.	.	.	.	9	3	3	2	6	2	3	2	4	2	2	2	5	3	2	2
chr9	72717302	72718334	+	LOC785256	XM_001253329	ENSBTAG00000038761		P,C	GO:0007186;GO:0016021	G-protein coupled receptor signaling pathway;integral to membrane	GO:0005575;GO:0005623;GO:0007165	cellular_component;cell;signal transduction	.	.	.	.	.	.	.	.	9	3	3	2	6	2	3	2	4	2	2	2	5	3	2	2
chr9	72868207	72869239	-	LOC785678	XM_001253621	ENSBTAG00000040533		P,C	GO:0007186;GO:0016021	G-protein coupled receptor signaling pathway;integral to membrane	GO:0005575;GO:0005623;GO:0007165	cellular_component;cell;signal transduction	.	.	.	.	.	.	.	.	3	1	2	1	3	1	2	1	2	0	1	0	1	0	0	0
chr9	77272571	77305647	-	IL20RA	NM_001206342	.	interleukin 20 receptor%2C alpha	.	.	.	.	.	.	.	.	.	.	.	.	.	5	3	1	1	5	3	1	1	1	0	0	0	1	0	0	0
chr9	85173108	85191019	+	LOC100294980	XM_002690298	.	histone cluster 2%2C H2bf-like	.	.	.	.	.	.	.	.	.	.	.	.	.	2	2	0	0	2	2	0	0	0	0	0	0	0	0	0	0
chr9	86921371	87139086	+	ADGB	NM_001206737	.	chromosome 9 open reading frame%2C human C6orf103	.	.	.	.	.	.	.	.	.	.	.	.	.	9	5	1	1	5	2	0	0	4	2	0	0	5	1	1	1
chr9	89319391	89501912	+	LOC100849501	XM_003582627	.	.	.	.	.	.	.	.	.	.	.	.	.	.	.	1	1	0	0	1	1	0	0	0	0	0	0	0	0	0	0
chr9	90288134	90305081	+	LOC785375	XM_002695639	.	uL16 binding protein 3-like	.	.	.	.	.	.	.	.	.	.	.	.	.	33	18	7	5	30	16	5	3	8	1	3	1	13	5	5	3
chr9	90288134	90298760	+	LOC100849671	XM_003582628	.	.	.	.	.	.	.	.	.	.	.	.	.	.	.	32	17	4	2	29	15	2	1	8	1	2	0	13	5	2	1
chr9	90656135	90662817	+	LOC513548	XM_591244	ENSBTAG00000007238		P,C	GO:0006955;GO:0019882;GO:0016020;GO:0042612	immune response;antigen processing and presentation;membrane;MHC class I protein complex	GO:0005575;GO:0005623;GO:0043234;GO:0005886;GO:0002376	cellular_component;cell;protein complex;plasma membrane;immune system process	.	.	.	.	.	.	.	.	17	13	6	4	15	11	6	4	3	1	1	0	5	5	1	1
chr9	90658091	90658891	+	LOC785982	XM_002690333	ENSBTAG00000048114	Uncharacterized protein	P,C	GO:0006955;GO:0019882;GO:0016020;GO:0042612	immune response;antigen processing and presentation;membrane;MHC class I protein complex	GO:0005575;GO:0005623;GO:0043234;GO:0005886;GO:0002376	cellular_component;cell;protein complex;plasma membrane;immune system process	.	.	.	.	.	.	.	.	13	12	4	4	11	10	4	4	1	1	0	0	5	5	1	1
chr9	90658692	90808184	+	LOC100848331	XM_003586486	.	NKG2D ligand 4-like	.	.	.	.	.	.	.	.	.	.	.	.	.	8	8	3	3	6	6	3	3	0	0	0	0	5	5	1	1
chr9	91357566	91539581	+	MTHFD1L	NM_001076018	ENSBTAG00000009846	monofunctional C1-tetrahydrofolate synthase, mitochondrial precursor	P,C,F	GO:0055114;GO:0009396;GO:0005739;GO:0005524;GO:0003824;GO:0005488;GO:0004329;GO:0004488	oxidation-reduction process;folic acid-containing compound biosynthetic process;mitochondrion;ATP binding;catalytic activity;binding;formate-tetrahydrofolate ligase activity;methylenetetrahydrofolate dehydrogenase (NADP+) activity	GO:0034641;GO:0005575;GO:0005622;GO:0005623;GO:0005737;GO:0009058;GO:0043226;GO:0005739;GO:0051186	cellular nitrogen compound metabolic process;cellular_component;intracellular;cell;cytoplasm;biosynthetic process;organelle;mitochondrion;cofactor metabolic process	.	.	.	.	.	.	.	.	1	1	0	0	1	1	0	0	0	0	0	0	0	0	0	0
chr9	91773134	91787882	+	AKAP12	XM_002690338	ENSBTAG00000014788	A kinase (PRKA) anchor protein 12	P,C,F	GO:0007165;GO:0006605;GO:0030819;GO:0010739;GO:0005737;GO:0005886;GO:0005515;GO:0008179	signal transduction;protein targeting;positive regulation of cAMP biosynthetic process;positive regulation of protein kinase A signaling cascade;cytoplasm;plasma membrane;protein binding;adenylate cyclase binding	GO:0006605;GO:0006810;GO:0007165	protein targeting;transport;signal transduction	.	.	.	.	.	.	.	.	6	3	1	0	3	2	1	0	3	1	1	0	2	0	1	0
chr9	92518703	92887141	-	SYNE1	XM_002690344	ENSBTAG00000009362	spectrin repeat containing, nuclear envelope 1	F	GO:0005515	protein binding			.	.	.	BL	.	.	.	.	27	22	11	10	22	19	8	8	5	2	3	2	9	4	3	2
chr9	94548153	94711936	-	IPCEF1	XM_002690351	.	interaction protein for cytohesin exchange factors 1	.	.	.	.	.	.	.	.	.	.	.	.	.	2	2	2	2	1	1	1	1	0	0	0	0	1	1	1	1
chr9	98299184	98410421	+	SYNJ2	XM_002690365	ENSBTAG00000000817	synaptojanin 2	F	GO:0003676;GO:0042578;GO:0004439;GO:0005515	nucleic acid binding;phosphoric ester hydrolase activity;phosphatidylinositol-4,5-bisphosphate 5-phosphatase activity;protein binding			.	.	.	.	.	.	.	.	18	10	15	10	17	9	14	9	2	2	2	2	3	0	3	0
chr9	99828200	99846947	+	LOC100849536	XM_003582637	.	.	.	.	.	.	.	.	.	.	BL	.	.	.	.	6	1	6	1	6	1	6	1	0	0	0	0	0	0	0	0
chr9	100217614	100249839	-	SLC22A2	XM_002690371	ENSBTAG00000009583	solute carrier family 22 (organic cation transporter), member 2	P,C,F	GO:0006812;GO:0006810;GO:0055085;GO:0034220;GO:0015695;GO:0016020;GO:0016021;GO:0005886;GO:0005215;GO:0022857;GO:0015075;GO:0015101	cation transport;transport;transmembrane transport;ion transmembrane transport;organic cation transport;membrane;integral to membrane;plasma membrane;transporter activity;transmembrane transporter activity;ion transmembrane transporter activity;organic cation transmembrane transporter activity	GO:0005575;GO:0005623;GO:0006810;GO:0005886;GO:0055085	cellular_component;cell;transport;plasma membrane;transmembrane transport	.	.	.	BL	.	.	.	.	2	1	2	1	1	1	1	1	0	0	0	0	1	0	1	0
chr10	10305056	10533159	+	CMYA5	XM_002690519	ENSBTAG00000006823	cardiomyopathy associated 5	F	GO:0005515;GO:0042802	protein binding;identical protein binding			.	.	.	.	.	.	.	.	31	9	8	5	27	6	7	4	11	0	0	0	17	3	2	1
chr10	13072198	13104509	+	DIS3L	NM_001078156	ENSBTAG00000000371	DIS3-like exonuclease 1	P,C,F	GO:0016075;GO:0000177;GO:0005737;GO:0005886;GO:0005813;GO:0000175;GO:0003723;GO:0004540;GO:0019899;GO:0005515	rRNA catabolic process;cytoplasmic exosome (RNase complex);cytoplasm;plasma membrane;centrosome;3'-5'-exoribonuclease activity;RNA binding;ribonuclease activity;enzyme binding;protein binding	GO:0034641;GO:0005575;GO:0005622;GO:0005623;GO:0005737;GO:0043234;GO:0009056	cellular nitrogen compound metabolic process;cellular_component;intracellular;cell;cytoplasm;protein complex;catabolic process	.	.	.	.	.	.	.	.	1	1	0	0	1	1	0	0	0	0	0	0	0	0	0	0
chr10	18098448	18277291	+	LRRC49	NM_001100343	ENSBTAG00000010944	leucine-rich repeat-containing protein 49	F	GO:0005515	protein binding			.	.	.	.	.	.	.	.	1	1	1	1	1	1	1	1	0	0	0	0	0	0	0	0
chr10	19060484	19262701	-	MYO9A	XM_002690529	.	myosin IXA	.	.	.	.	.	.	.	.	.	.	.	.	.	4	2	1	1	3	2	1	1	1	0	0	0	1	0	0	0
chr10	19536148	19567758	-	HEXA	NM_001075164	ENSBTAG00000012981	Beta-hexosaminidase subunit alpha	P,C,F	GO:0050885;GO:0007628;GO:0008152;GO:0005975;GO:0007605;GO:0007626;GO:0050884;GO:0042552;GO:0001501;GO:0019915;GO:0007040;GO:0030203;GO:0006689;GO:0048667;GO:0019953;GO:0016020;GO:0005764;GO:0003824;GO:0016787;GO:0046982;GO:0016798;GO:0004553;GO:0043169;GO:0004563	neuromuscular process controlling balance;adult walking behavior;metabolic process;carbohydrate metabolic process;sensory perception of sound;locomotory behavior;neuromuscular process controlling posture;myelination;skeletal system development;lipid storage;lysosome organization;glycosaminoglycan metabolic process;ganglioside catabolic process;cell morphogenesis involved in neuron differentiation…	GO:0000003;GO:0005575;GO:0005622;GO:0005623;GO:0005737;GO:0006629;GO:0009056;GO:0043226;GO:0005773;GO:0005975;GO:0042592;GO:0000902;GO:0048856;GO:0030154;GO:0050877;GO:0005764	reproduction;cellular_component;intracellular;cell;cytoplasm;lipid metabolic process;catabolic process;organelle;vacuole;carbohydrate metabolic process;homeostatic process;cell morphogenesis;anatomical structure development;cell differentiation;neurological system process;lysosome	.	.	.	.	.	.	.	.	1	1	0	0	1	1	0	0	0	0	0	0	0	0	0	0
chr10	22818662	22828893	+	LOC100296248	XM_002690517	.	uncharacterized LOC100296248	.	.	.	.	.	.	.	.	.	.	.	.	.	1	0	1	0	1	0	1	0	0	0	0	0	0	0	0	0
chr10	23002229	23003572	-	LOC100298870	XM_002705748	.	.	.	.	.	.	.	.	.	.	.	.	.	.	.	13	7	2	2	13	7	2	2	4	1	0	0	7	3	1	1
chr10	23246915	23274751	-	LOC505232	XM_002706303	.	.	.	.	.	.	.	.	.	.	.	.	.	.	.	27	15	18	13	24	12	15	10	10	4	6	4	19	10	13	9
chr10	23733939	23735310	-	LOC785283	XM_003582676	.	.	.	.	.	.	.	.	.	.	.	.	.	.	.	4	4	1	1	4	4	1	1	0	0	0	0	0	0	0	0
chr10	25200017	25254891	-	RPGRIP1	NM_181034	ENSBTAG00000004694	X-linked retinitis pigmentosa GTPase regulator-interacting protein 1	P,C,F	GO:0007601;GO:0060041;GO:0042462;GO:0005929;GO:0005930;GO:0005515	visual perception;retina development in camera-type eye;eye photoreceptor cell development;cilium;axoneme;protein binding	GO:0005575;GO:0005622;GO:0005623;GO:0043226;GO:0048856;GO:0030154;GO:0050877;GO:0005929	cellular_component;intracellular;cell;organelle;anatomical structure development;cell differentiation;neurological system process;cilium	.	.	.	.	.	.	.	.	3	1	1	0	2	0	1	0	1	1	0	0	0	0	0	0
chr10	25721859	25722366	-	RNASE7	XM_001251906	.	.	.	.	.	.	.	.	.	.	.	.	.	.	.	7	7	2	2	3	3	0	0	4	4	2	2	3	3	1	1
chr10	25862865	25886780	+	OR6S1	XM_002690658	ENSBTAG00000039241	olfactory receptor, family 6, subfamily S, member 1	P,C	GO:0007186;GO:0016021	G-protein coupled receptor signaling pathway;integral to membrane	GO:0005575;GO:0005623;GO:0007165	cellular_component;cell;signal transduction	.	.	.	.	.	.	.	.	8	7	7	6	8	7	7	6	1	0	1	0	1	0	1	0
chr10	25913733	25914330	+	RNASE11	XM_001252038	ENSBTAG00000046058	ribonuclease, RNase A family, 11 (non-active)						.	.	.	.	.	.	.	.	1	1	0	0	1	1	0	0	0	0	0	0	0	0	0	0
chr10	26104800	26138263	+	TEP1	NM_001206912	.	telomerase-associated protein 1	.	.	.	.	.	.	.	.	.	.	.	.	.	16	10	3	3	6	5	1	1	5	4	2	2	8	2	0	0
chr10	26236941	26243256	-	OR11H4	XM_001788892	ENSBTAG00000038643	olfactory receptor, family 11, subfamily H, member 4	P,C	GO:0007186;GO:0016021	G-protein coupled receptor signaling pathway;integral to membrane	GO:0005575;GO:0005623;GO:0007165	cellular_component;cell;signal transduction	.	.	.	.	.	.	.	.	9	8	6	5	8	7	6	5	7	6	5	4	1	1	0	0
chr10	26374584	26375556	-	LOC615767	XM_002690668	ENSBTAG00000015983		P,C	GO:0007186;GO:0016021	G-protein coupled receptor signaling pathway;integral to membrane	GO:0005575;GO:0005623;GO:0007165	cellular_component;cell;signal transduction	.	.	.	.	.	.	.	.	4	1	1	0	2	1	0	0	1	0	1	0	1	0	0	0
chr10	26395781	26396735	-	LOC517667	XM_002690751	ENSBTAG00000038227		P,C	GO:0007186;GO:0016021	G-protein coupled receptor signaling pathway;integral to membrane	GO:0005575;GO:0005623;GO:0007165	cellular_component;cell;signal transduction	.	.	.	.	.	.	.	.	6	2	4	1	4	2	2	1	2	0	1	0	4	0	3	0
chr10	26409715	26422608	+	LOC784100	XM_002690669	.	olfactory receptor%2C family 11%2C subfamily G%2C member 2-like	.	.	.	.	.	.	.	.	.	.	.	.	.	8	4	2	1	7	3	2	1	2	1	1	0	1	0	0	0
chr10	26486116	26488713	-	LOC784302	XM_003582684	.	.	.	.	.	.	.	.	.	.	.	.	.	.	.	8	5	5	4	3	2	3	2	4	3	3	3	5	4	3	3
chr10	26514439	26515384	+	LOC530485	XM_001788933	ENSBTAG00000039416		P,C	GO:0007186;GO:0016021	G-protein coupled receptor signaling pathway;integral to membrane	GO:0005575;GO:0005623;GO:0007165	cellular_component;cell;signal transduction	.	.	.	.	.	.	.	.	12	3	3	1	7	2	3	1	7	2	0	0	6	1	1	0
chr10	26550803	26551790	-	LOC784455	XM_001252758	ENSBTAG00000038672		P,C	GO:0007186;GO:0016021	G-protein coupled receptor signaling pathway;integral to membrane	GO:0005575;GO:0005623;GO:0007165	cellular_component;cell;signal transduction	.	.	.	.	.	.	.	.	8	6	4	2	2	2	0	0	5	5	2	2	7	5	4	2
chr10	26970869	26971799	-	LOC787134	XM_001788995	ENSBTAG00000047802	olfactory receptor, family 4, subfamily L, member 1	P,C	GO:0007186;GO:0016021	G-protein coupled receptor signaling pathway;integral to membrane	GO:0005575;GO:0005623;GO:0007165	cellular_component;cell;signal transduction	.	.	.	.	.	.	.	.	26	26	11	11	18	18	7	7	7	7	1	1	14	14	5	5
chr10	27068585	27069524	+	LOC781713	XM_001250190	ENSBTAG00000046370		P,C	GO:0007186;GO:0016021	G-protein coupled receptor signaling pathway;integral to membrane	GO:0005575;GO:0005623;GO:0007165	cellular_component;cell;signal transduction	.	.	.	.	.	.	.	.	5	3	2	1	3	1	2	1	1	1	0	0	2	2	0	0
chr10	27814052	27915561	+	SLC12A6	NM_001193116	.	solute carrier family 12 %28potassium%2Fchloride transporters%29%2C member 6	.	.	.	.	.	.	.	.	.	.	.	.	.	1	0	0	0	1	0	0	0	0	0	0	0	0	0	0	0
chr10	28048507	28050106	-	CHRM5	NM_001244611	.	cholinergic receptor%2C muscarinic 5	.	.	.	.	.	.	.	.	.	.	.	.	.	7	5	1	1	6	4	0	0	1	1	1	1	2	0	0	0
chr10	35114016	35129289	+	THBS1	NM_174196	ENSBTAG00000002006	thrombospondin-1 precursor	P,C,F	GO:0051592;GO:0006955;GO:0006915;GO:0007155;GO:0051897;GO:0009749;GO:0043066;GO:0043154;GO:0042493;GO:0006917;GO:0007050;GO:0030335;GO:0045766;GO:0000187;GO:0016477;GO:0040037;GO:2000379;GO:0016525;GO:0001937;GO:0030511;GO:0018149;GO:0045727;GO:0032026;GO:0042327;GO:0042535;GO:0010596;GO:0043536;GO:0050921;GO:0010595;GO:0043537;GO:0032695;GO:0001953;GO:0010748;GO:0043032;GO:0002040;GO:0051918;GO:…	response to calcium ion;immune response;apoptotic process;cell adhesion;positive regulation of protein kinase B signaling cascade;response to glucose stimulus;negative regulation of apoptotic process;negative regulation of cysteine-type endopeptidase activity involved in apoptotic process;response to drug;induction of apoptosis;cell cycle arrest;positive regulation of cell migration;positive regu…	GO:0006950;GO:0005575;GO:0005622;GO:0005623;GO:0005737;GO:0043234;GO:0006810;GO:0016192;GO:0007049;GO:0043226;GO:0005886;GO:0007165;GO:0006464;GO:0048856;GO:0007155;GO:0048646;GO:0005576;GO:0040011;GO:0048870;GO:0016023;GO:0002376;GO:0061024;GO:0008219;GO:0005615	response to stress;cellular_component;intracellular;cell;cytoplasm;protein complex;transport;vesicle-mediated transport;cell cycle;organelle;plasma membrane;signal transduction;protein modification process;anatomical structure development;cell adhesion;anatomical structure formation involved in morphogenesis;extracellular region;locomotion;cell motility;cytoplasmic membrane-bounded vesicle;immune…	MT	Meat	.	.	.	.	.	.	4	2	0	0	3	1	0	0	1	0	0	0	1	1	0	0
chr10	35821168	35842060	-	PLCB2	NM_001191401	.	phospholipase C%2C beta 2	.	.	.	.	.	.	.	.	.	.	.	.	HO	5	4	5	4	2	1	2	1	2	2	2	2	3	3	3	3
chr10	35890161	35900844	+	DISP2	NM_001193142	.	dispatched homolog 2 %28Drosophila%29	.	.	.	.	.	.	.	.	.	.	.	.	HO	4	3	3	2	4	3	3	2	2	2	1	1	2	2	1	1
chr10	36731892	36747314	-	NDUFAF1	NM_001206074	.	NADH dehydrogenase %28ubiquinone%29 1 alpha subcomplex%2C assembly factor 1	.	.	.	.	.	.	.	.	.	HO	.	.	.	3	1	0	0	2	0	0	0	1	1	0	0	1	0	0	0
chr10	36774793	36819900	+	RTF1	NM_001192485	.	Rtf1%2C Paf1%2FRNA polymerase II complex component%2C homolog %28S. cerevisiae%29	.	.	.	.	.	.	.	.	.	HO	.	.	.	1	1	0	0	1	1	0	0	0	0	0	0	0	0	0	0
chr10	43341944	43393140	-	CDKL1	NM_001101116	ENSBTAG00000004780	cyclin-dependent kinase-like 1	P,F	GO:0006468;GO:0000166;GO:0005524;GO:0004672;GO:0004674;GO:0016772;GO:0004713	protein phosphorylation;nucleotide binding;ATP binding;protein kinase activity;protein serine/threonine kinase activity;transferase activity, transferring phosphorus-containing groups;protein tyrosine kinase activity	GO:0006464	protein modification process	.	.	.	.	.	.	.	.	3	3	1	1	2	2	0	0	1	1	1	1	0	0	0	0
chr10	46021500	46162275	+	CSNK1G1	NM_001038146	ENSBTAG00000016823	Casein kinase I isoform gamma-1	P,C,F	GO:0016310;GO:0006468;GO:0016055;GO:0005737;GO:0000166;GO:0005524;GO:0016740;GO:0016301;GO:0004672;GO:0004674;GO:0016772;GO:0004713	phosphorylation;protein phosphorylation;Wnt receptor signaling pathway;cytoplasm;nucleotide binding;ATP binding;transferase activity;kinase activity;protein kinase activity;protein serine/threonine kinase activity;transferase activity, transferring phosphorus-containing groups;protein tyrosine kinase activity	GO:0005575;GO:0005622;GO:0005623;GO:0005737;GO:0007165;GO:0006464	cellular_component;intracellular;cell;cytoplasm;signal transduction;protein modification process	.	.	.	BL	.	.	.	HO	2	0	2	0	2	0	2	0	0	0	0	0	0	0	0	0
chr10	51870299	51913831	+	SLTM	XM_003582718	.	.	.	.	.	.	.	.	.	.	.	.	.	.	HO	1	1	0	0	1	1	0	0	0	0	0	0	0	0	0	0
chr10	55639121	55702615	+	PYGO1	XM_605785	ENSBTAG00000009151	pygopus homolog 1 (Drosophila)	P,C,F	GO:0001822;GO:0009791;GO:0016055;GO:0034504;GO:0005634;GO:0008270;GO:0046872;GO:0005515	kidney development;post-embryonic development;Wnt receptor signaling pathway;protein localization to nucleus;nucleus;zinc ion binding;metal ion binding;protein binding			.	.	.	.	.	.	.	HO	2	2	0	0	1	1	0	0	0	0	0	0	1	1	0	0
chr10	62623626	62625371	+	EID1	XM_003582725	.	.	.	.	.	.	.	MT	Meat	.	.	.	.	.	HO	8	6	3	3	7	6	3	3	1	0	0	0	2	0	0	0
chr10	62623626	62625371	+	EID1	XM_003582725	.	.	.	.	.	.	.	MT	Meat	.	.	.	.	.	HO	8	6	3	3	7	6	3	3	1	0	0	0	2	0	0	0
chr10	62623652	62624830	+	LOC100299757	XM_002686867	ENSBTAG00000027764	EP300-interacting inhibitor of differentiation 1						.	.	.	.	.	.	.	HO	8	6	3	3	7	6	3	3	1	0	0	0	2	0	0	0
chr10	62623652	62624830	+	LOC100299757	XM_002686867	ENSBTAG00000027764	EP300-interacting inhibitor of differentiation 1						.	.	.	.	.	.	.	HO	8	6	3	3	7	6	3	3	1	0	0	0	2	0	0	0
chr10	63114622	63207266	+	LOC536117	XM_003582726	.	.	.	.	.	.	.	.	.	.	.	.	.	.	HO	12	11	7	6	9	8	6	5	5	5	3	3	5	4	5	4
chr10	63772471	63861067	-	SLC12A1	XM_002690936	.	solute carrier family 12 %28sodium%2Fpotassium%2Fchloride transporters%29%2C member 1	.	.	.	.	.	.	.	.	.	.	.	.	HO	5	2	1	1	3	1	1	1	4	2	1	1	2	2	1	1
chr10	64319655	64377048	-	SEMA6D	NM_001191133	.	sema domain%2C transmembrane domain %28TM%29%2C and cytoplasmic domain%2C %28semaphorin%29 6D	.	.	.	.	.	.	.	.	.	.	.	.	HO	2	1	1	1	1	0	0	0	1	1	1	1	0	0	0	0
chr10	66567319	66593337	+	SLC30A4	XM_002690940	ENSBTAG00000021019	Zinc transporter 4	P,C,F	GO:0006812;GO:0006810;GO:0055085;GO:0006811;GO:0006829;GO:0009636;GO:0055069;GO:0061088;GO:0016020;GO:0016021;GO:0005768;GO:0005770;GO:0010008;GO:0044444;GO:0008324	cation transport;transport;transmembrane transport;ion transport;zinc ion transport;response to toxin;zinc ion homeostasis;regulation of sequestering of zinc ion;membrane;integral to membrane;endosome;late endosome;endosome membrane;cytoplasmic part;cation transmembrane transporter activity	GO:0005575;GO:0005622;GO:0005623;GO:0005737;GO:0006810;GO:0043226;GO:0042592;GO:0005768;GO:0055085	cellular_component;intracellular;cell;cytoplasm;transport;organelle;homeostatic process;endosome;transmembrane transport	.	.	.	.	.	.	.	HO	1	1	0	0	1	1	0	0	0	0	0	0	0	0	0	0
chr10	69866530	69974467	+	KTN1	NM_001102205	ENSBTAG00000017713	kinectin	C	GO:0005783	endoplasmic reticulum			.	.	.	.	.	.	.	.	3	1	0	0	3	1	0	0	1	0	0	0	1	0	0	0
chr10	72692489	72827028	+	KIAA0586	XM_003582730	.	.	.	.	.	.	.	.	.	.	.	.	HW	.	.	21	17	9	7	17	13	8	6	11	8	7	5	15	11	7	5
chr10	79443009	79470774	-	MAX	NM_001105633	ENSBTAG00000017994	protein max	P,C,F	GO:0006355;GO:0006351;GO:0005737;GO:0005634;GO:0071339;GO:0003677;GO:0003700;GO:0005515	regulation of transcription, DNA-dependent;transcription, DNA-dependent;cytoplasm;nucleus;MLL1 complex;DNA binding;sequence-specific DNA binding transcription factor activity;protein binding	GO:0034641;GO:0005575;GO:0005622;GO:0005623;GO:0005737;GO:0043234;GO:0009058;GO:0005634;GO:0043226;GO:0005654	cellular nitrogen compound metabolic process;cellular_component;intracellular;cell;cytoplasm;protein complex;biosynthetic process;nucleus;organelle;nucleoplasm	.	.	.	.	.	.	.	.	3	2	2	2	3	2	2	2	0	0	0	0	0	0	0	0
chr10	81974906	82592133	+	RAD51B	NM_001193137	.	RAD51 homolog B %28S. cerevisiae%29	.	.	.	.	.	.	.	.	.	.	.	.	.	2	2	0	0	1	1	0	0	0	0	0	0	1	1	0	0
chr10	83448018	83460704	-	ERH	NM_001034336	ENSBTAG00000017798	Enhancer of rudimentary homolog	P,C	GO:0007049;GO:0030496	cell cycle;midbody	GO:0005575;GO:0005623;GO:0007049	cellular_component;cell;cell cycle	.	.	.	BL	.	.	.	.	1	1	0	0	1	1	0	0	0	0	0	0	0	0	0	0
chr10	85578656	85656236	+	SIPA1L1	XM_001254704	ENSBTAG00000015805	signal-induced proliferation-associated 1 like 1	P,C,F	GO:0043547;GO:0051056;GO:0048013;GO:0050770;GO:0032317;GO:0005622;GO:0005096;GO:0005515;GO:0046875	positive regulation of GTPase activity;regulation of small GTPase mediated signal transduction;ephrin receptor signaling pathway;regulation of axonogenesis;regulation of Rap GTPase activity;intracellular;GTPase activator activity;protein binding;ephrin receptor binding	GO:0005575;GO:0005622;GO:0005623	cellular_component;intracellular;cell	.	.	.	.	.	.	.	.	2	2	1	1	1	1	1	1	0	0	0	0	1	1	0	0
chr10	91221856	91232007	+	SAMD15	XM_002691072	ENSBTAG00000020471	sterile alpha motif domain containing 15	F	GO:0005515	protein binding			.	.	.	.	.	.	.	.	3	3	1	1	2	2	1	1	1	1	0	0	0	0	0	0
chr10	95389787	95519138	-	STON2	NM_001191218	.	stonin 2	.	.	.	.	.	.	.	.	.	.	.	.	.	2	1	0	0	2	1	0	0	1	1	0	0	0	0	0	0
chr10	103347224	103504968	-	EML5	NM_001206576	.	echinoderm microtubule associated protein like 5	.	.	.	.	.	.	.	.	.	.	.	.	.	8	5	5	4	5	2	2	1	4	4	4	4	0	0	0	0
chr11	1691773	1746031	-	TPC3	NM_001161651	ENSBTAG00000046419	two pore channel 3	P,C,F	GO:0006810;GO:0055085;GO:0006811;GO:0016020;GO:0016021;GO:0005216	transport;transmembrane transport;ion transport;membrane;integral to membrane;ion channel activity	GO:0005575;GO:0005623;GO:0006810;GO:0055085	cellular_component;cell;transport;transmembrane transport	.	.	.	.	.	.	.	.	5	4	1	1	2	1	0	0	2	2	1	1	3	2	0	0
chr11	2102790	2125884	+	MRPS5	NM_001046123	ENSBTAG00000008241	28S ribosomal protein S5, mitochondrial	P,C,F	GO:0006412;GO:0005622;GO:0005739;GO:0030529;GO:0005840;GO:0003723;GO:0003735	translation;intracellular;mitochondrion;ribonucleoprotein complex;ribosome;RNA binding;structural constituent of ribosome	GO:0005575;GO:0005622;GO:0005623;GO:0005737;GO:0009058;GO:0043226;GO:0005739;GO:0006412;GO:0005840	cellular_component;intracellular;cell;cytoplasm;biosynthetic process;organelle;mitochondrion;translation;ribosome	.	.	.	.	.	.	.	.	4	4	0	0	4	4	0	0	1	1	0	0	1	1	0	0
chr11	3861337	3899078	+	CNGA3	NM_174279	ENSBTAG00000009834	Cyclic nucleotide-gated cation channel alpha-3	P,C,F	GO:0006810;GO:0055085;GO:0006811;GO:0007601;GO:0050896;GO:0046549;GO:0016020;GO:0016021;GO:0005886;GO:0001750;GO:0000166;GO:0005216;GO:0030553;GO:0005221;GO:0005515	transport;transmembrane transport;ion transport;visual perception;response to stimulus;retinal cone cell development;membrane;integral to membrane;plasma membrane;photoreceptor outer segment;nucleotide binding;ion channel activity;cGMP binding;intracellular cyclic nucleotide activated cation channel activity;protein binding	GO:0005575;GO:0005623;GO:0006810;GO:0005886;GO:0048856;GO:0030154;GO:0050877;GO:0005929;GO:0055085	cellular_component;cell;transport;plasma membrane;anatomical structure development;cell differentiation;neurological system process;cilium;transmembrane transport	.	.	.	.	.	.	.	.	6	5	3	3	5	5	3	3	2	2	1	1	3	2	1	1
chr11	9473151	9506953	-	TGFBRAP1	NM_001102008	ENSBTAG00000021731	transforming growth factor-beta receptor-associated protein 1	P,C,F	GO:0006355;GO:0016192;GO:0006886;GO:0007165;GO:0016020;GO:0005083;GO:0046332;GO:0005160;GO:0005515	regulation of transcription, DNA-dependent;vesicle-mediated transport;intracellular protein transport;signal transduction;membrane;small GTPase regulator activity;SMAD binding;transforming growth factor beta receptor binding;protein binding	GO:0005575;GO:0005623;GO:0006810;GO:0016192;GO:0007165	cellular_component;cell;transport;vesicle-mediated transport;signal transduction	.	.	.	.	.	.	.	.	1	0	1	0	1	0	1	0	0	0	0	0	0	0	0	0
chr11	9743616	9995342	+	TACR1	XM_002691188	ENSBTAG00000015575	Tachikinin receptor 1	P,C,F	GO:0007165;GO:0007186;GO:0048265;GO:0007217;GO:0016021;GO:0005886;GO:0071944;GO:0004872;GO:0004871;GO:0004930;GO:0004995;GO:0005515	signal transduction;G-protein coupled receptor signaling pathway;response to pain;tachykinin receptor signaling pathway;integral to membrane;plasma membrane;cell periphery;receptor activity;signal transducer activity;G-protein coupled receptor activity;tachykinin receptor activity;protein binding	GO:0006950;GO:0005575;GO:0005623;GO:0005886;GO:0007165	response to stress;cellular_component;cell;plasma membrane;signal transduction	.	.	.	.	.	.	.	.	1	1	0	0	1	1	0	0	0	0	0	0	0	0	0	0
chr11	11792378	11835772	+	RAB11FIP5	NM_001192869	.	RAB11 family interacting protein 5 %28class I%29	.	.	.	.	.	.	.	.	.	.	.	.	.	2	1	0	0	2	1	0	0	0	0	0	0	0	0	0	0
chr11	13468189	13729907	-	DYSF	NM_001102490	ENSBTAG00000013290	dysferlin	P,C,F	GO:0006906;GO:0001778;GO:0016021;GO:0030315;GO:0031410;GO:0042383;GO:0005515	vesicle fusion;plasma membrane repair;integral to membrane;T-tubule;cytoplasmic vesicle;sarcolemma;protein binding	GO:0005575;GO:0005623	cellular_component;cell	.	.	.	BL	.	.	.	.	9	7	5	4	6	4	2	1	2	2	2	2	3	2	2	2
chr11	14790878	14795323	+	FAM136A	NM_001046588	ENSBTAG00000008674	Protein FAM136A	C	GO:0005739	mitochondrion	GO:0005575;GO:0005622;GO:0005623;GO:0005737;GO:0043226;GO:0005739	cellular_component;intracellular;cell;cytoplasm;organelle;mitochondrion	.	.	.	BL	.	.	.	.	1	1	1	1	1	1	1	1	0	0	0	0	0	0	0	0
chr11	23259325	23299355	-	THUMPD2	NM_001192222	.	THUMP domain containing 2	.	.	.	.	.	.	.	.	.	.	.	.	.	4	2	1	1	4	2	1	1	0	0	0	0	0	0	0	0
chr11	46614450	46629034	-	SULT1C3	NM_001193080	.	sulfotransferase family%2C cytosolic%2C 1C%2C member 3	.	.	.	.	.	.	.	.	.	.	.	BL	.	3	1	1	1	3	1	1	1	1	0	0	0	0	0	0	0
chr11	48457975	48462222	+	IL36RN	NM_001075775	ENSBTAG00000039839	interleukin-1 family member 5	P,C,F	GO:0001960;GO:0005615;GO:0005152	negative regulation of cytokine-mediated signaling pathway;extracellular space;interleukin-1 receptor antagonist activity	GO:0005575;GO:0005576;GO:0005615	cellular_component;extracellular region;extracellular space	.	.	.	.	.	.	.	.	2	1	0	0	2	1	0	0	0	0	0	0	1	0	0	0
chr11	50529503	50613741	+	POLR1A	NM_001192876	.	polymerase %28RNA%29 I polypeptide A%2C 194kDa	.	.	.	.	.	.	.	.	.	.	.	.	.	8	7	1	1	6	6	1	1	1	0	0	0	1	1	0	0
chr11	58411861	58414285	-	REG3A	NM_205787	ENSBTAG00000011314	LithostathineLithostathine A chainLithostathine B chain	C,F	GO:0005576;GO:0005488;GO:0005529	extracellular region;binding;sugar binding	GO:0005575;GO:0005576	cellular_component;extracellular region	.	.	.	.	.	.	.	.	4	0	1	0	4	0	1	0	0	0	0	0	0	0	0	0
chr11	65230909	65254640	+	CEP68	XM_002691446	ENSBTAG00000016717	centrosomal protein 68kDa	P,C	GO:0051297;GO:0005813	centrosome organization;centrosome	GO:0005575;GO:0005622;GO:0005623;GO:0005737;GO:0007010;GO:0043226;GO:0005856;GO:0005815	cellular_component;intracellular;cell;cytoplasm;cytoskeleton organization;organelle;cytoskeleton;microtubule organizing center	.	.	.	.	.	.	.	.	7	7	1	1	7	7	1	1	0	0	0	0	0	0	0	0
chr11	68775661	68868872	+	APLF	NM_001077874	ENSBTAG00000018401	Aprataxin and PNK-like factor	P,C,F	GO:0006281;GO:0006974;GO:0000012;GO:0006302;GO:0005737;GO:0005634;GO:0005829;GO:0000166;GO:0046872;GO:0016829;GO:0003906;GO:0004520;GO:0008408	DNA repair;response to DNA damage stimulus;single strand break repair;double-strand break repair;cytoplasm;nucleus;cytosol;nucleotide binding;metal ion binding;lyase activity;DNA-(apurinic or apyrimidinic site) lyase activity;endodeoxyribonuclease activity;3'-5' exonuclease activity	GO:0006259;GO:0006950;GO:0034641;GO:0005575;GO:0005622;GO:0005623;GO:0005737;GO:0005829;GO:0005634;GO:0043226	DNA metabolic process;response to stress;cellular nitrogen compound metabolic process;cellular_component;intracellular;cell;cytoplasm;cytosol;nucleus;organelle	.	.	.	.	.	.	.	.	8	0	1	0	8	0	1	0	0	0	0	0	1	0	0	0
chr11	69204449	69212200	+	LOC509961	XM_002691438	ENSBTAG00000038835	Uncharacterized protein						.	.	.	.	.	.	.	.	1	1	0	0	1	1	0	0	0	0	0	0	0	0	0	0
chr11	74610257	74626644	+	CGREF1	NM_001045977	ENSBTAG00000011328	cell growth regulator with EF hand domain protein 1	F	GO:0005509	calcium ion binding			.	.	.	.	.	.	.	.	1	1	0	0	1	1	0	0	0	0	0	0	0	0	0	0
chr11	80159504	80221743	+	APOB	XM_002691511	.	apolipoprotein B	.	.	.	.	.	.	.	.	.	.	.	.	.	17	9	8	5	15	8	6	4	8	6	5	4	7	5	4	3
chr11	85426633	85780404	+	NBAS	NM_001192550	.	neuroblastoma amplified sequence	.	.	.	.	.	.	.	.	.	.	.	.	.	14	9	2	2	8	3	1	1	5	1	0	0	10	6	1	1
chr11	96488090	96489047	+	LOC509073	XM_002691549	ENSBTAG00000038309	Uncharacterized protein	P,C,F	GO:0007165;GO:0007186;GO:0050911;GO:0016021;GO:0004872;GO:0004871;GO:0004930;GO:0004984	signal transduction;G-protein coupled receptor signaling pathway;detection of chemical stimulus involved in sensory perception of smell;integral to membrane;receptor activity;signal transducer activity;G-protein coupled receptor activity;olfactory receptor activity	GO:0005575;GO:0005623;GO:0007165;GO:0050877	cellular_component;cell;signal transduction;neurological system process	.	.	.	.	HO	.	.	.	3	3	0	0	3	3	0	0	0	0	0	0	0	0	0	0
chr11	96692644	96693586	-	OR1J1	XM_002683725	ENSBTAG00000000726	Uncharacterized protein	P,C,F	GO:0007165;GO:0007186;GO:0050911;GO:0016021;GO:0004872;GO:0004871;GO:0004930;GO:0004984	signal transduction;G-protein coupled receptor signaling pathway;detection of chemical stimulus involved in sensory perception of smell;integral to membrane;receptor activity;signal transducer activity;G-protein coupled receptor activity;olfactory receptor activity	GO:0005575;GO:0005623;GO:0007165;GO:0050877	cellular_component;cell;signal transduction;neurological system process	.	.	.	.	HO	.	.	.	2	0	1	0	2	0	1	0	0	0	0	0	0	0	0	0
chr11	96742713	96743811	-	LOC617333	XM_002691564	ENSBTAG00000047728		P,C	GO:0007186;GO:0016021	G-protein coupled receptor signaling pathway;integral to membrane	GO:0005575;GO:0005623;GO:0007165	cellular_component;cell;signal transduction	.	.	.	.	HO	.	.	.	5	5	3	3	5	5	3	3	0	0	0	0	2	2	1	1
chr11	96798859	96799801	-	LOC504501	XM_002691560	ENSBTAG00000045545		P,C	GO:0007186;GO:0016021	G-protein coupled receptor signaling pathway;integral to membrane	GO:0005575;GO:0005623;GO:0007165	cellular_component;cell;signal transduction	.	.	.	.	HO	.	.	.	4	3	0	0	1	0	0	0	0	0	0	0	3	3	0	0
chr11	96848123	96849077	-	OR1B1	XM_002691588	ENSBTAG00000045528	olfactory receptor, family 1, subfamily B, member 1	P,C	GO:0007186;GO:0016021	G-protein coupled receptor signaling pathway;integral to membrane	GO:0005575;GO:0005623;GO:0007165	cellular_component;cell;signal transduction	.	.	.	.	HO	.	.	.	1	1	1	1	1	1	1	1	0	0	0	0	0	0	0	0
chr11	99570486	99641904	+	GAPVD1	NM_001102520	ENSBTAG00000011544	GTPase-activating protein and VPS9 domain-containing protein 1	P,C,F	GO:0007165;GO:0043547;GO:0051056;GO:0006897;GO:0051223;GO:0016020;GO:0005829;GO:0005622;GO:0005768;GO:0005096;GO:0005085;GO:0032794;GO:0005515	signal transduction;positive regulation of GTPase activity;regulation of small GTPase mediated signal transduction;endocytosis;regulation of protein transport;membrane;cytosol;intracellular;endosome;GTPase activator activity;guanyl-nucleotide exchange factor activity;GTPase activating protein binding;protein binding	GO:0005575;GO:0005622;GO:0005623;GO:0005737;GO:0005829;GO:0006810;GO:0016192;GO:0043226;GO:0007165;GO:0005768;GO:0061024	cellular_component;intracellular;cell;cytoplasm;cytosol;transport;vesicle-mediated transport;organelle;signal transduction;endosome;membrane organization	.	.	.	.	HO	.	.	.	1	1	0	0	1	1	0	0	0	0	0	0	0	0	0	0
chr11	101645365	101654397	+	SLC2A8	NM_201528	ENSBTAG00000006957	solute carrier family 2, facilitated glucose transporter member 8	P,C,F	GO:0055085;GO:0001666;GO:0015758;GO:0008286;GO:0016020;GO:0016021;GO:0005887;GO:0043231;GO:0022857;GO:0022891;GO:0005355;GO:0005536	transmembrane transport;response to hypoxia;glucose transport;insulin receptor signaling pathway;membrane;integral to membrane;integral to plasma membrane;intracellular membrane-bounded organelle;transmembrane transporter activity;substrate-specific transmembrane transporter activity;glucose transmembrane transporter activity;glucose binding	GO:0005575;GO:0005623;GO:0006810;GO:0055085	cellular_component;cell;transport;transmembrane transport	.	.	.	.	HO	.	.	.	3	1	1	1	3	1	1	1	0	0	0	0	1	0	0	0
chr11	103974158	104108282	-	FNBP1	NM_001206712	.	formin binding protein 1	.	.	.	.	.	.	.	.	.	HO	.	.	.	1	1	0	0	1	1	0	0	0	0	0	0	0	0	0	0
chr11	105706205	105922353	-	MED27	NM_001040546	ENSBTAG00000000382	Mediator of RNA polymerase II transcription subunit 27	P,C,F	GO:0006355;GO:0006351;GO:0006357;GO:0005737;GO:0005634;GO:0005667;GO:0005730;GO:0003713	regulation of transcription, DNA-dependent;transcription, DNA-dependent;regulation of transcription from RNA polymerase II promoter;cytoplasm;nucleus;transcription factor complex;nucleolus;transcription coactivator activity	GO:0034641;GO:0005575;GO:0005622;GO:0005623;GO:0005737;GO:0043234;GO:0009058;GO:0005634;GO:0043226;GO:0005654;GO:0005730	cellular nitrogen compound metabolic process;cellular_component;intracellular;cell;cytoplasm;protein complex;biosynthetic process;nucleus;organelle;nucleoplasm;nucleolus	.	.	.	.	HO	.	.	.	1	1	0	0	1	1	0	0	0	0	0	0	0	0	0	0
chr11	106092318	106171017	-	SETX	XM_001787644	ENSBTAG00000024822	senataxin	P,C	GO:0006302;GO:0005634;GO:0005737;GO:0005654	double-strand break repair;nucleus;cytoplasm;nucleoplasm			.	.	.	.	HO	.	.	.	9	4	3	2	8	4	2	2	5	0	1	0	4	0	0	0
chr12	18590151	18619629	-	EBPL	NM_001205739	.	emopamil binding protein-like	.	.	.	.	.	.	.	.	.	HO	.	.	.	2	0	1	0	1	0	0	0	1	0	1	0	1	0	1	0
chr12	20962159	20986563	-	NEK3	NM_001083643	ENSBTAG00000020612	serine/threonine-protein kinase Nek3	P,F	GO:0006468;GO:0000166;GO:0005524;GO:0004672;GO:0004674;GO:0016772;GO:0004713	protein phosphorylation;nucleotide binding;ATP binding;protein kinase activity;protein serine/threonine kinase activity;transferase activity, transferring phosphorus-containing groups;protein tyrosine kinase activity	GO:0006464	protein modification process	.	.	.	.	HO	.	.	.	6	1	2	1	6	1	2	1	0	0	0	0	0	0	0	0
chr12	20995922	21021268	-	CKAP2	NM_001098032	ENSBTAG00000021162	cytoskeleton-associated protein 2	P,C	GO:0007026;GO:0045944;GO:0000281;GO:0005737;GO:0005813;GO:0015630;GO:0005881	negative regulation of microtubule depolymerization;positive regulation of transcription from RNA polymerase II promoter;cytokinesis after mitosis;cytoplasm;centrosome;microtubule cytoskeleton;cytoplasmic microtubule	GO:0005575;GO:0005622;GO:0005623;GO:0005737;GO:0043226;GO:0005856;GO:0005815	cellular_component;intracellular;cell;cytoplasm;organelle;cytoskeleton;microtubule organizing center	.	.	.	.	HO	.	.	.	3	1	1	1	3	1	1	1	0	0	0	0	0	0	0	0
chr12	23021901	23033029	-	FREM2	XM_003585193	.	.	.	.	.	.	.	.	.	.	.	HO	.	.	.	10	5	2	1	8	3	2	1	6	2	1	0	0	0	0	0
chr12	31330542	31348576	-	SLC46A3	NM_001103303	ENSBTAG00000008686	solute carrier family 46 member 3 precursor	P,C	GO:0055085;GO:0016021	transmembrane transport;integral to membrane	GO:0005575;GO:0005623;GO:0006810;GO:0055085	cellular_component;cell;transport;transmembrane transport	.	.	.	.	HO	.	.	.	3	3	1	1	2	2	1	1	2	2	1	1	1	1	0	0
chr12	33258831	33358611	+	LOC536660	XM_001788151	.	.	.	.	.	.	.	.	.	.	.	HO	.	.	.	6	5	1	1	5	5	1	1	0	0	0	0	2	1	0	0
chr12	35945384	35953222	-	SAP18	NM_001035467	ENSBTAG00000018631	Histone deacetylase complex subunit SAP18	P,C,F	GO:0006355;GO:0006351;GO:0005737;GO:0005634;GO:0005886;GO:0005515	regulation of transcription, DNA-dependent;transcription, DNA-dependent;cytoplasm;nucleus;plasma membrane;protein binding	GO:0034641;GO:0005575;GO:0005622;GO:0005623;GO:0005737;GO:0009058;GO:0005634;GO:0043226;GO:0005886	cellular nitrogen compound metabolic process;cellular_component;intracellular;cell;cytoplasm;biosynthetic process;nucleus;organelle;plasma membrane	.	.	.	.	HO	.	.	.	12	10	7	6	8	6	3	2	7	5	4	3	9	7	6	5
chr12	36759325	36830451	-	PARP4	XM_002691868	ENSBTAG00000025400	poly (ADP-ribose) polymerase family, member 4	P,C,F	GO:0006471;GO:0006464;GO:0006954;GO:0008219;GO:0005622;GO:0005737;GO:0005876;GO:0005515;GO:0003950;GO:0019899	protein ADP-ribosylation;protein modification process;inflammatory response;cell death;intracellular;cytoplasm;spindle microtubule;protein binding;NAD+ ADP-ribosyltransferase activity;enzyme binding	GO:0005575;GO:0005622;GO:0005623;GO:0006464	cellular_component;intracellular;cell;protein modification process	.	.	.	.	HO	.	.	HO	3	2	0	0	1	0	0	0	2	2	0	0	2	2	0	0
chr12	68777354	68962518	-	ABCC4	XM_002691921	ENSBTAG00000032603		P,C,F	GO:0006810;GO:0055085;GO:0016021;GO:0000166;GO:0005524;GO:0016887;GO:0042626;GO:0017111	transport;transmembrane transport;integral to membrane;nucleotide binding;ATP binding;ATPase activity;ATPase activity, coupled to transmembrane movement of substances;nucleoside-triphosphatase activity	GO:0005575;GO:0005623;GO:0006810;GO:0055085	cellular_component;cell;transport;transmembrane transport	.	.	.	.	.	.	.	.	293	255	60	53	189	160	39	33	90	66	17	14	130	109	23	18
chr12	68777354	68962518	-	ABCC4	XM_002691921	ENSBTAG00000032603		P,C,F	GO:0006810;GO:0055085;GO:0016021;GO:0000166;GO:0005524;GO:0016887;GO:0042626;GO:0017111	transport;transmembrane transport;integral to membrane;nucleotide binding;ATP binding;ATPase activity;ATPase activity, coupled to transmembrane movement of substances;nucleoside-triphosphatase activity	GO:0005575;GO:0005623;GO:0006810;GO:0055085	cellular_component;cell;transport;transmembrane transport	.	.	.	.	.	.	.	.	293	255	60	53	189	160	39	33	90	66	17	14	130	109	23	18
chr12	69154055	69158119	-	LOC100336951	XM_003582879	.	.	.	.	.	.	.	.	.	.	.	.	.	.	.	65	65	21	21	45	45	13	13	24	24	10	10	40	40	16	16
chr12	69232735	69361739	-	LOC784305	XM_001252651	.	.	.	.	.	.	.	.	.	.	.	.	.	.	.	95	92	29	28	59	56	15	14	42	40	9	8	62	60	21	20
chr12	69437919	69888448	-	LOC100337053	XM_003582881	.	.	.	.	.	.	.	.	.	.	.	.	.	.	.	157	150	29	29	88	83	14	14	72	67	9	9	83	77	15	15
chr12	69513513	69658677	+	LOC100337069	XM_002691935	.	aTP-binding cassette%2C sub-family C %28CFTR%2FMRP%29%2C member 4-like	.	.	.	.	.	.	.	.	.	.	.	.	.	46	46	17	17	22	22	10	10	23	23	5	5	15	15	9	9
chr12	70169050	70205491	-	LOC527057	XM_605444	ENSBTAG00000023309		P,C,F	GO:0006810;GO:0055085;GO:0016021;GO:0000166;GO:0005524;GO:0016887;GO:0042626;GO:0017111	transport;transmembrane transport;integral to membrane;nucleotide binding;ATP binding;ATPase activity;ATPase activity, coupled to transmembrane movement of substances;nucleoside-triphosphatase activity	GO:0005575;GO:0005623;GO:0006810;GO:0055085	cellular_component;cell;transport;transmembrane transport	.	.	.	.	.	.	.	.	73	69	13	13	49	46	6	6	20	18	3	3	29	28	6	6
chr12	70192552	70193372	-	LOC100849031	XM_003586728	.	multidrug resistance-associated protein 4-like	.	.	.	.	.	.	.	.	.	.	.	.	.	15	13	7	7	10	8	4	4	3	2	1	1	4	3	2	2
chr12	70192552	70193372	-	LOC100850804	XM_003585493	.	.	.	.	.	.	.	.	.	.	.	.	.	.	.	15	13	7	7	10	8	4	4	3	2	1	1	4	3	2	2
chr12	70779957	70924862	-	UGGT2	XM_002691971	ENSBTAG00000004401	UDP-glucose glycoprotein glucosyltransferase 2	P,F	GO:0006486;GO:0016757;GO:0003980	protein glycosylation;transferase activity, transferring glycosyl groups;UDP-glucose:glycoprotein glucosyltransferase activity	GO:0009058;GO:0006464;GO:0005975	biosynthetic process;protein modification process;carbohydrate metabolic process	.	.	.	.	.	.	.	.	6	4	3	3	5	3	2	2	0	0	0	0	1	1	1	1
chr12	73934011	73948657	-	GPR183	NM_001046472	ENSBTAG00000032084	G-protein coupled receptor 183	P,C,F	GO:0007165;GO:0007186;GO:0035589;GO:0006959;GO:0002313;GO:0016020;GO:0016021;GO:0005886;GO:0004872;GO:0004871;GO:0004930;GO:0045028	signal transduction;G-protein coupled receptor signaling pathway;G-protein coupled purinergic nucleotide receptor signaling pathway;humoral immune response;mature B cell differentiation involved in immune response;membrane;integral to membrane;plasma membrane;receptor activity;signal transducer activity;G-protein coupled receptor activity;G-protein coupled purinergic nucleotide receptor activity	GO:0005575;GO:0005623;GO:0005886;GO:0007165;GO:0048856;GO:0030154;GO:0002376	cellular_component;cell;plasma membrane;signal transduction;anatomical structure development;cell differentiation;immune system process	.	.	.	.	.	.	.	.	3	2	0	0	3	2	0	0	1	0	0	0	1	0	0	0
chr12	77035789	77061718	-	LOC100848578	XM_003586736	.	uncharacterized LOC100848578	.	.	.	.	.	.	.	.	.	.	.	.	.	3	0	3	0	3	0	3	0	1	0	1	0	0	0	0	0
chr12	84680630	84690465	+	PROZ	XM_002692014	ENSBTAG00000019440	Vitamin K-dependent protein Z	P,C,F	GO:0006508;GO:0007596;GO:0005576;GO:0005509;GO:0003824;GO:0004252;GO:0005515	proteolysis;blood coagulation;extracellular region;calcium ion binding;catalytic activity;serine-type endopeptidase activity;protein binding	GO:0006950;GO:0005575;GO:0005576	response to stress;cellular_component;extracellular region	.	.	.	.	.	.	.	.	1	1	0	0	1	1	0	0	0	0	0	0	0	0	0	0
chr12	84907241	84912171	-	ATP4B	NM_001206140	.	ATPase%2C H%2B%2FK%2B exchanging%2C beta polypeptide	.	.	.	.	.	.	.	.	.	.	.	.	.	1	1	0	0	1	1	0	0	0	0	0	0	0	0	0	0
chr13	292764	293679	-	LOC788089	XM_001255253	ENSBTAG00000024891		P,C	GO:0007186;GO:0016021	G-protein coupled receptor signaling pathway;integral to membrane	GO:0005575;GO:0005623;GO:0007165	cellular_component;cell;signal transduction	.	.	.	.	.	.	.	HO	47	35	23	18	35	23	17	12	32	28	13	12	29	25	14	13
chr13	5632794	5797473	+	LOC100848928	XM_003582895	.	.	.	.	.	.	.	.	.	.	.	HO	.	.	.	6	6	4	4	6	6	4	4	0	0	0	0	0	0	0	0
chr13	13892673	13893048	-	LOC519069	XM_002692063	ENSBTAG00000048047		P,C,F	GO:0006334;GO:0005634;GO:0000786;GO:0003677	nucleosome assembly;nucleus;nucleosome;DNA binding	GO:0006259;GO:0034641;GO:0005575;GO:0005622;GO:0005623;GO:0022607;GO:0065003;GO:0051276;GO:0005634;GO:0043226;GO:0005694	DNA metabolic process;cellular nitrogen compound metabolic process;cellular_component;intracellular;cell;cellular component assembly;macromolecular complex assembly;chromosome organization;nucleus;organelle;chromosome	.	.	.	BL	.	.	.	.	1	1	0	0	1	1	0	0	0	0	0	0	0	0	0	0
chr13	16709017	16860876	+	LOC505099	XM_003582906	.	.	.	.	.	.	.	.	.	.	.	.	.	.	.	27	14	9	5	26	13	9	5	6	2	2	0	4	0	2	0
chr13	16878642	16956998	-	ANKRD26	NM_001113767	ENSBTAG00000008288	ankyrin repeat domain-containing protein 26	F	GO:0005515	protein binding			.	.	.	.	.	.	.	.	118	73	59	41	91	50	44	28	50	23	20	11	75	43	37	23
chr13	20082688	20250665	+	LOC524240	XM_003582908	.	.	.	.	.	.	.	.	.	.	.	HO	.	.	.	5	1	3	1	2	0	1	0	3	0	1	0	4	1	2	1
chr13	24959458	25088792	-	ARHGAP21	XM_002692070	ENSBTAG00000021857	Rho GTPase activating protein 21	P,C,F	GO:0007165;GO:0043547;GO:0005622;GO:0005096;GO:0005515	signal transduction;positive regulation of GTPase activity;intracellular;GTPase activator activity;protein binding	GO:0005575;GO:0005622;GO:0005623;GO:0007165	cellular_component;intracellular;cell;signal transduction	.	.	.	.	HO	.	.	.	11	11	4	4	10	10	4	4	1	1	0	0	1	1	1	1
chr13	29189759	29223777	-	DCLRE1C	NM_001100377	ENSBTAG00000010220	protein artemis	P,F	GO:0006310;GO:0006302;GO:0010212;GO:0051276;GO:0030183;GO:0000723;GO:0016787;GO:0000014;GO:0008409	DNA recombination;double-strand break repair;response to ionizing radiation;chromosome organization;B cell differentiation;telomere maintenance;hydrolase activity;single-stranded DNA specific endodeoxyribonuclease activity;5'-3' exonuclease activity	GO:0006259;GO:0006950;GO:0034641;GO:0051276;GO:0042592;GO:0048856;GO:0030154;GO:0002376	DNA metabolic process;response to stress;cellular nitrogen compound metabolic process;chromosome organization;homeostatic process;anatomical structure development;cell differentiation;immune system process	.	.	.	.	HO	.	.	.	2	1	0	0	2	1	0	0	1	0	0	0	1	0	0	0
chr13	31097636	31356401	-	CUBN	NM_001192575	.	cubilin %28intrinsic factor-cobalamin receptor%29	.	.	.	.	.	.	.	.	.	HO	.	.	.	14	5	2	2	13	4	1	1	6	1	1	1	5	0	0	0
chr13	35154596	35186626	-	MTPAP	XM_002692146	ENSBTAG00000004387	mitochondrial poly(A) polymerase	P,C,F	GO:0006378;GO:0071044;GO:0005739;GO:0005634;GO:0005737;GO:0005886;GO:0005794;GO:0005524;GO:0042802;GO:0042803;GO:0000287;GO:0030145;GO:0004652;GO:0002134	mRNA polyadenylation;histone mRNA catabolic process;mitochondrion;nucleus;cytoplasm;plasma membrane;Golgi apparatus;ATP binding;identical protein binding;protein homodimerization activity;magnesium ion binding;manganese ion binding;polynucleotide adenylyltransferase activity;UTP binding	GO:0034641;GO:0005575;GO:0005622;GO:0005623;GO:0005737;GO:0009056;GO:0043226;GO:0006397;GO:0005739	cellular nitrogen compound metabolic process;cellular_component;intracellular;cell;cytoplasm;catabolic process;organelle;mRNA processing;mitochondrion	.	.	.	.	HO	.	.	.	2	0	0	0	1	0	0	0	1	0	0	0	0	0	0	0
chr13	38516359	38523931	-	RBBP9	NM_001083424	ENSBTAG00000008826	retinoblastoma binding protein 9	C,F	GO:0005737;GO:0005634;GO:0016787	cytoplasm;nucleus;hydrolase activity	GO:0005575;GO:0005622;GO:0005623;GO:0005737;GO:0005634;GO:0043226	cellular_component;intracellular;cell;cytoplasm;nucleus;organelle	.	.	HW	.	.	.	.	.	1	1	1	1	1	1	1	1	0	0	0	0	0	0	0	0
chr13	39707216	39802890	+	C13H20orf26	XM_003582932	.	.	.	.	.	.	.	.	.	HW	.	.	.	.	.	3	2	0	0	2	2	0	0	1	1	0	0	2	1	0	0
chr13	53351410	53393993	-	TGM3	NM_001101848	ENSBTAG00000001785	protein-glutamine gamma-glutamyltransferase E	P,C,F	GO:0018149;GO:0051262;GO:0006184;GO:0030216;GO:0043163;GO:0005737;GO:0031234;GO:0003810;GO:0005509;GO:0005525;GO:0000287;GO:0003824;GO:0003924;GO:0019003	peptide cross-linking;protein tetramerization;GTP catabolic process;keratinocyte differentiation;cell envelope organization;cytoplasm;extrinsic to internal side of plasma membrane;protein-glutamine gamma-glutamyltransferase activity;calcium ion binding;GTP binding;magnesium ion binding;catalytic activity;GTPase activity;GDP binding	GO:0006464	protein modification process	.	.	HW	.	.	.	.	.	6	5	0	0	3	3	0	0	5	4	0	0	4	3	0	0
chr13	55160936	55188274	+	DIDO1	XM_003582945	.	.	.	.	.	.	.	.	.	HW	.	.	HW	.	.	6	4	1	1	1	1	0	0	3	3	1	1	2	0	0	0
chr13	62076668	62129144	-	BCL2L1	NM_001077486	ENSBTAG00000006526	bcl-2-like protein 1	P,C,F	GO:0043524;GO:0009615;GO:0008283;GO:0043065;GO:0006915;GO:0001701;GO:0042981;GO:0008584;GO:0009566;GO:0008284;GO:0006916;GO:0043066;GO:0007283;GO:0007281;GO:0090005;GO:0071230;GO:0001541;GO:0040007;GO:0045768;GO:0009314;GO:0001836;GO:0046898;GO:0034097;GO:0071480;GO:0051881;GO:0046902;GO:0060154;GO:0071312;GO:0000910;GO:2001243;GO:0071780;GO:0005737;GO:0016020;GO:0005829;GO:0005622;GO:0005739;GO:…	negative regulation of neuron apoptosis;response to virus;cell proliferation;positive regulation of apoptotic process;apoptotic process;in utero embryonic development;regulation of apoptotic process;male gonad development;fertilization;positive regulation of cell proliferation;anti-apoptosis;negative regulation of apoptotic process;spermatogenesis;germ cell development;negative regulation of esta…	GO:0007005;GO:0000003;GO:0005575;GO:0005622;GO:0005623;GO:0005737;GO:0005829;GO:0006810;GO:0043226;GO:0005739;GO:0009790;GO:0042592;GO:0048856;GO:0030154;GO:0040007;GO:0008283;GO:0061024;GO:0008219;GO:0044403	mitochondrion organization;reproduction;cellular_component;intracellular;cell;cytoplasm;cytosol;transport;organelle;mitochondrion;embryo development;homeostatic process;anatomical structure development;cell differentiation;growth;cell proliferation;membrane organization;cell death;symbiosis, encompassing mutualism through parasitism	DR	Disease resistance	.	.	.	.	.	.	8	8	2	2	8	8	2	2	0	0	0	0	0	0	0	0
chr13	62271202	62324666	+	TTLL9	NM_001035378	ENSBTAG00000005937	Probable tubulin polyglutamylase TTLL9	P,C,F	GO:0006464;GO:0005737;GO:0005856;GO:0005874;GO:0042995;GO:0005929;GO:0005932;GO:0005524;GO:0016874;GO:0004835	protein modification process;cytoplasm;cytoskeleton;microtubule;cell projection;cilium;microtubule basal body;ATP binding;ligase activity;tubulin-tyrosine ligase activity	GO:0005575;GO:0005622;GO:0005623;GO:0005737;GO:0043234;GO:0043226;GO:0006464;GO:0005856;GO:0005815;GO:0005929	cellular_component;intracellular;cell;cytoplasm;protein complex;organelle;protein modification process;cytoskeleton;microtubule organizing center;cilium	.	.	.	.	.	.	.	.	1	1	0	0	1	1	0	0	0	0	0	0	0	0	0	0
chr13	62683538	62741337	+	ASXL1	XM_002692288	ENSBTAG00000031402	additional sex combs like 1 (Drosophila)	C,F	GO:0035517;GO:0005515	PR-DUB complex;protein binding			.	.	.	.	.	.	.	.	4	4	1	1	2	2	0	0	0	0	0	0	2	2	1	1
chr13	63025833	63046670	+	LOC100848415	XM_003582961	.	.	.	.	.	.	.	.	.	.	.	.	.	.	.	1	1	0	0	1	1	0	0	0	0	0	0	0	0	0	0
chr13	63026736	63046557	+	DNMT3B	NM_181813	ENSBTAG00000003901	DNA (cytosine-5)-methyltransferase 3B	P,C,F	GO:0006306;GO:0000122;GO:0010628;GO:0051573;GO:0090116;GO:0051571;GO:0071230;GO:0031503;GO:0006349;GO:0006346;GO:0045814;GO:0032259;GO:0043045;GO:0005634;GO:0043231;GO:0005720;GO:0000775;GO:0000792;GO:0003677;GO:0005515;GO:0003714;GO:0003886;GO:0008168	DNA methylation;negative regulation of transcription from RNA polymerase II promoter;positive regulation of gene expression;negative regulation of histone H3-K9 methylation;C-5 methylation of cytosine;positive regulation of histone H3-K4 methylation;cellular response to amino acid stimulus;protein complex localization;regulation of gene expression by genetic imprinting;methylation-dependent chrom…	GO:0006259;GO:0034641;GO:0044281	DNA metabolic process;cellular nitrogen compound metabolic process;small molecule metabolic process	.	.	.	.	.	.	.	.	1	1	0	0	1	1	0	0	0	0	0	0	0	0	0	0
chr13	63253791	63280016	+	BPIFB4	XM_003582979	.	.	.	.	.	.	.	.	.	.	.	.	.	.	.	17	8	10	7	16	8	9	7	7	4	4	3	7	4	4	3
chr13	63444675	63482740	+	BPIFA2D	XM_001253665	.	.	.	.	.	.	.	.	.	.	.	.	.	.	.	2	2	2	2	2	2	2	2	0	0	0	0	0	0	0	0
chr13	63527212	63539868	+	BPIFA4	XM_002692297	.	BPI fold containing family A%2C member 4	.	.	.	.	.	.	.	.	.	.	.	.	.	6	6	3	3	6	6	3	3	0	0	0	0	1	1	0	0
chr13	63650214	63668575	+	BPIFB5	NM_001244351	.	BPI fold containing family B%2C member 5	.	.	.	.	.	.	.	.	.	.	.	.	.	15	4	6	3	9	4	4	3	0	0	0	0	10	0	3	0
chr13	63707525	63742356	-	CDK5RAP1	NM_001075646	ENSBTAG00000018535	CDK5 regulatory subunit-associated protein 1	P,C,F	GO:0006400;GO:0009451;GO:0043412;GO:0005737;GO:0005575;GO:0003824;GO:0016740;GO:0051536;GO:0051539	tRNA modification;RNA modification;macromolecule modification;cytoplasm;cellular_component;catalytic activity;transferase activity;iron-sulfur cluster binding;4 iron, 4 sulfur cluster binding	GO:0034641;GO:0005575;GO:0005622;GO:0005623;GO:0005737;GO:0006399	cellular nitrogen compound metabolic process;cellular_component;intracellular;cell;cytoplasm;tRNA metabolic process	.	.	.	.	.	.	.	.	7	4	1	1	6	3	0	0	1	1	1	1	2	0	0	0
chr13	64395920	64468008	+	ITCH	NM_001082428	ENSBTAG00000000308	itchy homolog E3 ubiquitin protein ligase	P,C,F	GO:0032088;GO:0042787;GO:0006511;GO:0000209;GO:0006464;GO:0046329;GO:0070936;GO:0090085;GO:0045732;GO:0002669;GO:0046642;GO:0050687;GO:0005737;GO:0005634;GO:0031410;GO:0005622;GO:0005624;GO:0005938;GO:0016874;GO:0016881;GO:0005515	negative regulation of NF-kappaB transcription factor activity;protein ubiquitination involved in ubiquitin-dependent protein catabolic process;ubiquitin-dependent protein catabolic process;protein polyubiquitination;protein modification process;negative regulation of JNK cascade;protein K48-linked ubiquitination;regulation of protein deubiquitination;positive regulation of protein catabolic proc…	GO:0005575;GO:0005622;GO:0005623;GO:0005737;GO:0009056;GO:0005634;GO:0043226;GO:0006464	cellular_component;intracellular;cell;cytoplasm;catabolic process;nucleus;organelle;protein modification process	.	.	.	.	.	.	.	.	38	17	25	14	33	13	22	11	19	3	9	2	24	8	14	6
chr13	65157009	65251937	-	UQCC	NM_001076508	ENSBTAG00000030990	ubiquinol-cytochrome c reductase complex chaperone	C	GO:0016023;GO:0005739	cytoplasmic membrane-bounded vesicle;mitochondrion			.	.	.	.	.	.	.	.	1	1	0	0	1	1	0	0	0	0	0	0	0	0	0	0
chr13	71430543	72288399	-	PTPRT	XM_001787324	.	.	.	.	.	.	.	.	.	.	.	.	.	.	.	20	12	12	8	18	10	11	7	8	7	7	6	12	6	9	6
chr13	73026753	73027652	-	GTSF1L	NM_001079601	ENSBTAG00000011233	Gametocyte-specific factor 1-like	F	GO:0046872	metal ion binding			.	.	.	.	.	.	.	.	2	2	2	2	2	2	2	2	0	0	0	0	0	0	0	0
chr13	73996953	74044506	-	LOC100852009	XM_003582999	.	.	.	.	.	.	.	.	.	.	.	.	.	.	.	9	8	5	5	6	5	2	2	3	3	3	3	2	2	0	0
chr13	74042383	74044506	-	LOC100852120	XM_003584796	.	.	.	.	.	.	.	.	.	.	.	.	.	.	.	9	8	5	5	6	5	2	2	3	3	3	3	2	2	0	0
chr13	74042425	74044506	-	LOC100848463	XM_003587864	.	envelope glycoprotein gp70-like	.	.	.	.	.	.	.	.	.	.	.	.	.	7	6	4	4	4	3	2	2	3	3	2	2	0	0	0	0
chr13	74044119	74044506	-	LOC100850500	XM_003585519	.	.	.	.	.	.	.	.	.	.	.	.	.	.	.	6	6	4	4	3	3	2	2	3	3	2	2	0	0	0	0
chr13	74264601	74266251	+	LOC100850808	XM_003582989	.	.	.	.	.	.	.	.	.	.	.	.	.	.	.	20	14	2	2	17	11	1	1	11	7	1	1	9	4	0	0
chr13	74291788	74293861	+	PI3	NM_001080353	ENSBTAG00000039028	elafin	P,C,F	GO:0007620;GO:0010466;GO:0005576;GO:0030414	copulation;negative regulation of peptidase activity;extracellular region;peptidase inhibitor activity	GO:0000003;GO:0005575;GO:0005576	reproduction;cellular_component;extracellular region	.	.	.	.	.	.	.	.	33	21	3	3	30	18	2	2	13	7	1	1	11	4	0	0
chr13	75099956	75112381	+	LOC616039	XM_002692340	.	Pancreatic trypsin inhibitor-like	.	.	.	.	.	.	.	.	.	.	.	.	.	2	2	1	1	2	2	1	1	0	0	0	0	0	0	0	0
chr13	75614992	75625694	+	CD40	NM_001105611	ENSBTAG00000020736	tumor necrosis factor receptor superfamily member 5 precursor	P,C,F	GO:0002768;GO:0030890;GO:0032735;GO:0042113;GO:0048304;GO:0050776;GO:0051023;GO:0051607;GO:0006874;GO:0045944;GO:0043123;GO:0043406;GO:0051092;GO:0001934;GO:0071260;GO:0032855;GO:0090037;GO:0042511;GO:0043089;GO:2000353;GO:0043231;GO:0009897;GO:0005886;GO:0035631;GO:0005488;GO:0005515;GO:0019899	immune response-regulating cell surface receptor signaling pathway;positive regulation of B cell proliferation;positive regulation of interleukin-12 production;B cell activation;positive regulation of isotype switching to IgG isotypes;regulation of immune response;regulation of immunoglobulin secretion;defense response to virus;cellular calcium ion homeostasis;positive regulation of transcription…			DR	Disease resistance	.	.	.	.	.	.	3	3	0	0	2	2	0	0	1	1	0	0	2	2	0	0
chr13	75862817	75889759	-	ELMO2	NM_001083391	ENSBTAG00000003639	engulfment and cell motility protein 2	P,C,F	GO:0006909;GO:0060326;GO:0016020;GO:0005856;GO:0005829;GO:0005488;GO:0030971;GO:0005515	phagocytosis;cell chemotaxis;membrane;cytoskeleton;cytosol;binding;receptor tyrosine kinase binding;protein binding	GO:0005575;GO:0005622;GO:0005623;GO:0005737;GO:0005829;GO:0006810;GO:0016192;GO:0043226;GO:0005856;GO:0040011;GO:0048870;GO:0061024	cellular_component;intracellular;cell;cytoplasm;cytosol;transport;vesicle-mediated transport;organelle;cytoskeleton;locomotion;cell motility;membrane organization	.	.	.	.	.	.	.	.	1	0	0	0	1	0	0	0	0	0	0	0	0	0	0	0
chr13	77040015	77068958	+	NCOA3	XM_002692493	ENSBTAG00000007489	nuclear receptor coactivator 3	P,C,F	GO:0006355;GO:0016573;GO:0006351;GO:0007165;GO:0035264;GO:0048589;GO:0060068;GO:0060744;GO:0045944;GO:0010628;GO:0045618;GO:2001141;GO:0005634;GO:0005737;GO:0004402;GO:0004871;GO:0003713;GO:0035257;GO:0003682;GO:0005515;GO:0016922;GO:0047485	regulation of transcription, DNA-dependent;histone acetylation;transcription, DNA-dependent;signal transduction;multicellular organism growth;developmental growth;vagina development;mammary gland branching involved in thelarche;positive regulation of transcription from RNA polymerase II promoter;positive regulation of gene expression;positive regulation of keratinocyte differentiation;regulation …	GO:0034641;GO:0005575;GO:0005622;GO:0005623;GO:0009058;GO:0051276;GO:0005634;GO:0043226;GO:0007165;GO:0006464	cellular nitrogen compound metabolic process;cellular_component;intracellular;cell;biosynthetic process;chromosome organization;nucleus;organelle;signal transduction;protein modification process	.	.	.	.	.	.	.	.	4	2	1	1	3	2	1	1	1	0	0	0	1	1	1	1
chr14	3523742	3714674	+	COL22A1	XM_002692600	ENSBTAG00000015374	collagen, type XXII, alpha 1						.	.	.	BL	.	.	.	.	10	8	1	1	6	6	1	1	9	7	1	1	1	1	1	1
chr14	8007496	8040060	+	TMEM71	XM_002692608	ENSBTAG00000017138	transmembrane protein 71						.	.	.	.	.	.	.	.	4	1	1	1	4	1	1	1	1	0	0	0	1	0	0	0
chr14	13265919	13268017	+	LOC100336726	XM_003583030	.	.	.	.	.	.	.	.	.	.	.	.	.	.	.	10	5	5	4	8	3	4	3	6	3	3	2	3	0	1	0
chr14	13265919	13267306	+	LOC100848043	XM_003586882	.	serine%2Fthreonine-protein kinase MARK2-like	.	.	.	.	.	.	.	.	.	.	.	.	.	8	3	4	3	7	2	3	2	4	1	2	1	3	0	1	0
chr14	18643557	18654287	+	LOC529047	XM_002692643	ENSBTAG00000009474	LOC529047 proteinUncharacterized protein	P,F	GO:0006508;GO:0003824;GO:0016787;GO:0008236;GO:0004252;GO:0008233	proteolysis;catalytic activity;hydrolase activity;serine-type peptidase activity;serine-type endopeptidase activity;peptidase activity			.	.	.	.	.	.	.	.	3	1	1	0	3	1	1	0	0	0	0	0	2	0	1	0
chr14	19081945	19209665	-	PRKDC	NM_001256559	.	.	.	.	.	.	.	.	.	.	.	.	.	.	.	12	7	2	1	6	2	1	0	4	2	0	0	6	4	1	1
chr14	26199733	26327347	+	CHD7	XM_002692670	ENSBTAG00000021841	chromodomain helicase DNA binding protein 7	P,C,F	GO:0040018;GO:0035116;GO:0060021;GO:0007628;GO:0007626;GO:0007605;GO:0043010;GO:0001568;GO:0001701;GO:0007512;GO:0008015;GO:0030540;GO:0042471;GO:0042472;GO:0043584;GO:0048752;GO:0048844;GO:0003007;GO:0007417;GO:0001501;GO:0060041;GO:0021545;GO:0060173;GO:0060324;GO:0030217;GO:0050890;GO:0060123;GO:0048806;GO:0005634;GO:0003676;GO:0005524;GO:0016787;GO:0004386;GO:0003677;GO:0016817;GO:0005515	positive regulation of multicellular organism growth;embryonic hindlimb morphogenesis;palate development;adult walking behavior;locomotory behavior;sensory perception of sound;camera-type eye development;blood vessel development;in utero embryonic development;adult heart development;blood circulation;female genitalia development;ear morphogenesis;inner ear morphogenesis;nose development;semicircu…	GO:0005575;GO:0005622;GO:0005623;GO:0005634;GO:0043226	cellular_component;intracellular;cell;nucleus;organelle	.	.	.	.	.	.	.	.	2	1	1	0	2	1	1	0	0	0	0	0	0	0	0	0
chr14	37070696	37085976	-	PEX2	NM_001100348	ENSBTAG00000003885	peroxisome biogenesis factor 2	P,C,F	GO:0007031;GO:0000122;GO:0050680;GO:0048147;GO:0031648;GO:0001764;GO:0007399;GO:0042632;GO:0045540;GO:0006699;GO:0005778;GO:0005779;GO:0016593;GO:0008270;GO:0005515	peroxisome organization;negative regulation of transcription from RNA polymerase II promoter;negative regulation of epithelial cell proliferation;negative regulation of fibroblast proliferation;protein destabilization;neuron migration;nervous system development;cholesterol homeostasis;regulation of cholesterol biosynthetic process;bile acid biosynthetic process;peroxisomal membrane;integral to pe…	GO:0005575;GO:0005622;GO:0005623;GO:0005737;GO:0043226;GO:0005777	cellular_component;intracellular;cell;cytoplasm;organelle;peroxisome	.	.	.	.	.	.	.	.	5	1	0	0	4	0	0	0	1	1	0	0	0	0	0	0
chr14	41939299	41942986	-	FABP9	NM_001192410	.	fatty acid binding protein 9%2C testis	.	.	.	.	.	.	.	HW	.	.	.	.	.	5	1	0	0	4	1	0	0	2	0	0	0	2	0	0	0
chr14	53120295	53165263	-	TRHR	NM_174203	ENSBTAG00000019997	Thyrotropin-releasing hormone receptor	P,C,F	GO:0007165;GO:0007186;GO:0016020;GO:0016021;GO:0005886;GO:0004872;GO:0004871;GO:0004930;GO:0004997	signal transduction;G-protein coupled receptor signaling pathway;membrane;integral to membrane;plasma membrane;receptor activity;signal transducer activity;G-protein coupled receptor activity;thyrotropin-releasing hormone receptor activity	GO:0005575;GO:0005623;GO:0005886;GO:0007165	cellular_component;cell;plasma membrane;signal transduction	.	.	.	.	.	.	.	HO	1	0	0	0	1	0	0	0	0	0	0	0	0	0	0	0
chr14	54054334	54102285	+	EIF3E	NM_001034603	ENSBTAG00000006702	Eukaryotic translation initiation factor 3 subunit E	P,C,F	GO:0006412;GO:0006413;GO:0000184;GO:0005737;GO:0005634;GO:0016605;GO:0005852;GO:0047485;GO:0003743;GO:0005515	translation;translational initiation;nuclear-transcribed mRNA catabolic process, nonsense-mediated decay;cytoplasm;nucleus;PML body;eukaryotic translation initiation factor 3 complex;protein N-terminus binding;translation initiation factor activity;protein binding	GO:0034641;GO:0005575;GO:0005622;GO:0005623;GO:0005737;GO:0043234;GO:0009056;GO:0009058;GO:0005634;GO:0043226;GO:0005654;GO:0006412	cellular nitrogen compound metabolic process;cellular_component;intracellular;cell;cytoplasm;protein complex;catabolic process;biosynthetic process;nucleus;organelle;nucleoplasm;translation	.	.	.	.	.	.	.	.	18	14	15	13	8	4	6	4	8	8	7	7	6	6	6	6
chr14	62549418	63436856	-	VPS13B	XM_001788158	.	.	.	.	.	.	.	.	.	.	.	.	.	.	.	12	6	4	3	6	2	1	0	7	2	1	1	8	2	3	2
chr14	65036780	65038100	+	TSPYL5	NM_001206323	.	TSPY-like 5	.	.	.	.	.	.	.	.	.	.	.	.	.	3	1	1	1	1	1	1	1	1	0	0	0	2	0	0	0
chr14	76046196	76056557	+	CA1	NM_001075466	ENSBTAG00000032236	Carbonic anhydrase 1	P,C,F	GO:0006730;GO:0005737;GO:0008270;GO:0046872;GO:0016829;GO:0004089	one-carbon metabolic process;cytoplasm;zinc ion binding;metal ion binding;lyase activity;carbonate dehydratase activity	GO:0005575;GO:0005622;GO:0005623;GO:0005737;GO:0044281	cellular_component;intracellular;cell;cytoplasm;small molecule metabolic process	.	.	.	.	.	.	.	.	1	1	0	0	1	1	0	0	0	0	0	0	0	0	0	0
chr14	76239230	76283564	-	LRRCC1	NM_001206791	.	leucine rich repeat and coiled-coil domain containing 1	.	.	.	.	.	.	.	.	.	.	.	.	.	3	1	2	1	1	1	1	1	1	0	0	0	2	0	1	0
chr15	17434527	17587728	-	EXPH5	XM_002707728	ENSBTAG00000008253	exophilin 5	P,C,F	GO:0050714;GO:0045921;GO:0071985;GO:0005768;GO:0017137;GO:0005515	positive regulation of protein secretion;positive regulation of exocytosis;multivesicular body sorting pathway;endosome;Rab GTPase binding;protein binding	GO:0005575;GO:0005622;GO:0005623;GO:0005737;GO:0006810;GO:0016192;GO:0043226;GO:0005768	cellular_component;intracellular;cell;cytoplasm;transport;vesicle-mediated transport;organelle;endosome	.	.	.	.	.	.	.	.	34	10	5	3	5	0	1	0	20	5	3	2	27	9	3	2
chr15	18346798	18413510	+	ZC3H12C	XM_002692971	ENSBTAG00000008732	zinc finger CCCH-type containing 12C	F	GO:0003676;GO:0008270	nucleic acid binding;zinc ion binding			.	.	.	.	.	.	.	.	2	1	1	1	2	1	1	1	0	0	0	0	0	0	0	0
chr15	22614945	22615638	+	CLDN25	XM_002692993	ENSBTAG00000039149	claudin 25	C,F	GO:0016020;GO:0016021;GO:0005923;GO:0005198	membrane;integral to membrane;tight junction;structural molecule activity	GO:0005575;GO:0005623;GO:0005886	cellular_component;cell;plasma membrane	.	.	.	.	.	.	.	.	2	1	0	0	2	1	0	0	1	0	0	0	1	0	0	0
chr15	25941931	26208274	-	SIK3	XM_002693024	.	SIK family kinase 3	.	.	.	.	.	.	.	.	.	.	.	.	.	3	2	1	0	1	0	1	0	0	0	0	0	2	2	0	0
chr15	27188953	27231604	+	TMPRSS4	NM_001101973	ENSBTAG00000021518	transmembrane protease serine 4	P,C,F	GO:0006508;GO:0016020;GO:0003824;GO:0016787;GO:0008236;GO:0004252;GO:0008233;GO:0005044;GO:0005515	proteolysis;membrane;catalytic activity;hydrolase activity;serine-type peptidase activity;serine-type endopeptidase activity;peptidase activity;scavenger receptor activity;protein binding	GO:0005575;GO:0005623	cellular_component;cell	.	.	.	.	.	.	.	.	1	1	1	1	1	1	1	1	0	0	0	0	0	0	0	0
chr15	40990745	41117089	+	MRVI1	NM_174392	ENSBTAG00000007129	protein MRVI1 isoform a						.	.	.	.	.	.	.	.	8	5	1	1	3	0	0	0	2	1	1	1	4	4	0	0
chr15	41408776	41911362	+	SBF2	NM_001103237	ENSBTAG00000043981	SET binding factor 2	P,F	GO:0016311;GO:0016791;GO:0005515	dephosphorylation;phosphatase activity;protein binding			.	.	.	.	.	.	.	.	1	0	1	0	1	0	1	0	0	0	0	0	0	0	0	0
chr15	44909940	44912857	+	ZNF214	XM_001788451	ENSBTAG00000020289	zinc finger protein 214	P,C,F	GO:0006355;GO:0005622;GO:0003676;GO:0008270	regulation of transcription, DNA-dependent;intracellular;nucleic acid binding;zinc ion binding	GO:0005575;GO:0005622;GO:0005623	cellular_component;intracellular;cell	.	.	.	.	.	.	BL	.	3	2	2	2	3	2	2	2	0	0	0	0	0	0	0	0
chr15	45116894	45117848	-	LOC510100	XM_002693164	ENSBTAG00000032050		P,C	GO:0007186;GO:0016021	G-protein coupled receptor signaling pathway;integral to membrane	GO:0005575;GO:0005623;GO:0007165	cellular_component;cell;signal transduction	.	.	.	.	.	.	BL	.	3	2	1	0	3	2	1	0	0	0	0	0	0	0	0	0
chr15	45953464	45956137	+	OR52B2	XM_002693176	ENSBTAG00000021590	olfactory receptor, family 52, subfamily B, member 2	P,C	GO:0007186;GO:0016021	G-protein coupled receptor signaling pathway;integral to membrane	GO:0005575;GO:0005623;GO:0007165	cellular_component;cell;signal transduction	.	.	.	.	.	.	BL	.	2	1	0	0	1	1	0	0	1	0	0	0	1	0	0	0
chr15	46310888	46311830	+	OR52E8	XM_002693187	ENSBTAG00000038452		P,C	GO:0007186;GO:0016021	G-protein coupled receptor signaling pathway;integral to membrane	GO:0005575;GO:0005623;GO:0007165	cellular_component;cell;signal transduction	.	.	.	.	.	.	BL	.	3	0	2	0	3	0	2	0	1	0	1	0	2	0	1	0
chr15	46914857	46915823	-	LOC515027	XM_002693199	ENSBTAG00000023912	Uncharacterized protein	P,C,F	GO:0007165;GO:0007186;GO:0050911;GO:0016021;GO:0004872;GO:0004871;GO:0004930;GO:0004984	signal transduction;G-protein coupled receptor signaling pathway;detection of chemical stimulus involved in sensory perception of smell;integral to membrane;receptor activity;signal transducer activity;G-protein coupled receptor activity;olfactory receptor activity	GO:0005575;GO:0005623;GO:0007165;GO:0050877	cellular_component;cell;signal transduction;neurological system process	.	.	.	.	.	.	.	.	4	2	1	0	2	0	1	0	1	0	0	0	3	2	0	0
chr15	47523551	47525861	+	UBQLN3	NM_001038583	ENSBTAG00000025266	ubiquilin-3	F	GO:0005515	protein binding			.	.	.	.	.	.	.	.	4	2	0	0	3	1	0	0	2	1	0	0	3	1	0	0
chr15	47555186	47556143	-	LOC508687	XM_002693212	ENSBTAG00000047232		P,C	GO:0007186;GO:0016021	G-protein coupled receptor signaling pathway;integral to membrane	GO:0005575;GO:0005623;GO:0007165	cellular_component;cell;signal transduction	.	.	.	.	.	.	.	.	8	4	2	2	7	3	1	1	3	2	1	1	5	3	2	2
chr15	48501518	48502478	+	LOC782734	XM_001787805	ENSBTAG00000035027		P,C	GO:0007186;GO:0016021	G-protein coupled receptor signaling pathway;integral to membrane	GO:0005575;GO:0005623;GO:0007165	cellular_component;cell;signal transduction	.	.	.	.	.	.	.	.	2	2	1	1	2	2	1	1	0	0	0	0	0	0	0	0
chr15	48501518	48502478	+	LOC783616	XM_001249582	ENSBTAG00000035027		P,C	GO:0007186;GO:0016021	G-protein coupled receptor signaling pathway;integral to membrane	GO:0005575;GO:0005623;GO:0007165	cellular_component;cell;signal transduction	.	.	.	.	.	.	.	.	2	2	1	1	2	2	1	1	0	0	0	0	0	0	0	0
chr15	49359599	49360556	-	LOC788864	XM_001255785	ENSBTAG00000040236	Uncharacterized protein	P,C,F	GO:0007186;GO:0050911;GO:0016021;GO:0004984	G-protein coupled receptor signaling pathway;detection of chemical stimulus involved in sensory perception of smell;integral to membrane;olfactory receptor activity	GO:0005575;GO:0005623;GO:0007165;GO:0050877	cellular_component;cell;signal transduction;neurological system process	.	.	.	.	.	.	BL	.	15	13	2	1	14	12	2	1	11	10	1	1	13	12	1	1
chr15	49394580	49395531	-	LOC783791	XM_001252279	ENSBTAG00000038899	Uncharacterized protein	P,C,F	GO:0007165;GO:0007186;GO:0050911;GO:0016021;GO:0004872;GO:0004871;GO:0004930;GO:0004984	signal transduction;G-protein coupled receptor signaling pathway;detection of chemical stimulus involved in sensory perception of smell;integral to membrane;receptor activity;signal transducer activity;G-protein coupled receptor activity;olfactory receptor activity	GO:0005575;GO:0005623;GO:0007165;GO:0050877	cellular_component;cell;signal transduction;neurological system process	.	.	.	.	.	.	BL	.	20	20	12	12	15	15	8	8	11	11	6	6	14	14	9	9
chr15	49394580	49395531	-	LOC783862	XM_001252325	ENSBTAG00000038899	Uncharacterized protein	P,C,F	GO:0007165;GO:0007186;GO:0050911;GO:0016021;GO:0004872;GO:0004871;GO:0004930;GO:0004984	signal transduction;G-protein coupled receptor signaling pathway;detection of chemical stimulus involved in sensory perception of smell;integral to membrane;receptor activity;signal transducer activity;G-protein coupled receptor activity;olfactory receptor activity	GO:0005575;GO:0005623;GO:0007165;GO:0050877	cellular_component;cell;signal transduction;neurological system process	.	.	.	.	.	.	BL	.	20	20	12	12	15	15	8	8	11	11	6	6	14	14	9	9
chr15	49394580	49395531	-	LOC784378	XM_001252701	ENSBTAG00000038899	Uncharacterized protein	P,C,F	GO:0007165;GO:0007186;GO:0050911;GO:0016021;GO:0004872;GO:0004871;GO:0004930;GO:0004984	signal transduction;G-protein coupled receptor signaling pathway;detection of chemical stimulus involved in sensory perception of smell;integral to membrane;receptor activity;signal transducer activity;G-protein coupled receptor activity;olfactory receptor activity	GO:0005575;GO:0005623;GO:0007165;GO:0050877	cellular_component;cell;signal transduction;neurological system process	.	.	.	.	.	.	BL	.	20	20	12	12	15	15	8	8	11	11	6	6	14	14	9	9
chr15	49394580	49395531	-	LOC788881	XM_001255798	ENSBTAG00000038899	Uncharacterized protein	P,C,F	GO:0007165;GO:0007186;GO:0050911;GO:0016021;GO:0004872;GO:0004871;GO:0004930;GO:0004984	signal transduction;G-protein coupled receptor signaling pathway;detection of chemical stimulus involved in sensory perception of smell;integral to membrane;receptor activity;signal transducer activity;G-protein coupled receptor activity;olfactory receptor activity	GO:0005575;GO:0005623;GO:0007165;GO:0050877	cellular_component;cell;signal transduction;neurological system process	.	.	.	.	.	.	BL	.	20	20	12	12	15	15	8	8	11	11	6	6	14	14	9	9
chr15	49394580	49395531	-	LOC783791	XM_001252279	ENSBTAG00000038899	Uncharacterized protein	P,C,F	GO:0007165;GO:0007186;GO:0050911;GO:0016021;GO:0004872;GO:0004871;GO:0004930;GO:0004984	signal transduction;G-protein coupled receptor signaling pathway;detection of chemical stimulus involved in sensory perception of smell;integral to membrane;receptor activity;signal transducer activity;G-protein coupled receptor activity;olfactory receptor activity	GO:0005575;GO:0005623;GO:0007165;GO:0050877	cellular_component;cell;signal transduction;neurological system process	.	.	.	.	.	.	BL	.	20	20	12	12	15	15	8	8	11	11	6	6	14	14	9	9
chr15	49394580	49395531	-	LOC783862	XM_001252325	ENSBTAG00000038899	Uncharacterized protein	P,C,F	GO:0007165;GO:0007186;GO:0050911;GO:0016021;GO:0004872;GO:0004871;GO:0004930;GO:0004984	signal transduction;G-protein coupled receptor signaling pathway;detection of chemical stimulus involved in sensory perception of smell;integral to membrane;receptor activity;signal transducer activity;G-protein coupled receptor activity;olfactory receptor activity	GO:0005575;GO:0005623;GO:0007165;GO:0050877	cellular_component;cell;signal transduction;neurological system process	.	.	.	.	.	.	BL	.	20	20	12	12	15	15	8	8	11	11	6	6	14	14	9	9
chr15	49394580	49395531	-	LOC784378	XM_001252701	ENSBTAG00000038899	Uncharacterized protein	P,C,F	GO:0007165;GO:0007186;GO:0050911;GO:0016021;GO:0004872;GO:0004871;GO:0004930;GO:0004984	signal transduction;G-protein coupled receptor signaling pathway;detection of chemical stimulus involved in sensory perception of smell;integral to membrane;receptor activity;signal transducer activity;G-protein coupled receptor activity;olfactory receptor activity	GO:0005575;GO:0005623;GO:0007165;GO:0050877	cellular_component;cell;signal transduction;neurological system process	.	.	.	.	.	.	BL	.	20	20	12	12	15	15	8	8	11	11	6	6	14	14	9	9
chr15	49394580	49395531	-	LOC788881	XM_001255798	ENSBTAG00000038899	Uncharacterized protein	P,C,F	GO:0007165;GO:0007186;GO:0050911;GO:0016021;GO:0004872;GO:0004871;GO:0004930;GO:0004984	signal transduction;G-protein coupled receptor signaling pathway;detection of chemical stimulus involved in sensory perception of smell;integral to membrane;receptor activity;signal transducer activity;G-protein coupled receptor activity;olfactory receptor activity	GO:0005575;GO:0005623;GO:0007165;GO:0050877	cellular_component;cell;signal transduction;neurological system process	.	.	.	.	.	.	BL	.	20	20	12	12	15	15	8	8	11	11	6	6	14	14	9	9
chr15	49394580	49395531	-	LOC783791	XM_001252279	ENSBTAG00000038899	Uncharacterized protein	P,C,F	GO:0007165;GO:0007186;GO:0050911;GO:0016021;GO:0004872;GO:0004871;GO:0004930;GO:0004984	signal transduction;G-protein coupled receptor signaling pathway;detection of chemical stimulus involved in sensory perception of smell;integral to membrane;receptor activity;signal transducer activity;G-protein coupled receptor activity;olfactory receptor activity	GO:0005575;GO:0005623;GO:0007165;GO:0050877	cellular_component;cell;signal transduction;neurological system process	.	.	.	.	.	.	BL	.	20	20	12	12	15	15	8	8	11	11	6	6	14	14	9	9
chr15	49394580	49395531	-	LOC783862	XM_001252325	ENSBTAG00000038899	Uncharacterized protein	P,C,F	GO:0007165;GO:0007186;GO:0050911;GO:0016021;GO:0004872;GO:0004871;GO:0004930;GO:0004984	signal transduction;G-protein coupled receptor signaling pathway;detection of chemical stimulus involved in sensory perception of smell;integral to membrane;receptor activity;signal transducer activity;G-protein coupled receptor activity;olfactory receptor activity	GO:0005575;GO:0005623;GO:0007165;GO:0050877	cellular_component;cell;signal transduction;neurological system process	.	.	.	.	.	.	BL	.	20	20	12	12	15	15	8	8	11	11	6	6	14	14	9	9
chr15	49394580	49395531	-	LOC784378	XM_001252701	ENSBTAG00000038899	Uncharacterized protein	P,C,F	GO:0007165;GO:0007186;GO:0050911;GO:0016021;GO:0004872;GO:0004871;GO:0004930;GO:0004984	signal transduction;G-protein coupled receptor signaling pathway;detection of chemical stimulus involved in sensory perception of smell;integral to membrane;receptor activity;signal transducer activity;G-protein coupled receptor activity;olfactory receptor activity	GO:0005575;GO:0005623;GO:0007165;GO:0050877	cellular_component;cell;signal transduction;neurological system process	.	.	.	.	.	.	BL	.	20	20	12	12	15	15	8	8	11	11	6	6	14	14	9	9
chr15	49394580	49395531	-	LOC788881	XM_001255798	ENSBTAG00000038899	Uncharacterized protein	P,C,F	GO:0007165;GO:0007186;GO:0050911;GO:0016021;GO:0004872;GO:0004871;GO:0004930;GO:0004984	signal transduction;G-protein coupled receptor signaling pathway;detection of chemical stimulus involved in sensory perception of smell;integral to membrane;receptor activity;signal transducer activity;G-protein coupled receptor activity;olfactory receptor activity	GO:0005575;GO:0005623;GO:0007165;GO:0050877	cellular_component;cell;signal transduction;neurological system process	.	.	.	.	.	.	BL	.	20	20	12	12	15	15	8	8	11	11	6	6	14	14	9	9
chr15	49435270	49436287	+	LOC784016	XM_003585261	.	.	.	.	.	.	.	.	.	.	.	.	.	BL	.	37	32	18	17	24	19	11	10	23	19	9	8	26	22	13	12
chr15	49435270	49436287	+	LOC788898	XM_003583148	.	.	.	.	.	.	.	.	.	.	.	.	.	BL	.	37	32	18	17	24	19	11	10	23	19	9	8	26	22	13	12
chr15	49435270	49436287	+	LOC789359	XM_003585438	.	.	.	.	.	.	.	.	.	.	.	.	.	BL	.	37	32	18	17	24	19	11	10	23	19	9	8	26	22	13	12
chr15	49686280	49691002	+	LOC518561	XM_003586993	.	olfactory receptor%2C family 51%2C subfamily F%2C member 2-like	.	.	.	.	.	.	.	.	.	.	.	.	.	11	9	1	1	10	8	1	1	1	1	0	0	2	2	0	0
chr15	49694952	49695903	-	LOC516904	XM_002693399	.	olfactory receptor%2C family 51%2C subfamily F%2C member 2-like	.	.	.	.	.	.	.	.	.	.	.	.	.	19	19	8	8	17	17	6	6	5	5	2	2	3	3	0	0
chr15	49793562	49794525	+	LOC526621	XM_002693403	ENSBTAG00000027637		P,C	GO:0007186;GO:0016021	G-protein coupled receptor signaling pathway;integral to membrane	GO:0005575;GO:0005623;GO:0007165	cellular_component;cell;signal transduction	.	.	.	.	.	.	.	.	5	5	2	2	5	5	2	2	1	1	0	0	0	0	0	0
chr15	49824952	49838483	-	OR51D1	XM_002693404	ENSBTAG00000000232	olfactory receptor, family 51, subfamily D, member 1	P,C	GO:0007186;GO:0016021	G-protein coupled receptor signaling pathway;integral to membrane	GO:0005575;GO:0005623;GO:0007165	cellular_component;cell;signal transduction	.	.	.	.	.	.	.	.	9	5	6	5	6	3	4	3	2	1	1	1	1	1	1	1
chr15	49855772	49858550	-	OR52I2	XM_002693405	ENSBTAG00000048052	Uncharacterized protein	P,C,F	GO:0007165;GO:0007186;GO:0050911;GO:0016021;GO:0004872;GO:0004871;GO:0004930;GO:0004984	signal transduction;G-protein coupled receptor signaling pathway;detection of chemical stimulus involved in sensory perception of smell;integral to membrane;receptor activity;signal transducer activity;G-protein coupled receptor activity;olfactory receptor activity	GO:0005575;GO:0005623;GO:0007165;GO:0050877	cellular_component;cell;signal transduction;neurological system process	.	.	.	.	.	.	.	.	7	6	4	4	4	3	1	1	3	3	3	3	0	0	0	0
chr15	50029001	50029949	+	LOC521676	XM_002693413	ENSBTAG00000013683		P,C	GO:0007186;GO:0016021	G-protein coupled receptor signaling pathway;integral to membrane	GO:0005575;GO:0005623;GO:0007165	cellular_component;cell;signal transduction	.	.	.	.	.	.	.	.	3	1	1	0	3	1	1	0	0	0	0	0	0	0	0	0
chr15	50156766	50157351	+	LOC785109	XM_001251708	.	.	.	.	.	.	.	.	.	.	.	.	.	.	.	25	8	6	3	22	8	4	3	10	0	2	0	5	0	0	0
chr15	50235458	50236043	+	LOC100850651	XM_003585017	.	.	.	.	.	.	.	.	.	.	.	.	.	.	.	7	4	2	0	7	4	2	0	0	0	0	0	0	0	0	0
chr15	50972633	50976416	+	ART5	NM_001076515	ENSBTAG00000023648	ecto-ADP-ribosyltransferase 5 precursor	P,F	GO:0006471;GO:0003956	protein ADP-ribosylation;NAD(P)+-protein-arginine ADP-ribosyltransferase activity	GO:0006464	protein modification process	.	.	.	.	.	.	.	.	6	4	1	1	5	3	0	0	0	0	0	0	3	1	1	1
chr15	50989990	50992911	+	LOC407148	NM_001104964	ENSBTAG00000037826	ADP-ribosyltransferase 5	P,F	GO:0006471;GO:0003956	protein ADP-ribosylation;NAD(P)+-protein-arginine ADP-ribosyltransferase activity	GO:0006464	protein modification process	.	.	.	.	.	.	.	.	2	2	1	1	1	1	0	0	0	0	0	0	1	1	1	1
chr15	51012815	51050803	-	TRPC2	NM_174477	ENSBTAG00000011549	short transient receptor potential channel 2 homolog	P,C,F	GO:0006810;GO:0055085;GO:0006811;GO:0000012;GO:0070588;GO:0006816;GO:0007340;GO:0007204;GO:0008050;GO:0002121;GO:0002124;GO:0019236;GO:0048047;GO:0005634;GO:0016020;GO:0016021;GO:0000139;GO:0005789;GO:0005886;GO:0005635;GO:0032590;GO:0012505;GO:0005216;GO:0003684;GO:0005262;GO:0005515;GO:0005516;GO:0070679;GO:0015279;GO:0019992	transport;transmembrane transport;ion transport;single strand break repair;calcium ion transmembrane transport;calcium ion transport;acrosome reaction;elevation of cytosolic calcium ion concentration;female courtship behavior;inter-male aggressive behavior;territorial aggressive behavior;response to pheromone;mating behavior, sex discrimination;nucleus;membrane;integral to membrane;Golgi membrane…	GO:0006259;GO:0006950;GO:0034641;GO:0005575;GO:0005622;GO:0005623;GO:0006810;GO:0005634;GO:0043226;GO:0055085	DNA metabolic process;response to stress;cellular nitrogen compound metabolic process;cellular_component;intracellular;cell;transport;nucleus;organelle;transmembrane transport	.	.	.	.	.	.	.	.	14	10	5	4	11	8	3	3	3	1	0	0	3	2	2	1
chr15	51051210	51132300	+	RNF121	NM_001102245	ENSBTAG00000014167	RING finger protein 121	F	GO:0008270;GO:0046872;GO:0005515	zinc ion binding;metal ion binding;protein binding			.	.	.	.	.	.	.	.	2	1	1	0	2	1	1	0	0	0	0	0	0	0	0	0
chr15	51137933	51174175	-	NUMA1	NM_001205746	.	nuclear mitotic apparatus protein 1	.	.	.	.	.	.	.	.	.	.	.	.	.	8	5	2	1	6	4	1	0	1	0	0	0	3	2	1	1
chr15	51212427	51226902	+	LRTOMT	NM_001024545	ENSBTAG00000017964	Leucine-rich repeat-containing protein 51						.	.	.	.	.	.	.	.	1	1	0	0	1	1	0	0	0	0	0	0	0	0	0	0
chr15	53135784	53152814	-	C2CD3	NM_001078130	ENSBTAG00000002907	hypothetical protein LOC768315	P,C,F	GO:0042384;GO:0007420;GO:0001701;GO:0001947;GO:0021915;GO:0008589;GO:0007389;GO:0042733;GO:0030326;GO:0016485;GO:0030162;GO:0021997;GO:0005932;GO:0005515	cilium assembly;brain development;in utero embryonic development;heart looping;neural tube development;regulation of smoothened signaling pathway;pattern specification process;embryonic digit morphogenesis;embryonic limb morphogenesis;protein processing;regulation of proteolysis;neural plate axis specification;microtubule basal body;protein binding			.	.	.	.	.	.	.	.	9	5	1	0	4	0	1	0	2	1	0	0	6	4	0	0
chr15	53921694	53922666	-	OR2AT4	XM_002693465	ENSBTAG00000048088	olfactory receptor, family 2, subfamily AT, member 4	P,C	GO:0007186;GO:0016021	G-protein coupled receptor signaling pathway;integral to membrane	GO:0005575;GO:0005623;GO:0007165	cellular_component;cell;signal transduction	.	.	.	.	.	.	.	.	3	2	1	1	2	1	0	0	2	2	1	1	1	1	0	0
chr15	54586309	54604676	+	LOC538034	XM_003583160	.	.	.	.	.	.	.	.	.	.	.	.	.	.	.	12	6	2	1	5	2	2	1	4	1	1	1	8	5	1	1
chr15	63170335	63518303	+	QSER1	NM_001256881	.	.	.	.	.	.	.	.	.	.	.	.	.	.	.	3	1	0	0	2	1	0	0	1	0	0	0	2	0	0	0
chr15	63837770	64016379	+	C15H11orf41	XM_002693519	ENSBTAG00000012846	chromosome 11 open reading frame 41						.	.	.	.	.	.	.	.	8	3	2	2	6	1	0	0	4	2	2	2	4	0	0	0
chr15	74305158	74454243	+	EXT2	NM_177496	ENSBTAG00000019644	exostosin-2	P,C,F	GO:0001503;GO:0001707;GO:0006024;GO:0015012;GO:0015014;GO:0030154;GO:0033692;GO:0016020;GO:0005783;GO:0005794;GO:0031227;GO:0008375;GO:0015020;GO:0016757;GO:0016758;GO:0042803;GO:0046982	ossification;mesoderm formation;glycosaminoglycan biosynthetic process;heparan sulfate proteoglycan biosynthetic process;heparan sulfate proteoglycan biosynthetic process, polysaccharide chain biosynthetic process;cell differentiation;cellular polysaccharide biosynthetic process;membrane;endoplasmic reticulum;Golgi apparatus;intrinsic to endoplasmic reticulum membrane;acetylglucosaminyltransferas…	GO:0005575;GO:0005622;GO:0005623;GO:0005737;GO:0009058;GO:0006790;GO:0043226;GO:0005794;GO:0005975;GO:0005783;GO:0009790;GO:0048856;GO:0030154;GO:0048646	cellular_component;intracellular;cell;cytoplasm;biosynthetic process;sulfur compound metabolic process;organelle;Golgi apparatus;carbohydrate metabolic process;endoplasmic reticulum;embryo development;anatomical structure development;cell differentiation;anatomical structure formation involved in morphogenesis	.	.	.	BL	.	.	.	.	2	2	0	0	1	1	0	0	0	0	0	0	1	1	0	0
chr15	76084190	76143926	+	CRY2	XM_002693564	.	cryptochrome 2 %28photolyase-like%29	.	.	.	.	.	.	.	.	.	.	.	.	.	3	3	0	0	3	3	0	0	0	0	0	0	0	0	0	0
chr15	76811804	76812840	-	LOC100141070	XM_003583176	.	.	.	.	.	.	.	.	.	.	.	.	.	.	.	3	3	1	1	1	1	0	0	1	1	0	0	2	2	1	1
chr15	78239446	78254113	+	PTPRJ	XM_003583178	.	.	.	.	.	.	.	.	.	.	.	.	.	.	.	21	20	7	6	15	14	4	3	2	1	1	0	12	11	4	3
chr15	78658886	78669332	+	LOC785997	XM_002693594	.	olfactory receptor%2C family 4%2C subfamily A%2C member 47-like	.	.	.	.	.	.	.	.	.	.	.	.	.	28	20	8	7	20	17	8	7	7	5	1	1	17	10	3	3
chr15	78853471	78854398	+	LOC618675	XM_002693607	ENSBTAG00000037666		P,C	GO:0007186;GO:0016021	G-protein coupled receptor signaling pathway;integral to membrane	GO:0005575;GO:0005623;GO:0007165	cellular_component;cell;signal transduction	.	.	.	.	.	.	.	.	33	32	11	10	19	18	8	7	16	15	4	3	23	23	7	7
chr15	78931862	78932807	+	OR5D13	XM_001256075	ENSBTAG00000035485		P,C	GO:0007186;GO:0016021	G-protein coupled receptor signaling pathway;integral to membrane	GO:0005575;GO:0005623;GO:0007165	cellular_component;cell;signal transduction	.	.	.	.	.	.	.	.	29	24	10	9	17	14	8	7	10	7	0	0	13	11	2	2
chr15	78947300	78948245	-	LOC100140748	XM_001787493	ENSBTAG00000040425		P,C	GO:0007186;GO:0016021	G-protein coupled receptor signaling pathway;integral to membrane	GO:0005575;GO:0005623;GO:0007165	cellular_component;cell;signal transduction	.	.	.	.	.	.	.	.	23	16	15	10	19	13	12	8	11	9	7	6	17	12	12	9
chr15	79003123	79004053	-	LOC511865	XM_002693618	.	olfactory receptor%2C family 5%2C subfamily W%2C member 2-like	.	.	.	.	.	.	.	.	.	.	.	.	.	14	9	1	1	10	6	1	1	4	2	0	0	5	3	0	0
chr15	79068179	79069142	-	LOC787543	XM_001254912	ENSBTAG00000020746	Uncharacterized protein	P,C,F	GO:0007165;GO:0007186;GO:0050911;GO:0016021;GO:0004872;GO:0004871;GO:0004930;GO:0004984	signal transduction;G-protein coupled receptor signaling pathway;detection of chemical stimulus involved in sensory perception of smell;integral to membrane;receptor activity;signal transducer activity;G-protein coupled receptor activity;olfactory receptor activity	GO:0005575;GO:0005623;GO:0007165;GO:0050877	cellular_component;cell;signal transduction;neurological system process	.	.	.	.	.	.	.	.	36	30	16	15	22	17	9	8	20	17	9	8	16	12	7	6
chr15	79081175	79082126	-	OR10AG1	XM_001787533	ENSBTAG00000015876		P,C	GO:0007186;GO:0016021	G-protein coupled receptor signaling pathway;integral to membrane	GO:0005575;GO:0005623;GO:0007165	cellular_component;cell;signal transduction	.	.	.	.	.	.	.	.	42	29	18	12	30	20	14	9	22	13	12	8	27	18	11	7
chr15	79125713	79134858	-	LOC787428	XM_001254828	ENSBTAG00000014594	Uncharacterized protein	P,C,F	GO:0007186;GO:0050911;GO:0016021;GO:0004984	G-protein coupled receptor signaling pathway;detection of chemical stimulus involved in sensory perception of smell;integral to membrane;olfactory receptor activity	GO:0005575;GO:0005623;GO:0007165;GO:0050877	cellular_component;cell;signal transduction;neurological system process	.	.	.	.	.	.	.	.	6	6	2	2	6	6	2	2	0	0	0	0	0	0	0	0
chr15	79256586	79301206	-	LOC615051	XM_002693733	ENSBTAG00000030920	Uncharacterized protein	P,F	GO:0055114;GO:0006629;GO:0006633;GO:0005506;GO:0020037;GO:0016717	oxidation-reduction process;lipid metabolic process;fatty acid biosynthetic process;iron ion binding;heme binding;oxidoreductase activity, acting on paired donors, with oxidation of a pair of donors resulting in the reduction of molecular oxygen to two molecules of water	GO:0006629;GO:0044281;GO:0009058	lipid metabolic process;small molecule metabolic process;biosynthetic process	.	.	.	.	.	.	.	.	7	1	1	0	5	0	1	0	2	0	0	0	1	1	0	0
chr15	79520179	79529623	+	OR8H3	XM_002693645	ENSBTAG00000001291		P,C	GO:0007186;GO:0016021	G-protein coupled receptor signaling pathway;integral to membrane	GO:0005575;GO:0005623;GO:0007165	cellular_component;cell;signal transduction	.	.	.	.	.	.	.	.	3	1	1	0	2	0	1	0	0	0	0	0	1	1	0	0
chr15	79548791	79549745	+	LOC519317	XM_002693650	ENSBTAG00000035990		P,C	GO:0007186;GO:0016021	G-protein coupled receptor signaling pathway;integral to membrane	GO:0005575;GO:0005623;GO:0007165	cellular_component;cell;signal transduction	.	.	.	.	.	.	.	.	2	1	2	1	1	0	1	0	0	0	0	0	1	1	1	1
chr15	79697862	79698822	+	LOC100851918	XM_003583186	.	.	.	.	.	.	.	.	.	.	.	.	.	.	.	4	2	3	2	2	0	1	0	0	0	0	0	2	2	2	2
chr15	79697862	79698822	+	LOC513114	XM_002693661	ENSBTAG00000035985		P,C	GO:0007186;GO:0016021	G-protein coupled receptor signaling pathway;integral to membrane	GO:0005575;GO:0005623;GO:0007165	cellular_component;cell;signal transduction	.	.	.	.	.	.	.	.	4	2	3	2	2	0	1	0	0	0	0	0	2	2	2	2
chr15	79942459	79943401	-	LOC785914	XM_001253772	ENSBTAG00000045723		P,C	GO:0007186;GO:0016021	G-protein coupled receptor signaling pathway;integral to membrane	GO:0005575;GO:0005623;GO:0007165	cellular_component;cell;signal transduction	.	.	.	.	.	.	.	.	5	5	0	0	4	4	0	0	0	0	0	0	4	4	0	0
chr15	80090292	80091240	+	LOC522775	XM_002693742	ENSBTAG00000035990		P,C	GO:0007186;GO:0016021	G-protein coupled receptor signaling pathway;integral to membrane	GO:0005575;GO:0005623;GO:0007165	cellular_component;cell;signal transduction	.	.	.	.	.	.	.	.	2	2	0	0	2	2	0	0	0	0	0	0	0	0	0	0
chr15	80521323	80562217	+	LOC521081	XM_002693705	ENSBTAG00000031017	Uncharacterized protein	P,F	GO:0055114;GO:0006629;GO:0006633;GO:0005506;GO:0020037;GO:0016717	oxidation-reduction process;lipid metabolic process;fatty acid biosynthetic process;iron ion binding;heme binding;oxidoreductase activity, acting on paired donors, with oxidation of a pair of donors resulting in the reduction of molecular oxygen to two molecules of water	GO:0006629;GO:0044281;GO:0009058	lipid metabolic process;small molecule metabolic process;biosynthetic process	.	.	.	.	.	.	.	.	3	0	1	0	3	0	1	0	0	0	0	0	1	0	0	0
chr15	81464051	81509399	+	CTNND1	NM_001192402	.	catenin %28cadherin-associated protein%29%2C delta 1	.	.	.	.	.	.	.	.	.	.	.	.	.	7	3	3	2	6	2	2	1	3	0	1	0	5	1	2	1
chr15	82225608	82226553	+	LOC617507	XM_002693793	ENSBTAG00000013503	Uncharacterized protein	P,C,F	GO:0007186;GO:0050911;GO:0016021;GO:0004984	G-protein coupled receptor signaling pathway;detection of chemical stimulus involved in sensory perception of smell;integral to membrane;olfactory receptor activity	GO:0005575;GO:0005623;GO:0007165;GO:0050877	cellular_component;cell;signal transduction;neurological system process	.	.	.	.	.	.	.	.	4	3	3	3	3	2	2	2	1	0	0	0	1	1	1	1
chr15	83827497	83828439	+	LOC527077	XM_002693841	ENSBTAG00000048032		P,C	GO:0007186;GO:0016021	G-protein coupled receptor signaling pathway;integral to membrane	GO:0005575;GO:0005623;GO:0007165	cellular_component;cell;signal transduction	.	.	.	.	.	.	.	.	6	6	4	4	4	4	3	3	0	0	0	0	2	2	1	1
chr15	83923959	83943032	-	GIF	NM_001206239	.	gastric intrinsic factor %28vitamin B synthesis%29	.	.	.	.	.	.	.	.	.	.	.	.	.	1	1	0	0	1	1	0	0	0	0	0	0	0	0	0	0
chr16	3385179	3406612	-	EIF2D	NM_001035104	ENSBTAG00000010432	Eukaryotic translation initiation factor 2D	P,C,F	GO:0006412;GO:0006413;GO:0005737;GO:0003723;GO:0003743	translation;translational initiation;cytoplasm;RNA binding;translation initiation factor activity	GO:0005575;GO:0005622;GO:0005623;GO:0005737;GO:0009058;GO:0006412	cellular_component;intracellular;cell;cytoplasm;biosynthetic process;translation	.	.	.	.	.	HW	.	.	1	1	0	0	1	1	0	0	0	0	0	0	0	0	0	0
chr16	3942751	3976285	+	LOC509867	XM_002693912	.	complement factor H-related 4-like	.	.	.	.	.	.	.	.	.	.	HW	.	.	19	19	8	8	15	15	8	8	4	4	0	0	1	1	0	0
chr16	4013442	4089110	+	LOC100851461	XM_003583213	.	.	.	.	.	.	.	.	.	.	.	.	HW	.	.	44	37	13	10	28	22	8	6	17	15	5	5	25	21	7	5
chr16	4110692	4149136	-	LOC781004	XM_001249303	ENSBTAG00000024647	Uncharacterized protein						.	.	.	.	.	HW	.	.	80	61	20	18	55	42	15	13	23	15	4	3	36	27	7	6
chr16	22965763	23012942	-	HHIPL2	XM_002693965	ENSBTAG00000017561	HHIP-like 2	P,F	GO:0005975;GO:0003824;GO:0048038;GO:0016901	carbohydrate metabolic process;catalytic activity;quinone binding;oxidoreductase activity, acting on the CH-OH group of donors, quinone or similar compound as acceptor	GO:0005975	carbohydrate metabolic process	.	.	.	.	.	.	.	.	6	3	4	3	4	1	2	1	2	2	2	2	1	0	0	0
chr16	23071863	23134087	+	MIA3	NM_001166571	ENSBTAG00000018824	melanoma inhibitory activity protein 3	P,C,F	GO:0042060;GO:0015031;GO:0030336;GO:0007162;GO:0006887;GO:0002687;GO:0016021;GO:0005789;GO:0005515	wound healing;protein transport;negative regulation of cell migration;negative regulation of cell adhesion;exocytosis;positive regulation of leukocyte migration;integral to membrane;endoplasmic reticulum membrane;protein binding			.	.	.	.	.	.	.	.	11	7	6	5	5	1	1	0	2	1	1	1	7	5	4	4
chr16	34584724	34664387	-	F5	NM_173879	ENSBTAG00000017722	coagulation factor V precursor	P,C,F	GO:0007155;GO:0007596;GO:0008015;GO:0005615;GO:0031091;GO:0046872;GO:0005507;GO:0005515	cell adhesion;blood coagulation;blood circulation;extracellular space;platelet alpha granule;metal ion binding;copper ion binding;protein binding	GO:0006950;GO:0007155	response to stress;cell adhesion	.	.	.	.	.	.	.	.	16	12	7	6	13	9	5	4	7	4	3	2	12	9	6	5
chr16	42581702	42600709	+	TNFRSF9	NM_001035336	ENSBTAG00000003313	tumor necrosis factor receptor superfamily member 9	P,C,F	GO:0042127;GO:0009897;GO:0004872;GO:0005488	regulation of cell proliferation;external side of plasma membrane;receptor activity;binding	GO:0005575;GO:0005623;GO:0005886	cellular_component;cell;plasma membrane	.	.	.	BL	.	.	.	.	1	0	0	0	1	0	0	0	0	0	0	0	0	0	0	0
chr16	42680333	42797956	-	PER3	XM_002694066	.	period homolog 3 %28Drosophila%29	.	.	.	.	.	.	.	.	BL	.	.	.	.	13	11	7	7	12	10	6	6	0	0	0	0	1	1	1	1
chr16	48044036	48081874	+	KIAA1751	XM_001788491	.	.	.	.	.	.	.	.	.	.	.	.	.	.	.	2	2	1	1	1	1	0	0	0	0	0	0	1	1	1	1
chr16	48677352	48716538	-	AGRN	XM_002694193	ENSBTAG00000013191	agrin	P,C,F	GO:0045944;GO:0007268;GO:0007213;GO:0045213;GO:0043525;GO:0043113;GO:0007009;GO:0008582;GO:0001934;GO:0032314;GO:2000541;GO:0009986;GO:0005615;GO:0031012;GO:0005604;GO:0045202;GO:0005605;GO:0005509;GO:0005515;GO:0043236;GO:0030548	positive regulation of transcription from RNA polymerase II promoter;synaptic transmission;G-protein coupled acetylcholine receptor signaling pathway;neurotransmitter receptor metabolic process;positive regulation of neuron apoptosis;receptor clustering;plasma membrane organization;regulation of synaptic growth at neuromuscular junction;positive regulation of protein phosphorylation;regulation of…	GO:0005575;GO:0005623;GO:0007165;GO:0007267;GO:0050877;GO:0005576;GO:0005578;GO:0007009;GO:0061024;GO:0005615	cellular_component;cell;signal transduction;cell-cell signaling;neurological system process;extracellular region;proteinaceous extracellular matrix;plasma membrane organization;membrane organization;extracellular space	.	.	.	.	.	.	.	.	1	1	0	0	1	1	0	0	0	0	0	0	0	0	0	0
chr16	51590329	51597588	-	PRAMEF12	XM_002707740	ENSBTAG00000024791	Uncharacterized protein						.	.	.	.	.	.	.	.	35	35	11	11	15	15	5	5	19	19	6	6	19	19	7	7
chr16	51600675	51603198	-	LOC789197	XM_002694071	.	pRAME family member 21-like	.	.	.	.	.	.	.	.	.	.	.	.	.	16	15	6	6	6	6	3	3	10	9	3	3	7	7	2	2
chr16	51721151	51905015	-	LOC789103	XM_002694078	ENSBTAG00000038222	Uncharacterized protein						.	.	.	.	.	.	.	.	7	7	3	3	5	5	3	3	3	3	0	0	4	4	0	0
chr16	55228301	55671815	+	PAPPA2	XM_002694100	ENSBTAG00000018303	pappalysin 2	P,C,F	GO:0030154;GO:0006508;GO:0016020;GO:0008237	cell differentiation;proteolysis;membrane;metallopeptidase activity	GO:0005575;GO:0005623;GO:0030154	cellular_component;cell;cell differentiation	.	.	.	.	.	.	BL	.	17	12	3	3	15	10	2	2	1	1	1	1	3	2	0	0
chr16	59656157	59692243	+	LOC785141	XM_003583264	.	.	.	.	.	.	.	.	.	.	BL	.	.	.	.	25	18	6	6	22	17	5	5	2	0	0	0	5	4	2	2
chr16	59816321	59830679	+	IER5	XM_002694216	ENSBTAG00000039764	immediate early response 5						.	.	.	BL	.	.	.	.	5	5	5	5	2	2	2	2	1	1	1	1	2	2	2	2
chr16	61941193	62077674	-	NMNAT2	NM_001075486	ENSBTAG00000000795	Nicotinamide mononucleotide adenylyltransferase 2	P,C,F	GO:0009058;GO:0009435;GO:0019363;GO:0005737;GO:0005634;GO:0005794;GO:0005802;GO:0019717;GO:0005770;GO:0000166;GO:0005524;GO:0016740;GO:0016779;GO:0000309;GO:0004515	biosynthetic process;NAD biosynthetic process;pyridine nucleotide biosynthetic process;cytoplasm;nucleus;Golgi apparatus;trans-Golgi network;synaptosome;late endosome;nucleotide binding;ATP binding;transferase activity;nucleotidyltransferase activity;nicotinamide-nucleotide adenylyltransferase activity;nicotinate-nucleotide adenylyltransferase activity	GO:0034641;GO:0005575;GO:0005622;GO:0005623;GO:0005737;GO:0044281;GO:0009058;GO:0005634;GO:0043226;GO:0005794;GO:0051186	cellular nitrogen compound metabolic process;cellular_component;intracellular;cell;cytoplasm;small molecule metabolic process;biosynthetic process;nucleus;organelle;Golgi apparatus;cofactor metabolic process	.	.	.	.	.	.	.	.	1	1	0	0	1	1	0	0	0	0	0	0	0	0	0	0
chr16	62136861	62239602	+	SMG7	NM_001193205	.	smg-7 homolog%2C nonsense mediated mRNA decay factor %28C. elegans%29	.	.	.	.	.	.	.	.	.	.	.	.	.	1	1	0	0	1	1	0	0	0	0	0	0	0	0	0	0
chr16	62240886	62273651	-	NCF2	NM_174120	ENSBTAG00000008004	neutrophil cytosol factor 2	F	GO:0005515	protein binding			.	.	.	.	.	.	.	.	2	2	0	0	2	2	0	0	1	1	0	0	0	0	0	0
chr16	63920177	64020067	+	SWT1	XM_003583268	.	.	.	.	.	.	.	.	.	.	.	.	.	.	.	5	5	1	1	4	4	1	1	0	0	0	0	1	1	0	0
chr16	66957905	67074743	+	PTPN14	NM_001192499	.	protein tyrosine phosphatase%2C non-receptor type 14	.	.	.	.	.	.	.	.	.	.	.	.	.	2	2	2	2	1	1	1	1	0	0	0	0	1	1	1	1
chr16	68867029	68869253	-	FAM71A	NM_001099391	ENSBTAG00000021166	hypothetical protein LOC616153						.	.	HW	.	.	.	.	.	6	2	1	0	5	1	1	0	1	0	0	0	2	1	0	0
chr16	74328145	74388319	-	ASPM	NM_001206506	.	asp %28abnormal spindle%29 homolog%2C microcephaly associated %28Drosophila%29	.	.	.	.	.	.	.	.	.	HO	.	.	.	48	14	7	4	43	10	3	1	31	5	4	2	31	2	4	1
chr17	5778277	5811642	+	FBXW7	NM_001076249	ENSBTAG00000007953	F-box/WD repeat-containing protein 7	P,C,F	GO:0006355;GO:0006351;GO:0016567;GO:0070374;GO:0050821;GO:0031146;GO:0007219;GO:0007062;GO:2000060;GO:0032876;GO:0045741;GO:0006974;GO:0034644;GO:0005783;GO:0005794;GO:0048471;GO:0019005;GO:0005634;GO:0043234;GO:0003700;GO:0005515	regulation of transcription, DNA-dependent;transcription, DNA-dependent;protein ubiquitination;positive regulation of ERK1 and ERK2 cascade;protein stabilization;SCF-dependent proteasomal ubiquitin-dependent protein catabolic process;Notch signaling pathway;sister chromatid cohesion;positive regulation of protein ubiquitination involved in ubiquitin-dependent protein catabolic process;negative re…	GO:0034641;GO:0005575;GO:0005622;GO:0005623;GO:0005737;GO:0043234;GO:0009056;GO:0009058;GO:0007049;GO:0007059;GO:0051276;GO:0043226;GO:0005794;GO:0007165;GO:0006464;GO:0005783	cellular nitrogen compound metabolic process;cellular_component;intracellular;cell;cytoplasm;protein complex;catabolic process;biosynthetic process;cell cycle;chromosome segregation;chromosome organization;organelle;Golgi apparatus;signal transduction;protein modification process;endoplasmic reticulum	.	.	.	.	.	.	.	.	15	14	5	4	7	6	1	0	9	9	4	4	7	7	1	1
chr17	8244993	8440538	-	DCLK2	XM_002694327	ENSBTAG00000008098	doublecortin-like kinase 2	P,C,F	GO:0016310;GO:0035556;GO:0006468;GO:0005622;GO:0000166;GO:0005524;GO:0016740;GO:0016301;GO:0004672;GO:0004674;GO:0016772;GO:0004713	phosphorylation;intracellular signal transduction;protein phosphorylation;intracellular;nucleotide binding;ATP binding;transferase activity;kinase activity;protein kinase activity;protein serine/threonine kinase activity;transferase activity, transferring phosphorus-containing groups;protein tyrosine kinase activity	GO:0005575;GO:0005622;GO:0005623;GO:0007165;GO:0006464	cellular_component;intracellular;cell;signal transduction;protein modification process	.	.	.	.	.	.	.	.	14	8	13	7	10	5	9	4	3	2	3	2	6	4	6	4
chr17	34170054	34344441	-	FAT4	XM_001249785	ENSBTAG00000003345	FAT tumor suppressor homolog 4 (Drosophila)	P,C,F	GO:0007155;GO:0007156;GO:0016020;GO:0016021;GO:0005886;GO:0005509;GO:0005515	cell adhesion;homophilic cell adhesion;membrane;integral to membrane;plasma membrane;calcium ion binding;protein binding	GO:0005575;GO:0005623;GO:0005886;GO:0007155	cellular_component;cell;plasma membrane;cell adhesion	.	.	.	.	.	.	.	.	5	4	2	2	2	1	1	1	2	1	0	0	2	2	1	1
chr17	46631242	46642140	-	LOC100125388	NM_001105028	ENSBTAG00000038806	hypothetical protein LOC100125388	P,C,F	GO:0006355;GO:0005622;GO:0003676;GO:0008270;GO:0046872	regulation of transcription, DNA-dependent;intracellular;nucleic acid binding;zinc ion binding;metal ion binding	GO:0005575;GO:0005622;GO:0005623	cellular_component;intracellular;cell	.	.	.	.	.	.	.	.	4	2	0	0	3	1	0	0	2	0	0	0	2	1	0	0
chr17	53668506	53699259	+	DHX37	NM_001205961	.	DEAH %28Asp-Glu-Ala-His%29 box polypeptide 37	.	.	.	.	.	.	.	.	.	.	.	.	.	10	4	1	0	7	1	1	0	6	2	0	0	7	4	0	0
chr17	55008020	55047824	+	MPHOSPH9	NM_001099048	ENSBTAG00000008470	M-phase phosphoprotein 9						.	.	.	.	.	.	.	.	3	1	2	1	2	1	1	1	2	0	1	0	1	0	0	0
chr17	56562280	56597282	+	ANAPC5	NM_001192945	.	anaphase promoting complex subunit 5	.	.	.	.	.	.	.	.	.	.	.	.	.	2	1	0	0	2	1	0	0	1	0	0	0	1	0	0	0
chr17	56798960	56897724	+	IFT81	NM_001081525	ENSBTAG00000020584	intraflagellar transport protein 81 homolog	P,C	GO:0007283;GO:0005813;GO:0005929;GO:0019861	spermatogenesis;centrosome;cilium;flagellum	GO:0000003;GO:0005575;GO:0005622;GO:0005623;GO:0005737;GO:0043226;GO:0005856;GO:0005815;GO:0005929	reproduction;cellular_component;intracellular;cell;cytoplasm;organelle;cytoskeleton;microtubule organizing center;cilium	.	.	.	.	.	.	.	.	2	2	2	2	1	1	1	1	1	1	1	1	0	0	0	0
chr17	57242105	57269523	+	TCTN1	NM_001046056	ENSBTAG00000009208	tectonic family member 1	P,C,F	GO:0001841;GO:0001701;GO:0021537;GO:0021904;GO:0008589;GO:0060271;GO:0021523;GO:0021956;GO:0005615;GO:0036038;GO:0035869;GO:0005515	neural tube formation;in utero embryonic development;telencephalon development;dorsal/ventral neural tube patterning;regulation of smoothened signaling pathway;cilium morphogenesis;somatic motor neuron differentiation;central nervous system interneuron axonogenesis;extracellular space;TCTN-B9D complex;ciliary transition zone;protein binding			.	.	.	.	.	.	.	.	1	1	0	0	1	1	0	0	0	0	0	0	0	0	0	0
chr17	58250620	58289073	+	LOC513508	XM_001788744	.	.	.	.	.	.	.	.	.	.	.	.	.	.	.	7	2	4	1	6	1	4	1	3	0	2	0	3	1	1	0
chr17	60100785	60111500	-	RFC5	NM_001075358	ENSBTAG00000007137	replication factor C subunit 5	P,C,F	GO:0006310;GO:0006281;GO:0006260;GO:0005663;GO:0000166;GO:0005524;GO:0003677;GO:0017111;GO:0003689;GO:0009378;GO:0005515	DNA recombination;DNA repair;DNA replication;DNA replication factor C complex;nucleotide binding;ATP binding;DNA binding;nucleoside-triphosphatase activity;DNA clamp loader activity;four-way junction helicase activity;protein binding	GO:0006259;GO:0006950;GO:0034641;GO:0005575;GO:0005622;GO:0005623;GO:0043234;GO:0009058;GO:0043226;GO:0005694	DNA metabolic process;response to stress;cellular nitrogen compound metabolic process;cellular_component;intracellular;cell;protein complex;biosynthetic process;organelle;chromosome	.	.	.	.	.	.	.	.	1	1	0	0	1	1	0	0	0	0	0	0	0	0	0	0
chr17	64548725	64576526	-	OAS2	NM_001024557	ENSBTAG00000014628	2'-5'-oligoadenylate synthase 2	P,C,F	GO:0006955;GO:0006164;GO:0006401;GO:0005737;GO:0005524;GO:0016740;GO:0016779;GO:0003723;GO:0001730;GO:0008270	immune response;purine nucleotide biosynthetic process;RNA catabolic process;cytoplasm;ATP binding;transferase activity;nucleotidyltransferase activity;RNA binding;2'-5'-oligoadenylate synthetase activity;zinc ion binding	GO:0002376	immune system process	.	.	.	.	.	.	.	.	10	6	1	1	8	5	1	1	4	1	0	0	6	3	0	0
chr17	68483093	68534279	+	SGSM1	NM_001192421	.	small G protein signaling modulator 1	.	.	.	.	.	.	.	.	.	.	.	.	.	9	9	2	2	7	7	2	2	3	3	2	2	3	3	0	0
chr17	72131814	72138014	-	LOC100847257	XM_003583337	.	.	.	.	.	.	.	.	.	.	.	.	.	.	.	1	1	1	1	1	1	1	1	0	0	0	0	0	0	0	0
chr17	72405160	72441157	-	ASCC2	NM_001015524	ENSBTAG00000002452	activating signal cointegrator 1 complex subunit 2	F	GO:0005515	protein binding			.	.	.	.	.	.	.	.	4	1	1	1	3	0	0	0	0	0	0	0	2	1	1	1
chr17	73124129	73246335	+	OSBP2	NM_001192252	.	oxysterol binding protein 2	.	.	.	.	.	.	.	.	.	.	.	.	.	3	1	1	0	3	1	1	0	1	0	1	0	0	0	0	0
chr17	73424919	73434852	+	INPP5J	NM_001192366	.	inositol polyphosphate-5-phosphatase J	.	.	.	.	.	.	.	.	.	.	.	.	.	2	0	1	0	1	0	1	0	1	0	0	0	1	0	0	0
chr17	73688811	73774798	+	SFI1	XM_001790549	.	.	.	.	.	.	.	.	.	.	.	.	.	.	.	13	9	7	6	9	7	5	5	3	0	1	0	7	4	2	2
chr17	73780468	73789674	-	LOC100848299	XM_003583343	.	.	.	.	.	.	.	.	.	.	.	.	.	.	.	1	1	1	1	1	1	1	1	0	0	0	0	0	0	0	0
chr17	73816847	73853559	-	PRR14L	XM_001789340	ENSBTAG00000009006	proline rich 14-like						.	.	.	.	.	.	.	.	10	8	2	2	9	7	1	1	2	1	1	1	1	0	0	0
chr17	73996722	74025030	-	SLC5A4	NM_001205942	.	solute carrier family 5 %28low affinity glucose cotransporter%29%2C member 4	.	.	.	.	.	.	.	.	.	.	.	.	.	4	1	3	1	2	0	2	0	2	1	1	1	0	0	0	0
chr17	74324553	74326248	-	ZNF280A	NM_001192483	.	zinc finger protein 280A	.	.	.	.	.	.	.	.	.	.	.	.	.	113	37	55	26	97	25	46	19	86	17	34	9	80	13	33	10
chr18	7627528	7640044	-	SDR42E1	NM_001080292	ENSBTAG00000018394	short-chain dehydrogenase/reductase family 42E member 1	P,F	GO:0009058;GO:0044237;GO:0055114;GO:0006694;GO:0045226;GO:0003824;GO:0016616;GO:0050662;GO:0003854;GO:0008831	biosynthetic process;cellular metabolic process;oxidation-reduction process;steroid biosynthetic process;extracellular polysaccharide biosynthetic process;catalytic activity;oxidoreductase activity, acting on the CH-OH group of donors, NAD or NADP as acceptor;coenzyme binding;3-beta-hydroxy-delta5-steroid dehydrogenase activity;dTDP-4-dehydrorhamnose reductase activity	GO:0006629;GO:0009058;GO:0005975	lipid metabolic process;biosynthetic process;carbohydrate metabolic process	.	.	.	.	HO	.	.	.	2	2	0	0	2	2	0	0	0	0	0	0	0	0	0	0
chr18	9447775	9460669	+	MLYCD	NM_001098946	ENSBTAG00000004248	malonyl-CoA decarboxylase, mitochondrial	P,C,F	GO:0006633;GO:0006085;GO:0005739;GO:0005737;GO:0005777;GO:0050080	fatty acid biosynthetic process;acetyl-CoA biosynthetic process;mitochondrion;cytoplasm;peroxisome;malonyl-CoA decarboxylase activity	GO:0005575;GO:0005622;GO:0005623;GO:0005737;GO:0006629;GO:0044281;GO:0009058;GO:0043226;GO:0005739	cellular_component;intracellular;cell;cytoplasm;lipid metabolic process;small molecule metabolic process;biosynthetic process;organelle;mitochondrion	.	.	.	.	HO	.	.	.	2	2	0	0	2	2	0	0	0	0	0	0	0	0	0	0
chr18	12871222	12877810	+	IL17C	XM_002694857	ENSBTAG00000047128	interleukin 17C	P,C,F	GO:0006954;GO:0030223;GO:0005576;GO:0005125	inflammatory response;neutrophil differentiation;extracellular region;cytokine activity	GO:0006950;GO:0005575;GO:0005576	response to stress;cellular_component;extracellular region	.	.	.	.	HO	HW	.	.	2	2	1	1	1	1	0	0	1	1	1	1	0	0	0	0
chr18	14107870	14150271	-	MYLK3	XM_002694870	ENSBTAG00000014818	myosin light chain kinase 3	P,C,F	GO:0045214;GO:0016310;GO:0006468;GO:0002528;GO:0071347;GO:0005737;GO:0015629;GO:0000166;GO:0005524;GO:0016740;GO:0016301;GO:0004672;GO:0004674;GO:0016772;GO:0004713;GO:0004683;GO:0004687	sarcomere organization;phosphorylation;protein phosphorylation;regulation of vascular permeability involved in acute inflammatory response;cellular response to interleukin-1;cytoplasm;actin cytoskeleton;nucleotide binding;ATP binding;transferase activity;kinase activity;protein kinase activity;protein serine/threonine kinase activity;transferase activity, transferring phosphorus-containing groups…	GO:0006950;GO:0005575;GO:0005622;GO:0005623;GO:0005737;GO:0022607;GO:0007010;GO:0043226;GO:0006464;GO:0005856;GO:0048856;GO:0030154;GO:0048646;GO:0003013	response to stress;cellular_component;intracellular;cell;cytoplasm;cellular component assembly;cytoskeleton organization;organelle;protein modification process;cytoskeleton;anatomical structure development;cell differentiation;anatomical structure formation involved in morphogenesis;circulatory system process	.	.	.	.	HO	.	.	.	5	3	0	0	5	3	0	0	0	0	0	0	2	0	0	0
chr18	14593039	14614307	+	LOC100847949	XM_003583376	.	.	.	.	.	.	.	.	.	.	.	HO	.	.	.	1	1	1	1	1	1	1	1	0	0	0	0	0	0	0	0
chr18	21224716	21320873	-	RPGRIP1L	XM_002694781	.	RPGRIP1-like%2C transcript variant 1	.	.	.	.	.	.	.	.	.	.	.	.	.	3	2	1	1	2	1	0	0	0	0	0	0	1	1	1	1
chr18	33691808	33706272	+	CES4A	NM_001167834	ENSBTAG00000038325	Carboxylesterase 4A	P,C,F	GO:0008152;GO:0005576;GO:0016787;GO:0004091	metabolic process;extracellular region;hydrolase activity;carboxylesterase activity	GO:0005575;GO:0005576	cellular_component;extracellular region	.	.	.	.	.	.	.	.	1	0	0	0	1	0	0	0	0	0	0	0	0	0	0	0
chr18	33857487	33871241	-	LRRC29	XM_002694816	.	leucine rich repeat containing 29	.	.	.	.	.	.	.	.	.	.	.	.	.	1	1	1	1	1	1	1	1	0	0	0	0	0	0	0	0
chr18	38163626	38176558	-	DHODH	NM_001015650	.	dihydroorotate dehydrogenase %28quinone%29	.	.	.	.	.	.	.	.	.	HO	.	.	.	3	2	1	0	2	1	1	0	0	0	0	0	1	1	0	0
chr18	38864941	38872772	+	FTSJD1	XM_001250104	ENSBTAG00000047367	FtsJ methyltransferase domain containing 1	P,F	GO:0032259;GO:0003676;GO:0008168	methylation;nucleic acid binding;methyltransferase activity	GO:0044281	small molecule metabolic process	.	.	.	.	HO	.	.	.	3	0	0	0	3	0	0	0	0	0	0	0	0	0	0	0
chr18	44554932	44573222	+	PDCD2L	NM_001192129	.	programmed cell death 2-like	.	.	.	.	.	.	.	.	.	.	.	.	.	1	1	0	0	1	1	0	0	0	0	0	0	0	0	0	0
chr18	45462501	45473829	+	CD22	XM_002695015	ENSBTAG00000011887	CD22 molecule	C,F	GO:0016020;GO:0005887;GO:0009897;GO:0005515	membrane;integral to plasma membrane;external side of plasma membrane;protein binding	GO:0005575;GO:0005623;GO:0005886	cellular_component;cell;plasma membrane	.	.	.	.	.	.	.	.	2	1	0	0	2	1	0	0	1	0	0	0	1	0	0	0
chr18	46016358	46019058	-	TYROBP	NM_174627	ENSBTAG00000007338	TYRO protein tyrosine kinase-binding protein	P,C,F	GO:0016310;GO:0007229;GO:0002281;GO:0002283;GO:0016020;GO:0016021;GO:0016301;GO:0042802;GO:0005515	phosphorylation;integrin-mediated signaling pathway;macrophage activation involved in immune response;neutrophil activation involved in immune response;membrane;integral to membrane;kinase activity;identical protein binding;protein binding	GO:0005575;GO:0005623	cellular_component;cell	.	.	.	.	.	.	.	.	1	1	0	0	1	1	0	0	0	0	0	0	0	0	0	0
chr18	46674631	46678261	+	ZNF829	XM_001257245	ENSBTAG00000040108	zinc finger protein 829	P,C,F	GO:0006355;GO:0005622;GO:0003676;GO:0008270;GO:0046872	regulation of transcription, DNA-dependent;intracellular;nucleic acid binding;zinc ion binding;metal ion binding	GO:0005575;GO:0005622;GO:0005623	cellular_component;intracellular;cell	.	.	.	.	.	.	.	.	1	1	0	0	1	1	0	0	0	0	0	0	0	0	0	0
chr18	48610860	48620178	+	PLEKHG2	XM_002695054	ENSBTAG00000004017	pleckstrin homology domain containing, family G (with RhoGef domain) member 2	P,C,F	GO:0035023;GO:0005622;GO:0005515;GO:0005089	regulation of Rho protein signal transduction;intracellular;protein binding;Rho guanyl-nucleotide exchange factor activity	GO:0005575;GO:0005622;GO:0005623	cellular_component;intracellular;cell	.	.	.	.	.	.	.	.	4	3	2	2	2	1	1	1	0	0	0	0	2	2	1	1
chr18	51164554	51175735	-	CEACAM6	XM_003583424	.	.	.	.	.	.	.	.	.	.	.	.	.	.	.	31	26	17	14	24	21	13	11	15	11	9	6	15	14	6	5
chr18	52178536	52192986	+	IGSF23	NM_001193648	.	immunoglobulin superfamily%2C member 23	.	.	.	.	.	.	.	.	.	.	.	.	.	9	9	4	4	8	8	4	4	0	0	0	0	3	3	0	0
chr18	52804685	52807277	+	CD3EAP	NM_001076485	ENSBTAG00000023601	DNA-directed RNA polymerase I subunit RPA34	P,C,F	GO:0009303;GO:0005730;GO:0005736;GO:0005634;GO:0005737;GO:0005739;GO:0005515	rRNA transcription;nucleolus;DNA-directed RNA polymerase I complex;nucleus;cytoplasm;mitochondrion;protein binding	GO:0034641;GO:0005575;GO:0005622;GO:0005623;GO:0043234;GO:0009058;GO:0005634;GO:0043226;GO:0005730	cellular nitrogen compound metabolic process;cellular_component;intracellular;cell;protein complex;biosynthetic process;nucleus;organelle;nucleolus	.	.	.	.	.	.	.	.	4	4	0	0	4	4	0	0	0	0	0	0	0	0	0	0
chr18	53442515	53446442	+	PNMAL1	NM_001102512	ENSBTAG00000009337	PNMA-like protein 1						.	.	.	.	.	.	.	.	16	13	7	6	14	11	6	5	7	5	1	1	9	6	2	1
chr18	54602414	54619672	-	LOC514658	XM_002695189	ENSBTAG00000039971	Uncharacterized protein	F	GO:0008146	sulfotransferase activity			.	.	.	.	.	.	.	.	2	2	1	1	2	2	1	1	0	0	0	0	0	0	0	0
chr18	54664861	54672723	-	LOC100847317	XM_003583452	.	.	.	.	.	.	.	.	.	.	.	.	.	.	.	1	0	1	0	1	0	1	0	0	0	0	0	0	0	0	0
chr18	55157061	55158096	+	FUT2	NM_177500	ENSBTAG00000021557	galactoside 2-alpha-L-fucosyltransferase 2	P,C,F	GO:0005975;GO:0016020;GO:0008107	carbohydrate metabolic process;membrane;galactoside 2-alpha-L-fucosyltransferase activity	GO:0005575;GO:0005623;GO:0005975	cellular_component;cell;carbohydrate metabolic process	.	.	.	.	.	.	.	.	4	4	1	1	3	3	1	1	1	1	0	0	0	0	0	0
chr18	57154926	57165947	+	LOC100141212	XM_001789794	.	.	.	.	.	.	.	.	.	.	.	.	.	.	.	12	10	2	2	11	9	1	1	2	1	0	0	5	4	1	1
chr18	57364657	57366113	-	LOC100848300	XM_003583473	.	.	.	.	.	.	.	.	.	.	.	.	.	.	.	5	3	4	3	3	3	3	3	4	2	3	2	0	0	0	0
chr18	57720461	57729725	+	ZNF432	NM_001192232	.	zinc finger protein 432	.	.	.	.	.	.	.	.	.	.	.	.	.	5	5	0	0	5	5	0	0	0	0	0	0	0	0	0	0
chr18	57735273	57763738	+	ZNF614	XM_001789843	ENSBTAG00000003541	zinc finger protein 614	P,C,F	GO:0006355;GO:0005622;GO:0003676;GO:0008270;GO:0046872	regulation of transcription, DNA-dependent;intracellular;nucleic acid binding;zinc ion binding;metal ion binding	GO:0005575;GO:0005622;GO:0005623	cellular_component;intracellular;cell	.	.	.	.	.	.	.	.	10	9	3	3	8	7	2	2	4	3	1	1	3	2	0	0
chr18	57770327	57785551	+	LOC100300607	XM_002695240	.	zinc finger protein 350-like	.	.	.	.	.	.	.	.	.	.	.	.	.	2	1	1	1	2	1	1	1	1	0	0	0	1	0	0	0
chr18	58146177	58147119	+	BOSTAUV1R416	XM_001789877	ENSBTAG00000018162	Uncharacterized protein	P,C,F	GO:0007186;GO:0050909;GO:0016021;GO:0004930;GO:0016503	G-protein coupled receptor signaling pathway;sensory perception of taste;integral to membrane;G-protein coupled receptor activity;pheromone receptor activity	GO:0005575;GO:0005623;GO:0007165;GO:0050877	cellular_component;cell;signal transduction;neurological system process	.	.	.	.	.	.	.	.	13	11	3	3	13	11	3	3	0	0	0	0	1	0	0	0
chr18	58310859	58332876	+	ZNF415	XM_001789893	.	.	.	.	.	.	.	.	.	.	.	.	.	.	.	15	14	9	9	9	8	4	4	4	4	2	2	6	6	5	5
chr18	58310859	58332876	+	ZNF415	XM_001789893	.	.	.	.	.	.	.	.	.	.	.	.	.	.	.	15	14	9	9	9	8	4	4	4	4	2	2	6	6	5	5
chr18	58310859	58332876	+	ZNF415	XM_001789893	.	.	.	.	.	.	.	.	.	.	.	.	.	.	.	15	14	9	9	9	8	4	4	4	4	2	2	6	6	5	5
chr18	58310859	58332876	+	ZNF415	XM_001789893	.	.	.	.	.	.	.	.	.	.	.	.	.	.	.	15	14	9	9	9	8	4	4	4	4	2	2	6	6	5	5
chr18	58328397	58332876	+	ZNF480	XM_001256903	.	.	.	.	.	.	.	.	.	.	.	.	.	.	.	3	2	1	1	3	2	1	1	0	0	0	0	1	1	1	1
chr18	58328397	58332876	+	ZNF480	XM_001256903	.	.	.	.	.	.	.	.	.	.	.	.	.	.	.	3	2	1	1	3	2	1	1	0	0	0	0	1	1	1	1
chr18	58338001	58338994	-	VN1R2	XM_001789895	ENSBTAG00000038903		P,C,F	GO:0007186;GO:0050909;GO:0016021;GO:0004930;GO:0016503	G-protein coupled receptor signaling pathway;sensory perception of taste;integral to membrane;G-protein coupled receptor activity;pheromone receptor activity	GO:0005575;GO:0005623;GO:0007165;GO:0050877	cellular_component;cell;signal transduction;neurological system process	.	.	.	.	.	.	.	.	6	5	4	3	4	3	2	1	0	0	0	0	2	2	2	2
chr18	58418562	58420083	+	ZNF813	XM_002683968	.	zinc finger protein 347	.	.	.	.	.	.	.	.	.	.	.	.	.	10	9	5	5	7	6	2	2	2	2	1	1	3	3	2	2
chr18	58418562	58420083	+	ZNF813	XM_002683968	.	zinc finger protein 347	.	.	.	.	.	.	.	.	.	.	.	.	.	10	9	5	5	7	6	2	2	2	2	1	1	3	3	2	2
chr18	59087714	59111913	-	LOC787812	XM_001255073	.	.	.	.	.	.	.	.	.	.	.	.	HW	.	.	20	18	7	7	19	17	6	6	3	1	0	0	8	6	3	3
chr18	59154646	59158724	-	LOC100851481	XM_003583485	.	.	.	.	.	.	.	.	.	.	.	.	HW	.	.	15	5	7	3	12	4	6	2	3	0	3	0	7	2	4	2
chr18	59894507	59902482	-	LOC100851993	XM_003583490	.	.	.	.	.	.	.	.	.	.	.	.	.	.	.	12	12	4	4	12	12	4	4	0	0	0	0	2	2	0	0
chr18	59914080	59922908	-	LOC100140226	XM_002707751	.	zinc finger protein 160-like	.	.	.	.	.	.	.	.	.	.	.	.	.	3	3	3	3	3	3	3	3	0	0	0	0	0	0	0	0
chr18	60024385	60051977	+	LOC788599	XM_001255611	ENSBTAG00000045985		P,C,F	GO:0006355;GO:0005622;GO:0003676;GO:0008270	regulation of transcription, DNA-dependent;intracellular;nucleic acid binding;zinc ion binding	GO:0005575;GO:0005622;GO:0005623	cellular_component;intracellular;cell	.	.	.	.	.	.	.	.	18	15	8	6	16	14	7	5	7	6	3	3	5	5	3	3
chr18	60181529	60187866	-	LOC100139758	XM_002701979	.	.	.	.	.	.	.	.	.	.	.	.	.	.	.	11	9	2	2	9	7	1	1	3	3	0	0	2	2	1	1
chr18	60280082	60313644	-	LOC788860	XM_001787818	.	.	.	.	.	.	.	.	.	.	.	.	.	.	.	34	29	12	9	29	26	11	9	14	11	4	2	12	11	4	3
chr18	60399992	60448557	-	LOC788928	XM_001787832	.	.	.	.	.	.	.	.	.	.	.	.	.	.	.	34	26	13	12	30	23	12	11	14	10	6	6	11	4	3	2
chr18	60399992	60410749	-	LOC785341	XM_001788568	.	.	.	.	.	.	.	.	.	.	.	.	.	.	.	10	10	6	6	9	9	5	5	2	2	2	2	3	3	1	1
chr18	60849377	60903358	-	LOC100139104	XM_003583493	.	.	.	.	.	.	.	.	.	.	.	.	.	.	.	21	19	7	7	15	13	4	4	2	2	1	1	7	6	3	3
chr18	60852778	60869743	-	ZNF679	XM_002695351	.	zinc finger protein 679	.	.	.	.	.	.	.	.	.	.	.	.	.	9	7	2	2	9	7	2	2	0	0	0	0	3	2	1	1
chr18	60944399	60957781	-	LOC504861	XM_002695344	ENSBTAG00000015061	Uncharacterized protein	P,C,F	GO:0006810;GO:0055085;GO:0003333;GO:0006865;GO:0016020;GO:0016021;GO:0015171	transport;transmembrane transport;amino acid transmembrane transport;amino acid transport;membrane;integral to membrane;amino acid transmembrane transporter activity	GO:0005575;GO:0005623;GO:0006810;GO:0055085	cellular_component;cell;transport;transmembrane transport	.	.	.	.	.	.	.	.	13	13	3	3	9	9	1	1	1	1	0	0	5	5	2	2
chr18	61071082	61080773	-	MGC139164	NM_001101916	ENSBTAG00000040392	hypothetical protein LOC509649	P,C,F	GO:0006810;GO:0055085;GO:0003333;GO:0016020;GO:0016021;GO:0015171	transport;transmembrane transport;amino acid transmembrane transport;membrane;integral to membrane;amino acid transmembrane transporter activity	GO:0005575;GO:0005623;GO:0006810;GO:0055085	cellular_component;cell;transport;transmembrane transport	.	.	.	.	.	.	.	.	21	10	5	1	19	10	4	1	4	1	1	0	5	1	1	0
chr18	61072818	61244675	+	LOC513943	XM_003585321	.	.	.	.	.	.	.	.	.	.	.	.	.	.	.	6	5	3	3	4	3	1	1	2	1	1	1	3	2	1	1
chr18	61129332	61148525	-	NLRP12	NM_001192551	.	NLR family%2C pyrin domain containing 12	.	.	.	.	.	.	.	.	.	.	.	.	.	12	12	3	3	12	12	3	3	1	1	0	0	0	0	0	0
chr18	61162641	61167084	+	LOC506868	XM_002683772	ENSBTAG00000000336	Uncharacterized protein	P,C,F	GO:0006810;GO:0055085;GO:0003333;GO:0016020;GO:0016021;GO:0015171	transport;transmembrane transport;amino acid transmembrane transport;membrane;integral to membrane;amino acid transmembrane transporter activity	GO:0005575;GO:0005623;GO:0006810;GO:0055085	cellular_component;cell;transport;transmembrane transport	.	.	.	.	.	.	.	.	35	20	11	6	35	20	11	6	12	2	5	0	7	2	3	0
chr18	61227343	61251188	+	MGC157082	NM_001102347	ENSBTAG00000036224	hypothetical protein LOC788038	P,C,F	GO:0006810;GO:0055085;GO:0003333;GO:0016020;GO:0015171	transport;transmembrane transport;amino acid transmembrane transport;membrane;amino acid transmembrane transporter activity	GO:0005575;GO:0005623;GO:0006810;GO:0055085	cellular_component;cell;transport;transmembrane transport	.	.	.	.	.	.	.	.	18	16	7	7	14	13	5	5	4	2	1	1	3	2	1	1
chr18	61377051	61398298	+	LOC511982	XR_138957	.	.	.	.	.	.	.	.	.	.	.	.	.	.	.	1	0	1	0	1	0	1	0	0	0	0	0	0	0	0	0
chr18	61408020	61414882	+	LOC527385	XM_003583481	.	.	.	.	.	.	.	.	.	.	.	.	.	.	.	20	20	9	9	16	16	7	7	6	6	4	4	3	3	1	1
chr18	61471880	61486898	+	MGC138914	NM_001083673	ENSBTAG00000014328	hypothetical protein LOC512219	P,C,F	GO:0006810;GO:0055085;GO:0003333;GO:0016020;GO:0016021;GO:0015171	transport;transmembrane transport;amino acid transmembrane transport;membrane;integral to membrane;amino acid transmembrane transporter activity	GO:0005575;GO:0005623;GO:0006810;GO:0055085	cellular_component;cell;transport;transmembrane transport	.	.	.	.	.	.	.	.	18	18	4	4	14	14	4	4	6	6	0	0	0	0	0	0
chr18	61503264	61509001	+	LOC528332	XM_002683773	.	solute carrier family 7 %28cationic amino acid transporter%2C y%2B system%29%2C member 3-like	.	.	.	.	.	.	.	.	.	.	.	.	.	11	11	2	2	10	10	2	2	1	1	0	0	0	0	0	0
chr18	61556065	61562415	+	LOC525820	XM_002695394	ENSBTAG00000015987	Uncharacterized protein	P,C,F	GO:0006810;GO:0055085;GO:0003333;GO:0006865;GO:0016020;GO:0016021;GO:0015171	transport;transmembrane transport;amino acid transmembrane transport;amino acid transport;membrane;integral to membrane;amino acid transmembrane transporter activity	GO:0005575;GO:0005623;GO:0006810;GO:0055085	cellular_component;cell;transport;transmembrane transport	.	.	.	.	.	.	.	.	16	15	3	3	14	13	2	2	1	1	1	1	2	2	0	0
chr18	61863504	61869985	+	LOC100848932	XM_003587336	.	solute carrier family 2%2C facilitated glucose transporter member 3-like	.	.	.	.	.	.	.	.	.	.	HW	.	.	34	24	10	8	32	22	9	7	5	3	1	1	9	4	2	1
chr18	61876625	61883529	+	LOC789418	XM_001256179	ENSBTAG00000015139	Uncharacterized protein	P,C,F	GO:0006810;GO:0055085;GO:0003333;GO:0016020;GO:0016021;GO:0015171	transport;transmembrane transport;amino acid transmembrane transport;membrane;integral to membrane;amino acid transmembrane transporter activity	GO:0005575;GO:0005623;GO:0006810;GO:0055085	cellular_component;cell;transport;transmembrane transport	.	.	.	.	.	HW	.	.	24	19	11	10	16	12	5	4	10	7	6	6	2	1	0	0
chr18	62007653	62026252	+	CACNG8	XM_003583497	.	.	.	.	.	.	.	.	.	.	.	.	HW	.	.	3	3	3	3	3	3	3	3	0	0	0	0	0	0	0	0
chr18	62145828	62170727	-	NLRP9	NM_001024664	ENSBTAG00000004725	NACHT, LRR and PYD domains-containing protein 9	F	GO:0000166;GO:0005524	nucleotide binding;ATP binding			.	.	.	.	.	HW	.	.	7	2	2	0	5	2	0	0	2	0	1	0	3	0	1	0
chr18	62185464	62186373	+	BOSTAUV1R424	XM_001256242	ENSBTAG00000040294	Uncharacterized protein	P,C,F	GO:0007186;GO:0016021;GO:0016503	G-protein coupled receptor signaling pathway;integral to membrane;pheromone receptor activity	GO:0005575;GO:0005623;GO:0007165	cellular_component;cell;signal transduction	.	.	.	.	.	HW	.	.	10	10	3	3	10	10	3	3	0	0	0	0	1	1	1	1
chr18	62194950	62195859	+	BOSTAUV1R425	XM_001788382	.	.	.	.	.	.	.	.	.	.	.	.	HW	.	.	21	20	7	7	21	20	7	7	1	0	0	0	1	0	0	0
chr18	62657610	62674029	+	PTPRH	XM_002695388	ENSBTAG00000040559	protein tyrosine phosphatase, receptor type, H	P,C,F	GO:0006470;GO:0035335;GO:0016311;GO:0005634;GO:0005737;GO:0005739;GO:0016787;GO:0004725;GO:0016791;GO:0004721;GO:0005515	protein dephosphorylation;peptidyl-tyrosine dephosphorylation;dephosphorylation;nucleus;cytoplasm;mitochondrion;hydrolase activity;protein tyrosine phosphatase activity;phosphatase activity;phosphoprotein phosphatase activity;protein binding	GO:0006464	protein modification process	.	.	.	.	.	.	.	.	4	4	1	1	4	4	1	1	0	0	0	0	0	0	0	0
chr18	63008572	63017237	+	LILRB3	XM_002695423	.	leukocyte immunoglobulin-like receptor%2C subfamily B %28with TM and ITIM domains%29%2C member 3	.	.	.	.	.	.	.	.	.	.	.	.	.	13	12	3	3	11	10	2	2	2	1	0	0	3	3	1	1
chr18	63320995	63327166	+	LOC510212	XM_001787794	.	.	.	.	.	.	.	.	.	.	.	.	.	.	.	14	14	2	2	10	10	1	1	2	2	0	0	5	5	1	1
chr18	63321004	63327166	+	LOC790077	XM_001256651	.	.	.	.	.	.	.	.	.	.	.	.	.	.	.	12	12	1	1	9	9	1	1	1	1	0	0	3	3	0	0
chr18	63432934	63433843	-	BOSTAUV1R428	XM_001256637	ENSBTAG00000038890	Uncharacterized protein	P,C,F	GO:0007186;GO:0050909;GO:0016021;GO:0004930;GO:0016503	G-protein coupled receptor signaling pathway;sensory perception of taste;integral to membrane;G-protein coupled receptor activity;pheromone receptor activity	GO:0005575;GO:0005623;GO:0007165;GO:0050877	cellular_component;cell;signal transduction;neurological system process	.	.	.	.	.	.	.	.	5	5	0	0	5	5	0	0	0	0	0	0	0	0	0	0
chr18	63441217	63442144	-	LOC100295623	XM_002684436	.	.	.	.	.	.	.	.	.	.	.	.	.	.	.	6	6	0	0	6	6	0	0	1	1	0	0	0	0	0	0
chr18	63466181	63467127	-	LOC100295682	XM_002684437	.	.	.	.	.	.	.	.	.	.	.	.	.	.	.	3	3	0	0	3	3	0	0	0	0	0	0	0	0	0	0
chr18	63478378	63479287	-	BOSTAUV1R431	XM_001256631	ENSBTAG00000038890	Uncharacterized protein	P,C,F	GO:0007186;GO:0050909;GO:0016021;GO:0004930;GO:0016503	G-protein coupled receptor signaling pathway;sensory perception of taste;integral to membrane;G-protein coupled receptor activity;pheromone receptor activity	GO:0005575;GO:0005623;GO:0007165;GO:0050877	cellular_component;cell;signal transduction;neurological system process	.	.	.	.	.	.	.	.	6	6	2	2	6	6	2	2	0	0	0	0	0	0	0	0
chr18	63486718	63487636	-	BOSTAUV1R432	XM_001788897	.	.	.	.	.	.	.	.	.	.	.	.	.	.	.	8	8	2	2	8	8	2	2	0	0	0	0	0	0	0	0
chr18	63576880	63586482	-	TMC4	NM_001110440	ENSBTAG00000020062	transmembrane channel-like 4	C	GO:0016021	integral to membrane	GO:0005575;GO:0005623	cellular_component;cell	.	.	.	.	.	.	.	.	6	6	1	1	5	5	0	0	1	1	1	1	1	1	0	0
chr18	63681513	63684487	+	LOC790201	XM_001790346	.	.	.	.	.	.	.	.	.	.	.	.	.	.	.	38	38	6	6	25	25	5	5	15	15	2	2	6	6	0	0
chr18	63775560	63792063	+	NLRP8	XM_002695467	ENSBTAG00000006965	NLR family, pyrin domain containing 8	F	GO:0000166;GO:0005524	nucleotide binding;ATP binding			.	.	.	.	.	.	.	.	11	8	5	4	10	7	5	4	5	2	1	0	3	0	1	0
chr18	63849218	63852375	-	LOC100848202	XM_003587362	.	zinc finger and SCAN domain-containing protein 5B-like	.	.	.	.	.	.	.	.	.	.	.	.	.	59	58	13	13	44	43	9	9	22	21	8	8	23	22	8	8
chr18	64186451	64187426	+	LOC520180	XM_002695478	.	olfactory receptor 5-like	.	.	.	.	.	.	.	.	.	.	.	.	.	2	0	0	0	1	0	0	0	0	0	0	0	1	0	0	0
chr18	64918511	65002127	-	ZNF772	XM_002695488	.	zinc finger protein 772	.	.	.	.	.	.	.	.	.	.	.	.	.	3	3	2	2	3	3	2	2	0	0	0	0	0	0	0	0
chr18	65098560	65103572	-	LOC100848569	XM_003583521	.	.	.	.	.	.	.	.	.	.	.	.	.	.	.	4	4	4	4	3	3	3	3	2	2	2	2	3	3	3	3
chr18	65124719	65136957	-	BOSTAUV1R434	XM_001256779	ENSBTAG00000048261		P,C,F	GO:0007186;GO:0050909;GO:0016021;GO:0004930;GO:0016503	G-protein coupled receptor signaling pathway;sensory perception of taste;integral to membrane;G-protein coupled receptor activity;pheromone receptor activity	GO:0005575;GO:0005623;GO:0007165;GO:0050877	cellular_component;cell;signal transduction;neurological system process	.	.	.	.	.	.	.	.	5	4	3	2	4	4	2	2	2	1	1	0	1	1	0	0
chr18	65163611	65165843	+	ZSCAN4	XM_001789250	.	.	.	.	.	.	.	.	.	.	.	.	.	.	.	5	3	2	1	5	3	2	1	3	1	1	0	1	1	0	0
chr18	65269577	65272270	-	ZNF256	XM_001256793	.	.	.	.	.	.	.	.	.	.	.	.	.	.	.	6	2	3	2	4	1	2	1	2	1	1	1	0	0	0	0
chr18	65310965	65317938	-	LOC790009	XM_003583513	.	.	.	.	.	.	.	.	.	.	.	.	.	.	.	4	1	1	0	4	1	1	0	1	1	0	0	0	0	0	0
chr18	65482854	65492941	-	LOC100138449	XM_002695446	.	zinc finger protein 551-like	.	.	.	.	.	.	.	.	.	.	.	.	.	5	4	2	1	4	3	1	0	1	1	1	1	0	0	0	0
chr18	65786098	65808741	-	ZNF606	XM_001789294	.	.	.	.	.	.	.	.	.	.	.	.	.	.	.	2	2	1	1	1	1	0	0	1	1	1	1	0	0	0	0
chr18	65840670	65851615	-	ZNF329	NM_001206807	.	zinc finger protein 329	.	.	.	.	.	.	.	.	.	.	.	.	.	4	4	1	1	4	4	1	1	2	2	1	1	2	2	0	0
chr19	2878285	2880527	+	KIF2B	NM_001101181	ENSBTAG00000017345	kinesin-like protein KIF2B	P,C,F	GO:0007018;GO:0007019;GO:0051983;GO:0005634;GO:0005874;GO:0005730;GO:0015630;GO:0000166;GO:0005524;GO:0003777	microtubule-based movement;microtubule depolymerization;regulation of chromosome segregation;nucleus;microtubule;nucleolus;microtubule cytoskeleton;nucleotide binding;ATP binding;microtubule motor activity	GO:0005575;GO:0005622;GO:0005623;GO:0043234;GO:0007010;GO:0005634;GO:0043226;GO:0005730;GO:0005856	cellular_component;intracellular;cell;protein complex;cytoskeleton organization;nucleus;organelle;nucleolus;cytoskeleton	.	.	.	.	.	.	.	.	1	0	1	0	1	0	1	0	0	0	0	0	0	0	0	0
chr19	4016465	4109685	-	LOC781197	XM_001249598	.	.	.	.	.	.	.	.	.	.	.	.	.	.	.	5	0	5	0	5	0	5	0	0	0	0	0	0	0	0	0
chr19	5487147	5570287	+	LOC528282	XM_001789499	.	.	.	.	.	.	.	.	.	.	.	.	.	.	.	10	7	7	5	7	6	4	4	3	1	3	1	0	0	0	0
chr19	6085150	6410483	+	LOC527335	XM_003583527	.	.	.	.	.	.	.	.	.	.	.	.	.	.	.	3	2	1	0	1	1	0	0	2	1	1	0	1	0	1	0
chr19	8247328	8248264	+	LOC509517	XM_586494	ENSBTAG00000045606		P,C	GO:0007186;GO:0016021	G-protein coupled receptor signaling pathway;integral to membrane	GO:0005575;GO:0005623;GO:0007165	cellular_component;cell;signal transduction	.	.	.	.	.	.	.	.	3	3	2	2	3	3	2	2	0	0	0	0	0	0	0	0
chr19	8247328	8248264	+	LOC788693	XM_001255673	ENSBTAG00000045606		P,C	GO:0007186;GO:0016021	G-protein coupled receptor signaling pathway;integral to membrane	GO:0005575;GO:0005623;GO:0007165	cellular_component;cell;signal transduction	.	.	.	.	.	.	.	.	3	3	2	2	3	3	2	2	0	0	0	0	0	0	0	0
chr19	8300089	8301025	+	LOC532426	XM_610944	ENSBTAG00000045769		P,C	GO:0007186;GO:0016021	G-protein coupled receptor signaling pathway;integral to membrane	GO:0005575;GO:0005623;GO:0007165	cellular_component;cell;signal transduction	.	.	.	.	.	.	.	.	1	1	1	1	1	1	1	1	0	0	0	0	0	0	0	0
chr19	8300089	8301025	+	LOC788713	XM_001255689	ENSBTAG00000045769		P,C	GO:0007186;GO:0016021	G-protein coupled receptor signaling pathway;integral to membrane	GO:0005575;GO:0005623;GO:0007165	cellular_component;cell;signal transduction	.	.	.	.	.	.	.	.	1	1	1	1	1	1	1	1	0	0	0	0	0	0	0	0
chr19	8345133	8361277	+	EPX	XM_002695595	.	eosinophil peroxidase	.	.	.	.	.	.	.	.	.	.	.	.	.	5	4	2	2	5	4	2	2	1	0	0	0	1	0	0	0
chr19	8362268	8377064	-	MKS1	NM_001031766	.	Meckel syndrome%2C type 1	.	.	.	.	.	.	.	.	.	.	.	.	.	3	3	1	1	3	3	1	1	1	1	0	0	0	0	0	0
chr19	8711961	8717239	-	C19H17orf47	XM_002695597	ENSBTAG00000048278	chromosome 17 open reading frame 47						.	.	.	.	.	.	.	.	5	0	3	0	4	0	2	0	2	0	1	0	1	0	0	0
chr19	8734351	8842476	-	TEX14	NM_001192568	.	testis expressed 14	.	.	.	.	.	.	.	.	.	.	.	.	.	5	2	0	0	5	2	0	0	1	0	0	0	1	0	0	0
chr19	10304563	10400443	+	MED13	XM_002695603	ENSBTAG00000011721	mediator complex subunit 13	P,C,F	GO:0006357;GO:0045893;GO:0045944;GO:0006367;GO:0030521;GO:0030518;GO:0016592;GO:0005634;GO:0001104;GO:0004872;GO:0046966;GO:0003713;GO:0003712	regulation of transcription from RNA polymerase II promoter;positive regulation of transcription, DNA-dependent;positive regulation of transcription from RNA polymerase II promoter;transcription initiation from RNA polymerase II promoter;androgen receptor signaling pathway;intracellular steroid hormone receptor signaling pathway;mediator complex;nucleus;RNA polymerase II transcription cofactor ac…	GO:0005575;GO:0005622;GO:0005623;GO:0043234;GO:0005634;GO:0043226;GO:0005654	cellular_component;intracellular;cell;protein complex;nucleus;organelle;nucleoplasm	.	.	.	BL	.	.	.	.	12	8	9	5	9	6	7	4	7	4	6	3	5	2	4	1
chr19	10418722	10475262	+	INTS2	XM_001787789	.	.	.	.	.	.	.	.	.	.	BL	.	.	.	.	4	2	2	2	3	2	2	2	0	0	0	0	2	0	0	0
chr19	12267069	12275950	+	MRM1	NM_001101126	ENSBTAG00000010311	rRNA methyltransferase 1, mitochondrial	P,C,F	GO:0032259;GO:0001510;GO:0006396;GO:0005739;GO:0003723;GO:0008168;GO:0008173	methylation;RNA methylation;RNA processing;mitochondrion;RNA binding;methyltransferase activity;RNA methyltransferase activity	GO:0034641;GO:0005575;GO:0005622;GO:0005623;GO:0005737;GO:0044281;GO:0043226;GO:0005739	cellular nitrogen compound metabolic process;cellular_component;intracellular;cell;cytoplasm;small molecule metabolic process;organelle;mitochondrion	.	.	.	BL	.	.	.	.	1	0	0	0	1	0	0	0	0	0	0	0	0	0	0	0
chr19	13356052	13378681	-	DDX52	NM_001103238	ENSBTAG00000010313	Probable ATP-dependent RNA helicase DDX52	C,F	GO:0005634;GO:0005730;GO:0000166;GO:0003676;GO:0005524;GO:0016787;GO:0004386;GO:0008026;GO:0003677;GO:0003723	nucleus;nucleolus;nucleotide binding;nucleic acid binding;ATP binding;hydrolase activity;helicase activity;ATP-dependent helicase activity;DNA binding;RNA binding	GO:0005575;GO:0005622;GO:0005623;GO:0005634;GO:0043226;GO:0005730	cellular_component;intracellular;cell;nucleus;organelle;nucleolus	.	.	.	BL	HO	.	.	.	4	4	2	2	3	3	2	2	0	0	0	0	2	2	1	1
chr19	13762562	13764501	+	EXPI	NM_001205278	.	extracellular proteinase inhibitor	.	.	.	.	.	.	.	.	BL	.	.	.	.	3	1	1	1	2	0	0	0	0	0	0	0	1	1	1	1
chr19	14240848	14249791	+	SLFN14	NM_001205902	.	schlafen family member 14	.	.	.	.	.	.	.	.	.	.	.	.	.	1	1	1	1	1	1	1	1	0	0	0	0	0	0	0	0
chr19	17877045	17912621	-	ATAD5	NM_001206489	.	ATPase family%2C AAA domain containing 5	.	.	.	.	.	.	.	.	.	.	.	.	.	7	6	1	1	7	6	1	1	0	0	0	0	0	0	0	0
chr19	19221820	19240425	+	LGALS9	NM_001015570	ENSBTAG00000006846	galectin-9 isoform 1	F	GO:0005529	sugar binding			.	.	.	.	.	.	.	.	13	6	9	4	12	5	8	3	2	1	2	1	2	0	2	0
chr19	19710921	19713011	-	LOC100848468	XM_003583541	.	.	.	.	.	.	.	.	.	.	BL	.	.	.	.	1	1	1	1	1	1	1	1	0	0	0	0	0	0	0	0
chr19	21160374	21224749	+	EFCAB5	XM_002695705	ENSBTAG00000019122	EF-hand calcium binding domain 5	F	GO:0005509	calcium ion binding			.	.	.	.	.	.	BL	.	12	5	1	1	7	2	0	0	5	2	1	1	6	3	1	1
chr19	22844207	22876778	-	PRPF8	NM_001105638	ENSBTAG00000011488	pre-mRNA-processing-splicing factor 8	P,C,F	GO:0000398;GO:0005681;GO:0071013;GO:0005515	nuclear mRNA splicing, via spliceosome;spliceosomal complex;catalytic step 2 spliceosome;protein binding	GO:0034641;GO:0005575;GO:0005622;GO:0005623;GO:0005634;GO:0043226;GO:0006397	cellular nitrogen compound metabolic process;cellular_component;intracellular;cell;nucleus;organelle;mRNA processing	.	.	.	.	.	.	.	.	4	4	4	4	3	3	3	3	2	2	2	2	1	1	1	1
chr19	24042513	24043443	-	LOC522582	XM_002695725	ENSBTAG00000039633	Uncharacterized protein	P,C,F	GO:0007186;GO:0050911;GO:0016021;GO:0004984	G-protein coupled receptor signaling pathway;detection of chemical stimulus involved in sensory perception of smell;integral to membrane;olfactory receptor activity	GO:0005575;GO:0005623;GO:0007165;GO:0050877	cellular_component;cell;signal transduction;neurological system process	.	.	.	.	.	.	.	.	7	1	2	0	7	1	2	0	0	0	0	0	1	0	1	0
chr19	24186110	24187058	+	LOC538966	XM_002695735	ENSBTAG00000046652		P,C	GO:0007186;GO:0016021	G-protein coupled receptor signaling pathway;integral to membrane	GO:0005575;GO:0005623;GO:0007165	cellular_component;cell;signal transduction	.	.	.	.	.	.	.	.	4	2	1	1	3	1	0	0	0	0	0	0	3	1	1	1
chr19	24290896	24291841	-	LOC613990	XM_001789227	ENSBTAG00000032457		P,C	GO:0007186;GO:0016021	G-protein coupled receptor signaling pathway;integral to membrane	GO:0005575;GO:0005623;GO:0007165	cellular_component;cell;signal transduction	.	.	.	.	.	.	.	.	5	4	0	0	5	4	0	0	0	0	0	0	0	0	0	0
chr19	24298710	24313411	-	SPATA22	NM_001038186	ENSBTAG00000015763	spermatogenesis-associated protein 22						.	.	.	.	.	.	.	.	4	1	1	0	4	1	1	0	1	0	0	0	1	0	0	0
chr19	26793075	26808542	+	CAMTA2	NM_001255972	.	.	.	.	.	.	.	.	.	.	.	.	HW	.	.	4	3	1	1	4	3	1	1	0	0	0	0	2	1	0	0
chr19	27095260	27104098	+	ALOX12E	NM_001083532	ENSBTAG00000031933	arachidonate 12-lipoxygenase, epidermal-type	P,F	GO:0055114;GO:0006691;GO:0046872;GO:0016491;GO:0005506;GO:0016702;GO:0005515;GO:0016165	oxidation-reduction process;leukotriene metabolic process;metal ion binding;oxidoreductase activity;iron ion binding;oxidoreductase activity, acting on single donors with incorporation of molecular oxygen, incorporation of two atoms of oxygen;protein binding;lipoxygenase activity	GO:0006629;GO:0044281	lipid metabolic process;small molecule metabolic process	.	.	.	.	.	HW	.	.	6	5	2	2	5	5	2	2	2	1	0	0	1	0	0	0
chr19	27879660	27892012	-	TP53	NM_174201	ENSBTAG00000001069	Cellular tumor antigen p53	P,C,F	GO:0006355;GO:0000733;GO:0006351;GO:0045893;GO:0045944;GO:0045892;GO:0000122;GO:0007275;GO:0007049;GO:0007417;GO:0008285;GO:0043065;GO:0006915;GO:0006974;GO:0001701;GO:0042981;GO:0071456;GO:0006302;GO:0035264;GO:0050731;GO:0007569;GO:0033077;GO:0043066;GO:0006461;GO:0042493;GO:0051276;GO:0007265;GO:0042149;GO:0006289;GO:0006917;GO:0009411;GO:0007369;GO:0051726;GO:0010165;GO:0010332;GO:0007050;GO:…	regulation of transcription, DNA-dependent;DNA strand renaturation;transcription, DNA-dependent;positive regulation of transcription, DNA-dependent;positive regulation of transcription from RNA polymerase II promoter;negative regulation of transcription, DNA-dependent;negative regulation of transcription from RNA polymerase II promoter;multicellular organismal development;cell cycle;central nervo…	GO:0007005;GO:0006259;GO:0006950;GO:0034641;GO:0005575;GO:0005622;GO:0005623;GO:0005737;GO:0005829;GO:0043234;GO:0022607;GO:0065003;GO:0006605;GO:0006810;GO:0009058;GO:0006913;GO:0007049;GO:0051276;GO:0005634;GO:0043226;GO:0005654;GO:0005730;GO:0007165;GO:0000228;GO:0005694;GO:0005739;GO:0005783;GO:0009790;GO:0048856;GO:0030154;GO:0006461;GO:0007568;GO:0048646;GO:0040007;GO:0002376;GO:0008283;GO:…	mitochondrion organization;DNA metabolic process;response to stress;cellular nitrogen compound metabolic process;cellular_component;intracellular;cell;cytoplasm;cytosol;protein complex;cellular component assembly;macromolecular complex assembly;protein targeting;transport;biosynthetic process;nucleocytoplasmic transport;cell cycle;chromosome organization;nucleus;organelle;nucleoplasm;nucleolus;si…	MT	Meat	.	.	.	.	BL	.	2	2	0	0	2	2	0	0	0	0	0	0	0	0	0	0
chr19	28322252	28331993	-	PER1	XM_002695858	ENSBTAG00000003889	period homolog 1 (Drosophila)	P,C,F	GO:0006355;GO:0007165;GO:0045892;GO:0000122;GO:0009416;GO:0007623;GO:0032922;GO:0005634;GO:0004871;GO:0005515;GO:0000988;GO:0000978;GO:0070888	regulation of transcription, DNA-dependent;signal transduction;negative regulation of transcription, DNA-dependent;negative regulation of transcription from RNA polymerase II promoter;response to light stimulus;circadian rhythm;circadian regulation of gene expression;nucleus;signal transducer activity;protein binding;protein binding transcription factor activity;RNA polymerase II core promoter pr…	GO:0005575;GO:0005622;GO:0005623;GO:0005634;GO:0043226;GO:0007165	cellular_component;intracellular;cell;nucleus;organelle;signal transduction	.	.	.	.	.	.	BL	.	4	3	2	2	4	3	2	2	1	0	0	0	2	1	0	0
chr19	28469641	28478319	+	ARHGEF15	NM_001205712	.	Rho guanine nucleotide exchange factor %28GEF%29 15	.	.	.	.	.	.	.	.	.	.	.	BL	.	2	2	0	0	1	1	0	0	0	0	0	0	1	1	0	0
chr19	29611122	29816460	-	GAS7	NM_001102280	ENSBTAG00000019107	growth arrest-specific protein 7	F	GO:0005515	protein binding			.	.	.	.	.	.	BL	.	1	0	0	0	1	0	0	0	0	0	0	0	0	0	0	0
chr19	30335178	30335586	-	PIRT	XM_001789041	ENSBTAG00000046290	phosphoinositide-interacting regulator of transient receptor potential channels						.	.	.	.	.	.	BL	.	2	2	1	1	2	2	1	1	0	0	0	0	0	0	0	0
chr19	30848816	31331987	+	DNAH9	NM_001164418	.	dynein%2C axonemal%2C heavy chain 9	.	.	.	.	.	.	.	.	.	.	.	.	.	23	11	6	5	9	3	2	1	10	3	2	2	12	6	2	2
chr19	35254990	35310017	-	SLC5A10	NM_001001442	ENSBTAG00000003700	Sodium/glucose cotransporter 5	P,C,F	GO:0006810;GO:0055085;GO:0006811;GO:0006814;GO:0016020;GO:0016021;GO:0005215	transport;transmembrane transport;ion transport;sodium ion transport;membrane;integral to membrane;transporter activity	GO:0005575;GO:0005623;GO:0006810;GO:0055085	cellular_component;cell;transport;transmembrane transport	.	.	.	.	.	.	.	.	2	1	0	0	2	1	0	0	0	0	0	0	0	0	0	0
chr19	35484620	35529592	-	MYO15A	XM_001250694	.	.	.	.	.	.	.	.	.	.	.	.	.	.	.	6	4	0	0	6	4	0	0	0	0	0	0	3	1	0	0
chr19	39731837	39738382	-	PNPO	NM_001014907	ENSBTAG00000012259	Pyridoxine-5'-phosphate oxidase	P,F	GO:0055114;GO:0042823;GO:0008615;GO:0016491;GO:0010181;GO:0004733;GO:0016638	oxidation-reduction process;pyridoxal phosphate biosynthetic process;pyridoxine biosynthetic process;oxidoreductase activity;FMN binding;pyridoxamine-phosphate oxidase activity;oxidoreductase activity, acting on the CH-NH2 group of donors	GO:0044281;GO:0009058;GO:0051186	small molecule metabolic process;biosynthetic process;cofactor metabolic process	.	.	.	.	.	.	.	.	1	1	0	0	1	1	0	0	0	0	0	0	0	0	0	0
chr19	40921421	40927165	-	LOC787781	XM_003583581	.	.	.	.	.	.	.	.	.	.	.	.	.	.	.	1	1	1	1	1	1	1	1	0	0	0	0	0	0	0	0
chr19	41394700	41479320	-	IKZF3	NM_001081613	ENSBTAG00000011003	zinc finger protein Aiolos	P,C,F	GO:0042981;GO:0045577;GO:0030888;GO:0045619;GO:0005622;GO:0005634;GO:0005737;GO:0008270;GO:0042803;GO:0005515;GO:0046982;GO:0043565	regulation of apoptotic process;regulation of B cell differentiation;regulation of B cell proliferation;regulation of lymphocyte differentiation;intracellular;nucleus;cytoplasm;zinc ion binding;protein homodimerization activity;protein binding;protein heterodimerization activity;sequence-specific DNA binding	GO:0005575;GO:0005622;GO:0005623	cellular_component;intracellular;cell	.	.	.	.	.	.	.	.	1	0	0	0	1	0	0	0	0	0	0	0	0	0	0	0
chr19	42381025	42398584	-	KRT23	NM_001101935	ENSBTAG00000040460	keratin, type I cytoskeletal 23						.	.	.	.	.	.	.	.	6	4	0	0	4	2	0	0	3	3	0	0	3	2	0	0
chr19	43024126	43032337	-	KRT32	NM_001101302	ENSBTAG00000016384	keratin, type I cuticular Ha2	C,F	GO:0005882;GO:0005198	intermediate filament;structural molecule activity	GO:0005575;GO:0005622;GO:0005623;GO:0043234;GO:0043226;GO:0005856	cellular_component;intracellular;cell;protein complex;organelle;cytoskeleton	.	.	.	.	.	.	.	.	4	0	0	0	4	0	0	0	0	0	0	0	0	0	0	0
chr19	43266013	43268571	+	EIF1	NM_001014884	ENSBTAG00000002282	Eukaryotic translation initiation factor 1	P,F	GO:0006412;GO:0006413;GO:0003743	translation;translational initiation;translation initiation factor activity	GO:0009058;GO:0006412	biosynthetic process;translation	.	.	.	.	.	.	.	.	1	1	0	0	1	1	0	0	0	0	0	0	0	0	0	0
chr19	44329856	44341572	+	LOC100138645	XM_002696032	.	primary amine oxidase%2C liver isozyme-like	.	.	.	.	.	.	.	.	.	.	.	.	.	3	3	0	0	3	3	0	0	0	0	0	0	0	0	0	0
chr19	47339721	47341794	+	IMP5	XM_002696058	ENSBTAG00000010317	signal peptide peptidase like 2C	C,F	GO:0016021;GO:0005789;GO:0071556;GO:0071458;GO:0004190;GO:0042803	integral to membrane;endoplasmic reticulum membrane;integral to lumenal side of endoplasmic reticulum membrane;integral to cytosolic side of endoplasmic reticulum membrane;aspartic-type endopeptidase activity;protein homodimerization activity	GO:0005575;GO:0005623	cellular_component;cell	.	.	.	.	.	.	.	.	1	1	0	0	1	1	0	0	0	0	0	0	0	0	0	0
chr19	47530261	47657439	-	LOC535946	XM_003583609	.	.	.	.	.	.	.	.	.	.	.	.	.	.	.	4	4	1	1	2	2	1	1	1	1	1	1	2	2	0	0
chr19	49340979	49361588	+	ACE	NM_001206668	.	angiotensin I converting enzyme	.	.	.	.	.	.	.	.	.	.	.	.	.	7	5	4	4	5	5	4	4	4	2	2	2	0	0	0	0
chr19	49932640	49933739	+	LOC100847976	XM_003587461	.	uncharacterized LOC100847976	.	.	.	.	.	.	.	.	.	.	.	.	.	4	3	4	3	4	3	4	3	1	0	1	0	3	2	3	2
chr19	49932640	49933739	+	LOC100849728	XM_003583613	.	.	.	.	.	.	.	.	.	.	.	.	.	.	.	4	3	4	3	4	3	4	3	1	0	1	0	3	2	3	2
chr19	53772783	53873492	-	LOC512869	XM_002707766	ENSBTAG00000022489	Uncharacterized protein						.	.	.	.	.	.	.	.	75	52	10	8	52	32	7	5	36	25	6	5	41	24	3	2
chr19	53941220	53948364	+	SGSH	NM_001102189	ENSBTAG00000015267	N-sulfoglucosamine sulfohydrolase	P,F	GO:0008152;GO:0003824;GO:0008484	metabolic process;catalytic activity;sulfuric ester hydrolase activity			.	.	.	.	.	.	.	.	2	2	1	1	2	2	1	1	0	0	0	0	0	0	0	0
chr19	54000915	54013215	-	GAA	NM_173913	ENSBTAG00000016021	Lysosomal alpha-glucosidase	P,C,F	GO:0050885;GO:0008152;GO:0046716;GO:0005975;GO:0002026;GO:0007626;GO:0007517;GO:0050884;GO:0060048;GO:0006941;GO:0055010;GO:0003007;GO:0009888;GO:0007040;GO:0005977;GO:0005980;GO:0043587;GO:0002086;GO:0043181;GO:0016020;GO:0005764;GO:0005765;GO:0003824;GO:0016787;GO:0016798;GO:0004553;GO:0030246;GO:0004558;GO:0032450	neuromuscular process controlling balance;metabolic process;muscle cell homeostasis;carbohydrate metabolic process;regulation of the force of heart contraction;locomotory behavior;muscle organ development;neuromuscular process controlling posture;cardiac muscle contraction;striated muscle contraction;ventricular cardiac muscle tissue morphogenesis;heart morphogenesis;tissue development;lysosome o…	GO:0005575;GO:0005622;GO:0005623;GO:0005737;GO:0009056;GO:0043226;GO:0005773;GO:0005975;GO:0042592;GO:0048856;GO:0050877;GO:0003013;GO:0005764;GO:0006091	cellular_component;intracellular;cell;cytoplasm;catabolic process;organelle;vacuole;carbohydrate metabolic process;homeostatic process;anatomical structure development;neurological system process;circulatory system process;lysosome;generation of precursor metabolites and energy	MT	Meat	.	.	.	.	.	.	3	1	0	0	3	1	0	0	0	0	0	0	0	0	0	0
chr19	55253844	55365787	+	LOC788092	XM_003583637	.	.	.	.	.	.	.	.	.	.	.	.	.	.	.	14	11	4	4	11	8	3	3	5	2	1	1	4	3	1	1
chr19	56941369	56942606	-	LOC618594	XM_002696166	ENSBTAG00000039119	Uncharacterized protein	P,F	GO:0008152;GO:0008080	metabolic process;N-acetyltransferase activity			.	.	.	.	.	.	.	.	2	1	0	0	2	1	0	0	0	0	0	0	0	0	0	0
chr19	57561380	57593745	-	ITGB4	NM_001193257	.	integrin%2C beta 4	.	.	.	.	.	.	.	.	.	.	.	.	.	3	2	1	1	2	1	0	0	2	1	1	1	0	0	0	0
chr19	57764505	57800734	-	KIAA0195	XM_002696179	ENSBTAG00000007217	KIAA0195						.	.	.	.	.	.	.	.	2	2	1	1	1	1	1	1	0	0	0	0	1	1	0	0
chr19	58301778	58306504	+	NAT9	NM_001103246	ENSBTAG00000011387	N-acetyltransferase 9	P,C,F	GO:0008152;GO:0043234;GO:0016747;GO:0008080	metabolic process;protein complex;transferase activity, transferring acyl groups other than amino-acyl groups;N-acetyltransferase activity			.	.	.	.	.	.	.	.	2	2	2	2	1	1	1	1	1	1	1	1	1	1	1	1
chr19	58563759	58570516	+	LOC509881	XM_002696191	.	cD300 molecule-like family member b-like	.	.	.	.	.	.	.	.	.	.	.	.	.	4	1	0	0	4	1	0	0	0	0	0	0	0	0	0	0
chr19	58821204	58848628	-	KIF19	XM_002696220	ENSBTAG00000004617	Uncharacterized protein	P,C,F	GO:0007018;GO:0005874;GO:0000166;GO:0005524;GO:0003777	microtubule-based movement;microtubule;nucleotide binding;ATP binding;microtubule motor activity	GO:0005575;GO:0005622;GO:0005623;GO:0043234;GO:0043226;GO:0005856	cellular_component;intracellular;cell;protein complex;organelle;cytoskeleton	.	.	.	.	.	.	.	.	52	24	10	5	46	20	9	5	27	7	3	0	30	8	3	0
chr19	62706630	62728039	-	LOC100848333	XM_003583658	.	.	.	.	.	.	.	.	.	.	.	.	.	.	.	5	0	5	0	5	0	5	0	0	0	0	0	0	0	0	0
chr19	64256559	64311315	-	CEP112	NM_001076451	ENSBTAG00000033680	coiled-coil domain containing 46	C	GO:0005813	centrosome	GO:0005575;GO:0005622;GO:0005623;GO:0005737;GO:0043226;GO:0005856;GO:0005815	cellular_component;intracellular;cell;cytoplasm;organelle;cytoskeleton;microtubule organizing center	.	.	.	.	.	.	.	.	4	4	0	0	3	3	0	0	0	0	0	0	1	1	0	0
chr20	1373582	1396311	+	FAM196B	XM_002696247	ENSBTAG00000002134	family with sequence similarity 196, member B						.	.	.	.	.	.	.	.	11	11	3	3	11	11	3	3	6	6	1	1	10	10	2	2
chr20	9972931	10004740	-	PTCD2	NM_001035298	ENSBTAG00000014675	Pentatricopeptide repeat-containing protein 2	P,C	GO:0001822;GO:0001889;GO:0010468;GO:0007005;GO:0007507;GO:0055010;GO:0048747;GO:0050684;GO:0005739	kidney development;liver development;regulation of gene expression;mitochondrion organization;heart development;ventricular cardiac muscle tissue morphogenesis;muscle fiber development;regulation of mRNA processing;mitochondrion	GO:0007005;GO:0005575;GO:0005622;GO:0005623;GO:0005737;GO:0043226;GO:0005739;GO:0048856;GO:0030154	mitochondrion organization;cellular_component;intracellular;cell;cytoplasm;organelle;mitochondrion;anatomical structure development;cell differentiation	.	.	.	.	HO	.	.	.	1	1	0	0	1	1	0	0	0	0	0	0	0	0	0	0
chr20	10588215	10676015	-	BDP1	XM_001790631	ENSBTAG00000000363	B double prime 1, subunit of RNA polymerase III transcription initiation factor IIIB	F	GO:0003677	DNA binding			.	.	.	.	HO	.	.	.	10	8	4	3	7	6	3	3	3	2	1	0	2	1	0	0
chr20	16316755	16560481	-	RNF180	NM_001205817	.	ring finger protein 180	.	.	.	.	.	.	.	.	.	HO	.	BL	.	2	2	0	0	1	1	0	0	1	1	0	0	0	0	0	0
chr20	24703190	24860938	+	IL6ST	XM_002696322	ENSBTAG00000017745	interleukin 6 signal transducer (gp130, oncostatin M receptor)	P,C,F	GO:0042102;GO:0008284;GO:0045669;GO:0019221;GO:0042517;GO:0070102;GO:0034097;GO:0048861;GO:0070120;GO:0042511;GO:0070104;GO:0007165;GO:0005977;GO:0008593;GO:0048711;GO:0016020;GO:0005615;GO:0005896;GO:0005900;GO:0070110;GO:0043025;GO:0009897;GO:0030425;GO:0044297;GO:0019838;GO:0005515;GO:0004896;GO:0004897;GO:0004923;GO:0004924;GO:0005127;GO:0004915;GO:0005138;GO:0019981;GO:0004921;GO:0019970	positive regulation of T cell proliferation;positive regulation of cell proliferation;positive regulation of osteoblast differentiation;cytokine-mediated signaling pathway;positive regulation of tyrosine phosphorylation of Stat3 protein;interleukin-6-mediated signaling pathway;response to cytokine stimulus;leukemia inhibitory factor signaling pathway;ciliary neurotrophic factor-mediated signaling…	GO:0005575;GO:0005623;GO:0043234;GO:0005886;GO:0007165;GO:0005576;GO:0005615	cellular_component;cell;protein complex;plasma membrane;signal transduction;extracellular region;extracellular space	.	.	.	.	.	.	.	.	5	4	3	3	5	4	3	3	0	0	0	0	2	1	1	1
chr20	24892162	24938525	-	IL31RA	NM_001192563	.	interleukin 31 receptor A	.	.	.	.	.	.	.	.	.	.	.	.	.	4	2	0	0	2	0	0	0	2	2	0	0	0	0	0	0
chr20	25663855	25672830	-	GZMA	NM_001099095	ENSBTAG00000021958	granzyme A	P,F	GO:0006508;GO:0051603;GO:0043065;GO:0043392;GO:0051354;GO:0006922;GO:0032078;GO:0004252;GO:0042803;GO:0005515;GO:0008236	proteolysis;proteolysis involved in cellular protein catabolic process;positive regulation of apoptotic process;negative regulation of DNA binding;negative regulation of oxidoreductase activity;cleavage of lamin;negative regulation of endodeoxyribonuclease activity;serine-type endopeptidase activity;protein homodimerization activity;protein binding;serine-type peptidase activity			DR	Disease resistance	.	.	.	.	.	.	16	15	2	2	16	15	2	2	0	0	0	0	0	0	0	0
chr20	25678645	25689347	-	gzmA	NM_001001142	ENSBTAG00000027865	Granzyme A	P,C,F	GO:0006508;GO:0043065;GO:0006915;GO:0043392;GO:0051603;GO:0051354;GO:0019835;GO:0032078;GO:0005576;GO:0003824;GO:0016787;GO:0008236;GO:0004252;GO:0008233	proteolysis;positive regulation of apoptotic process;apoptotic process;negative regulation of DNA binding;proteolysis involved in cellular protein catabolic process;negative regulation of oxidoreductase activity;cytolysis;negative regulation of endodeoxyribonuclease activity;extracellular region;catalytic activity;hydrolase activity;serine-type peptidase activity;serine-type endopeptidase activit…	GO:0005575;GO:0009056;GO:0005576;GO:0008219	cellular_component;catabolic process;extracellular region;cell death	.	.	.	.	.	.	.	.	1	0	1	0	1	0	1	0	0	0	0	0	0	0	0	0
chr20	32403962	32504808	+	FGF10	NM_001206326	.	fibroblast growth factor 10	.	.	.	.	.	.	.	.	.	.	.	.	.	3	3	2	2	1	1	1	1	1	1	0	0	1	1	1	1
chr20	39289035	39394824	+	C20H5orf42	XM_002696374	ENSBTAG00000000586	chromosome 5 open reading frame 42						.	.	.	BL	.	.	.	.	23	11	5	2	14	5	2	0	8	3	3	1	14	8	5	2
chr20	39361576	39382479	+	LOC505334	XM_581609	ENSBTAG00000000586	chromosome 5 open reading frame 42						.	.	.	BL	.	.	.	.	12	6	2	0	8	4	1	0	4	2	1	0	7	4	2	0
chr20	40345975	40392616	+	LMBRD2	NM_001192240	.	LMBR1 domain containing 2	.	.	.	.	.	.	.	.	BL	.	.	.	.	3	3	1	1	3	3	1	1	1	1	0	0	1	1	0	0
chr20	44020200	44272503	-	PDZD2	XM_002696404	.	PDZ domain containing 2	.	.	.	.	.	.	.	.	.	.	.	.	.	17	11	3	2	11	5	1	0	5	4	1	1	12	8	1	1
chr20	54260280	54646678	+	CDH12	NM_001206958	.	cadherin 12%2C type 2 %28N-cadherin 2%29	.	.	.	.	.	.	.	.	.	.	.	.	.	2	2	0	0	1	1	0	0	1	1	0	0	0	0	0	0
chr20	62210879	62274082	-	TRIO	NM_001102212	ENSBTAG00000005514	triple functional domain (PTPRF interacting)	P,C,F	GO:0006468;GO:0035023;GO:0009103;GO:0016020;GO:0005622;GO:0005524;GO:0004672;GO:0004674;GO:0016772;GO:0004713;GO:0005515;GO:0016773;GO:0005089	protein phosphorylation;regulation of Rho protein signal transduction;lipopolysaccharide biosynthetic process;membrane;intracellular;ATP binding;protein kinase activity;protein serine/threonine kinase activity;transferase activity, transferring phosphorus-containing groups;protein tyrosine kinase activity;protein binding;phosphotransferase activity, alcohol group as acceptor;Rho guanyl-nucleotide…	GO:0005575;GO:0005622;GO:0005623;GO:0006629;GO:0009058;GO:0006464;GO:0005975	cellular_component;intracellular;cell;lipid metabolic process;biosynthetic process;protein modification process;carbohydrate metabolic process	.	.	.	.	.	.	.	.	2	1	1	0	1	0	1	0	0	0	0	0	1	1	0	0
chr20	62797990	63015181	+	DNAH5	XM_003583704	.	.	.	.	.	.	.	.	.	.	.	.	.	.	.	11	7	4	2	8	4	2	0	8	5	4	2	5	2	2	0
chr21	4789729	4957299	+	CERS3	NM_001099389	ENSBTAG00000006987	LAG1 longevity assurance homolog 3	P,C,F	GO:0006355;GO:0006351;GO:0030148;GO:0005634;GO:0016020;GO:0016021;GO:0003677;GO:0003700;GO:0043565;GO:0050291	regulation of transcription, DNA-dependent;transcription, DNA-dependent;sphingolipid biosynthetic process;nucleus;membrane;integral to membrane;DNA binding;sequence-specific DNA binding transcription factor activity;sequence-specific DNA binding;sphingosine N-acyltransferase activity	GO:0034641;GO:0005575;GO:0005622;GO:0005623;GO:0006629;GO:0009058;GO:0005634;GO:0043226	cellular nitrogen compound metabolic process;cellular_component;intracellular;cell;lipid metabolic process;biosynthetic process;nucleus;organelle	.	.	HW	.	.	.	.	.	2	1	0	0	1	0	0	0	1	1	0	0	0	0	0	0
chr21	6372747	6397690	-	SYNM	NM_001191453	.	synemin%2C intermediate filament protein	.	.	.	.	.	.	.	HW	.	.	.	.	.	1	1	1	1	1	1	1	1	0	0	0	0	0	0	0	0
chr21	15234629	15490908	-	SV2B	NM_001083448	ENSBTAG00000027074	synaptic vesicle protein 2B homolog	P,C,F	GO:0006810;GO:0055085;GO:0016020;GO:0016021;GO:0008021;GO:0005215;GO:0022857	transport;transmembrane transport;membrane;integral to membrane;synaptic vesicle;transporter activity;transmembrane transporter activity	GO:0005575;GO:0005622;GO:0005623;GO:0005737;GO:0006810;GO:0043226;GO:0016023;GO:0055085	cellular_component;intracellular;cell;cytoplasm;transport;organelle;cytoplasmic membrane-bounded vesicle;transmembrane transport	.	.	.	.	.	.	.	.	2	1	0	0	2	1	0	0	1	0	0	0	0	0	0	0
chr21	15628300	15954081	+	AKAP13	XM_580384	ENSBTAG00000037383	A kinase (PRKA) anchor protein 13	P,C,F	GO:0035556;GO:0035023;GO:0005622;GO:0005737;GO:0005089	intracellular signal transduction;regulation of Rho protein signal transduction;intracellular;cytoplasm;Rho guanyl-nucleotide exchange factor activity	GO:0005575;GO:0005622;GO:0005623;GO:0007165	cellular_component;intracellular;cell;signal transduction	.	.	.	.	.	.	.	.	7	4	1	0	5	3	1	0	3	1	1	0	3	1	0	0
chr21	19275350	19277705	-	LOC616063	XM_003587544	.	myeloid-associated differentiation marker-like	.	.	.	.	.	.	.	.	.	.	.	.	.	16	9	5	4	15	9	5	4	4	3	2	2	2	2	2	2
chr21	19306783	19314291	-	MGC148762	NM_001102069	ENSBTAG00000001308	hypothetical protein LOC522763	C	GO:0016020;GO:0016021	membrane;integral to membrane	GO:0005575;GO:0005623	cellular_component;cell	.	.	.	.	.	.	.	.	31	24	5	4	22	16	3	3	7	5	3	2	7	6	1	1
chr21	19689882	19700269	+	LOC100139303	XM_001788235	.	.	.	.	.	.	.	.	.	.	.	.	.	.	.	4	2	3	2	4	2	3	2	0	0	0	0	0	0	0	0
chr21	19769820	19770765	-	LOC526149	XM_002696555	ENSBTAG00000001526	Uncharacterized protein	C	GO:0016020;GO:0016021	membrane;integral to membrane	GO:0005575;GO:0005623	cellular_component;cell	.	.	.	.	.	.	.	.	10	10	2	2	10	10	2	2	1	1	0	0	2	2	0	0
chr21	19849780	19851238	+	LOC100848843	XM_003587547	.	myeloid-associated differentiation marker-like	.	.	.	.	.	.	.	.	.	.	.	.	.	35	35	15	15	33	33	14	14	13	13	5	5	0	0	0	0
chr21	19984049	19985021	-	LOC100298453	XM_003583731	.	.	.	.	.	.	.	.	.	.	.	.	.	.	.	41	24	10	9	32	17	8	7	17	7	1	1	23	10	4	3
chr21	19984049	19985021	-	LOC512149	XM_002696563	ENSBTAG00000017054	Uncharacterized protein	C	GO:0016020;GO:0016021	membrane;integral to membrane	GO:0005575;GO:0005623	cellular_component;cell	.	.	.	.	.	.	.	.	41	24	10	9	32	17	8	7	17	7	1	1	23	10	4	3
chr21	19988908	19990578	-	LOC512148	XM_002696578	ENSBTAG00000048096							.	.	.	.	.	.	.	.	6	6	0	0	5	5	0	0	0	0	0	0	1	1	0	0
chr21	21054391	21062832	-	C21H15orf38	NM_001076304	ENSBTAG00000027059	UPF0552 protein C15orf38 homolog						.	.	.	.	.	.	.	.	1	1	0	0	1	1	0	0	0	0	0	0	0	0	0	0
chr21	21739564	21824146	-	CRTC3	XM_002696570	ENSBTAG00000010915	CREB regulated transcription coactivator 3	C	GO:0005634;GO:0005737	nucleus;cytoplasm			.	.	.	.	.	.	.	.	3	3	2	2	2	2	2	2	0	0	0	0	1	1	0	0
chr21	22775768	22798511	-	FSD2	NM_001206008	.	fibronectin type III and SPRY domain containing 2	.	.	.	.	.	.	.	.	.	.	.	.	.	3	0	0	0	3	0	0	0	1	0	0	0	2	0	0	0
chr21	23740833	23851317	-	EFTUD1	XM_002696606	ENSBTAG00000003410	elongation factor Tu GTP binding domain containing 1	P,F	GO:0006184;GO:0042256;GO:0000166;GO:0005525;GO:0003924;GO:0043022	GTP catabolic process;mature ribosome assembly;nucleotide binding;GTP binding;GTPase activity;ribosome binding	GO:0034641;GO:0044281;GO:0009056;GO:0034655	cellular nitrogen compound metabolic process;small molecule metabolic process;catabolic process;nucleobase-containing compound catabolic process	.	.	.	.	.	.	.	.	8	7	3	3	5	4	2	2	3	3	1	1	3	3	1	1
chr21	24509283	24526681	+	BNC1	XM_002696597	ENSBTAG00000015462	basonuclin 1	P,C,F	GO:0051276;GO:0042060;GO:0006357;GO:0050679;GO:0006356;GO:0005622;GO:0005737;GO:0005634;GO:0008270	chromosome organization;wound healing;regulation of transcription from RNA polymerase II promoter;positive regulation of epithelial cell proliferation;regulation of transcription from RNA polymerase I promoter;intracellular;cytoplasm;nucleus;zinc ion binding	GO:0005575;GO:0005622;GO:0005623	cellular_component;intracellular;cell	.	.	.	.	.	.	.	.	10	7	3	2	4	2	1	0	3	1	1	0	7	5	3	2
chr21	25246720	25252615	+	ANKRD34C	NM_001207061	.	ankyrin repeat domain 34C	.	.	.	.	.	.	.	.	.	.	.	.	.	6	1	1	0	6	1	1	0	0	0	0	0	0	0	0	0
chr21	27259946	27333440	-	TRPM1	XM_002696605	ENSBTAG00000001639	transient receptor potential cation channel, subfamily M, member 1	P,C,F	GO:0006810;GO:0055085;GO:0006811;GO:0007601;GO:0071482;GO:0016020;GO:0016021;GO:0005216	transport;transmembrane transport;ion transport;visual perception;cellular response to light stimulus;membrane;integral to membrane;ion channel activity	GO:0005575;GO:0005623;GO:0006810;GO:0055085	cellular_component;cell;transport;transmembrane transport	.	.	.	.	.	.	.	.	4	3	2	1	2	1	2	1	1	1	0	0	2	2	0	0
chr21	31008681	31036570	+	CHRNA5	NM_174514	ENSBTAG00000013657	Neuronal acetylcholine receptor subunit alpha-5	P,C,F	GO:0006810;GO:0006811;GO:0035094;GO:0035095;GO:0016020;GO:0016021;GO:0005892;GO:0005230;GO:0015464	transport;ion transport;response to nicotine;behavioral response to nicotine;membrane;integral to membrane;acetylcholine-gated channel complex;extracellular ligand-gated ion channel activity;acetylcholine receptor activity	GO:0005575;GO:0005623;GO:0006810	cellular_component;cell;transport	.	.	.	.	.	HW	.	.	1	1	1	1	1	1	1	1	0	0	0	0	0	0	0	0
chr21	33539287	33545391	-	C21H15orf39	XM_001252069	ENSBTAG00000021021	chromosome 15 open reading frame 39						.	.	.	.	.	.	.	.	6	6	2	2	3	3	1	1	3	3	1	1	0	0	0	0
chr21	55389431	55436836	-	MIS18BP1	NM_001244171	.	MIS18 binding protein 1	.	.	.	.	.	.	.	.	.	HO	.	.	.	7	6	2	2	7	6	2	2	2	1	0	0	0	0	0	0
chr21	56784363	56904887	-	CATSPERB	XM_002684470	ENSBTAG00000018709	catsper channel auxiliary subunit beta	C,F	GO:0019861;GO:0005515	flagellum;protein binding			.	.	.	.	HO	.	.	.	2	0	0	0	2	0	0	0	0	0	0	0	0	0	0	0
chr21	56978298	57020705	-	TC2N	NM_001193204	.	tandem C2 domains%2C nuclear	.	.	.	.	.	.	.	.	.	HO	.	.	.	1	0	0	0	1	0	0	0	0	0	0	0	0	0	0	0
chr21	58969316	58987763	-	DDX24	NM_001099045	ENSBTAG00000003423	ATP-dependent RNA helicase DDX24	C,F	GO:0005737;GO:0005730;GO:0000166;GO:0003676;GO:0005524;GO:0016787;GO:0004386;GO:0008026	cytoplasm;nucleolus;nucleotide binding;nucleic acid binding;ATP binding;hydrolase activity;helicase activity;ATP-dependent helicase activity	GO:0005575;GO:0005622;GO:0005623;GO:0005737;GO:0005634;GO:0043226;GO:0005730	cellular_component;intracellular;cell;cytoplasm;nucleus;organelle;nucleolus	.	.	.	.	HO	.	.	.	5	4	1	1	5	4	1	1	3	2	0	0	0	0	0	0
chr21	60344566	60381437	-	CLMN	XM_002696763	ENSBTAG00000019916	calmin (calponin-like, transmembrane)	C,F	GO:0005737;GO:0003779;GO:0005515	cytoplasm;actin binding;protein binding			.	.	.	.	HO	.	.	.	12	8	5	3	12	8	5	3	2	0	2	0	3	0	2	0
chr21	61474841	61542727	+	AK7	NM_001104972	ENSBTAG00000016854	adenylate kinase 7						.	.	.	.	HO	.	.	.	4	4	0	0	3	3	0	0	0	0	0	0	1	1	0	0
chr21	67980281	67990351	+	TNFAIP2	NM_001191189	.	tumor necrosis factor%2C alpha-induced protein 2	.	.	.	.	.	.	.	.	.	.	.	.	.	14	12	11	11	12	10	10	10	6	5	4	4	3	3	2	2
chr22	7362307	7368014	+	LOC100847929	XM_003583783	.	.	.	.	.	.	.	.	.	.	.	.	HW	.	.	5	5	5	5	5	5	5	5	0	0	0	0	0	0	0	0
chr22	10654426	10729792	+	TRANK1	XM_002696940	ENSBTAG00000021452	tetratricopeptide repeat and ankyrin repeat containing 1	P,F	GO:0006281;GO:0005524;GO:0016787;GO:0003677;GO:0004003;GO:0005515	DNA repair;ATP binding;hydrolase activity;DNA binding;ATP-dependent DNA helicase activity;protein binding	GO:0006259;GO:0006950;GO:0034641	DNA metabolic process;response to stress;cellular nitrogen compound metabolic process	.	.	.	.	.	.	.	.	8	5	1	1	7	5	1	1	2	1	1	1	2	0	0	0
chr22	10761012	10791415	+	DCLK3	XM_003583775	.	.	.	.	.	.	.	.	.	.	.	.	.	.	.	7	7	1	1	1	1	0	0	0	0	0	0	6	6	1	1
chr22	11846421	11854583	+	LOC781588	XM_003583787	.	.	.	.	.	.	.	.	.	.	.	.	.	.	.	2	1	1	1	1	0	0	0	0	0	0	0	1	1	1	1
chr22	12095380	12197847	-	SCN5A	NM_174458	ENSBTAG00000009155	sodium channel protein type 5 subunit alpha	P,C,F	GO:0055085;GO:0006811;GO:0006814;GO:0016020;GO:0001518;GO:0030315;GO:0005886;GO:0014704;GO:0005216;GO:0005248	transmembrane transport;ion transport;sodium ion transport;membrane;voltage-gated sodium channel complex;T-tubule;plasma membrane;intercalated disc;ion channel activity;voltage-gated sodium channel activity	GO:0005575;GO:0005623;GO:0043234;GO:0006810;GO:0005886;GO:0055085	cellular_component;cell;protein complex;transport;plasma membrane;transmembrane transport	.	.	.	.	.	.	.	.	18	9	3	1	13	6	3	1	9	4	1	0	3	1	0	0
chr22	13583449	13586864	+	RPL14	NM_001034674	ENSBTAG00000002038	60S ribosomal protein L14	P,C,F	GO:0006412;GO:0006364;GO:0042273;GO:0005737;GO:0005622;GO:0030529;GO:0005840;GO:0022625;GO:0003735;GO:0005515	translation;rRNA processing;ribosomal large subunit biogenesis;cytoplasm;intracellular;ribonucleoprotein complex;ribosome;cytosolic large ribosomal subunit;structural constituent of ribosome;protein binding	GO:0034641;GO:0005575;GO:0005622;GO:0005623;GO:0005737;GO:0042254;GO:0009058;GO:0043226;GO:0006412;GO:0005840	cellular nitrogen compound metabolic process;cellular_component;intracellular;cell;cytoplasm;ribosome biogenesis;biosynthetic process;organelle;translation;ribosome	.	.	.	.	.	.	.	.	7	7	3	3	3	3	1	1	5	5	2	2	2	2	1	1
chr22	17304217	17312191	+	RPUSD3	NM_001038561	ENSBTAG00000007968	RNA pseudouridylate synthase domain-containing protein 3	P,F	GO:0001522;GO:0009451;GO:0003723;GO:0009982	pseudouridine synthesis;RNA modification;RNA binding;pseudouridine synthase activity	GO:0034641	cellular nitrogen compound metabolic process	.	.	.	.	.	.	.	.	1	1	0	0	1	1	0	0	0	0	0	0	0	0	0	0
chr22	17601184	17644192	-	SETD5	NM_001206005	.	SET domain containing 5	.	.	.	.	.	.	.	.	.	.	.	.	.	2	0	2	0	1	0	1	0	0	0	0	0	1	0	1	0
chr22	22079280	22084924	-	BHLHE40	NM_001024929	ENSBTAG00000009863	Class E basic helix-loop-helix protein 40	P,C,F	GO:0006355;GO:0006351;GO:0045892;GO:0007623;GO:0009416;GO:0000122;GO:0032922;GO:0043153;GO:0043433;GO:0006366;GO:0005634;GO:0005794;GO:0005730;GO:0003677;GO:0005515;GO:0003705;GO:0046982;GO:0070888;GO:0001102;GO:0001078;GO:0043426;GO:0042803;GO:0000981;GO:0019904;GO:0043425;GO:0001191	regulation of transcription, DNA-dependent;transcription, DNA-dependent;negative regulation of transcription, DNA-dependent;circadian rhythm;response to light stimulus;negative regulation of transcription from RNA polymerase II promoter;circadian regulation of gene expression;entrainment of circadian clock by photoperiod;negative regulation of sequence-specific DNA binding transcription factor ac…	GO:0034641;GO:0005575;GO:0005622;GO:0005623;GO:0005737;GO:0009058;GO:0005634;GO:0043226;GO:0005730;GO:0005794	cellular nitrogen compound metabolic process;cellular_component;intracellular;cell;cytoplasm;biosynthetic process;nucleus;organelle;nucleolus;Golgi apparatus	.	.	.	.	.	.	.	HO	2	2	1	1	1	1	0	0	1	1	1	1	0	0	0	0
chr22	36141415	36785557	+	MAGI1	XM_001789358	.	.	.	.	.	.	.	.	.	.	.	.	.	.	.	3	3	2	2	1	1	0	0	0	0	0	0	2	2	2	2
chr22	44320711	44322564	-	LOC100295532	XM_002697059	.	uncharacterized LOC100295532	.	.	.	.	.	.	.	.	BL	.	.	.	.	2	0	2	0	2	0	2	0	0	0	0	0	0	0	0	0
chr22	51694635	51734082	+	USP4	NM_001100319	ENSBTAG00000011899	Ubiquitin carboxyl-terminal hydrolase 4	P,C,F	GO:0031397;GO:0006511;GO:0016579;GO:0034394;GO:0031647;GO:0005737;GO:0005634;GO:0016787;GO:0008233;GO:0008234;GO:0004221;GO:0004843;GO:0031685;GO:0005515	negative regulation of protein ubiquitination;ubiquitin-dependent protein catabolic process;protein deubiquitination;protein localization at cell surface;regulation of protein stability;cytoplasm;nucleus;hydrolase activity;peptidase activity;cysteine-type peptidase activity;ubiquitin thiolesterase activity;ubiquitin-specific protease activity;adenosine receptor binding;protein binding	GO:0005575;GO:0005622;GO:0005623;GO:0005737;GO:0009056;GO:0005634;GO:0043226;GO:0006464	cellular_component;intracellular;cell;cytoplasm;catabolic process;nucleus;organelle;protein modification process	.	.	.	.	.	.	.	.	1	1	1	1	1	1	1	1	0	0	0	0	0	0	0	0
chr22	52490276	52520578	+	COL7A1	XM_002697051	ENSBTAG00000019081	collagen, type VII, alpha 1	C,F	GO:0005604;GO:0004867;GO:0005515	basement membrane;serine-type endopeptidase inhibitor activity;protein binding			.	.	.	.	.	.	.	.	5	5	2	2	4	4	1	1	1	1	1	1	1	1	0	0
chr22	54131587	54153746	+	ALS2CL	NM_001102488	ENSBTAG00000017812	ALS2 C-terminal-like protein	P,C,F	GO:0007032;GO:0008104;GO:0016023;GO:0042802;GO:0017137;GO:0005515	endosome organization;protein localization;cytoplasmic membrane-bounded vesicle;identical protein binding;Rab GTPase binding;protein binding			.	.	.	.	.	.	.	.	5	4	2	2	3	2	2	2	2	2	0	0	0	0	0	0
chr22	54281487	54291148	-	RTP3	XM_002697093	ENSBTAG00000018767	receptor (chemosensory) transporter protein 3	P,C,F	GO:0001580;GO:0006612;GO:0005737;GO:0005515	detection of chemical stimulus involved in sensory perception of bitter taste;protein targeting to membrane;cytoplasm;protein binding	GO:0005575;GO:0005622;GO:0005623;GO:0005737;GO:0006605;GO:0006810;GO:0050877	cellular_component;intracellular;cell;cytoplasm;protein targeting;transport;neurological system process	.	.	.	.	.	.	.	.	4	1	0	0	2	0	0	0	1	0	0	0	1	1	0	0
chr22	54358944	54360842	-	CCRL2	NM_001075732	ENSBTAG00000006155	Chemokine C-C motif receptor-like 2	P,C,F	GO:0007165;GO:0007186;GO:0006954;GO:0016020;GO:0016021;GO:0005886;GO:0005887;GO:0004872;GO:0004871;GO:0004930;GO:0004950;GO:0042379;GO:0048020	signal transduction;G-protein coupled receptor signaling pathway;inflammatory response;membrane;integral to membrane;plasma membrane;integral to plasma membrane;receptor activity;signal transducer activity;G-protein coupled receptor activity;chemokine receptor activity;chemokine receptor binding;CCR chemokine receptor binding	GO:0006950;GO:0005575;GO:0005623;GO:0005886;GO:0007165	response to stress;cellular_component;cell;plasma membrane;signal transduction	.	.	.	.	.	.	.	.	4	3	0	0	4	3	0	0	0	0	0	0	1	0	0	0
chr23	2299518	2540477	-	COL21A1	XM_003583835	.	.	.	.	.	.	.	.	.	.	.	.	.	.	.	2	2	0	0	1	1	0	0	0	0	0	0	1	1	0	0
chr23	8461502	8561248	-	GRM4	XM_003583846	.	.	.	.	.	.	.	.	.	.	BL	.	.	.	.	5	5	4	4	4	4	4	4	2	2	1	1	0	0	0	0
chr23	9725616	9740650	-	TULP1	NM_001206728	.	tubby like protein 1	.	.	.	.	.	.	.	.	BL	.	.	.	.	1	1	0	0	1	1	0	0	0	0	0	0	0	0	0	0
chr23	10981224	11084239	-	CPNE5	NM_001205639	.	copine V	.	.	.	.	.	.	.	.	BL	.	.	.	.	1	1	1	1	1	1	1	1	0	0	0	0	0	0	0	0
chr23	15589616	15590437	+	TSPO2	XM_002684506	.	.	.	.	.	.	.	.	.	.	.	.	.	.	.	1	1	1	1	1	1	1	1	0	0	0	0	0	0	0	0
chr23	16171750	16182827	-	PGC	NM_001205791	.	progastricsin %28pepsinogen C%29	.	.	.	.	.	.	.	.	.	.	.	.	.	4	3	2	2	4	3	2	2	0	0	0	0	1	1	0	0
chr23	18366256	18376499	+	SLC29A1	NM_001034398	ENSBTAG00000015131	equilibrative nucleoside transporter 1	P,C,F	GO:0006810;GO:0015858;GO:0016020;GO:0016323;GO:0016324;GO:0005337	transport;nucleoside transport;membrane;basolateral plasma membrane;apical plasma membrane;nucleoside transmembrane transporter activity	GO:0005575;GO:0005623;GO:0006810;GO:0005886	cellular_component;cell;transport;plasma membrane	.	.	.	.	.	.	.	.	4	3	2	1	1	1	0	0	2	1	1	0	1	1	1	1
chr23	18512115	18552455	+	CDC5L	NM_001076542	ENSBTAG00000020012	Cell division cycle 5-like protein	P,C,F	GO:0006355;GO:0006351;GO:0006397;GO:0008380;GO:0007049;GO:0005737;GO:0005634;GO:0005681;GO:0071013;GO:0005730;GO:0016607;GO:0003677;GO:0003723;GO:0005515	regulation of transcription, DNA-dependent;transcription, DNA-dependent;mRNA processing;RNA splicing;cell cycle;cytoplasm;nucleus;spliceosomal complex;catalytic step 2 spliceosome;nucleolus;nuclear speck;DNA binding;RNA binding;protein binding	GO:0034641;GO:0005575;GO:0005622;GO:0005623;GO:0005737;GO:0009058;GO:0007049;GO:0005634;GO:0043226;GO:0005654;GO:0005730;GO:0006397	cellular nitrogen compound metabolic process;cellular_component;intracellular;cell;cytoplasm;biosynthetic process;cell cycle;nucleus;organelle;nucleoplasm;nucleolus;mRNA processing	.	.	.	.	.	.	.	.	1	1	0	0	1	1	0	0	0	0	0	0	0	0	0	0
chr23	20787554	20862995	-	GPR116	NM_001193243	.	G protein-coupled receptor 116	.	.	.	.	.	.	.	.	.	.	.	.	.	6	6	1	1	3	3	1	1	2	2	0	0	2	2	1	1
chr23	20940180	20984807	-	GPR110	NM_001192327	.	G protein-coupled receptor 110	.	.	.	.	.	.	.	.	.	.	.	.	.	8	0	0	0	7	0	0	0	3	0	0	0	1	0	0	0
chr23	24635818	25021892	-	PKHD1	XM_001787647	.	.	.	.	.	.	.	.	.	.	.	.	.	.	.	56	31	11	9	36	17	4	3	26	15	7	5	33	16	5	4
chr23	25673942	25695331	-	GSTA5	NM_001099016	ENSBTAG00000037949	glutathione S-transferase A5	P,F	GO:0008152;GO:0016740;GO:0004364;GO:0005515	metabolic process;transferase activity;glutathione transferase activity;protein binding			.	.	.	.	.	.	.	.	4	2	0	0	4	2	0	0	0	0	0	0	2	0	0	0
chr23	26397091	26438196	+	BOLA-DRB2	XM_002697316	.	histocompatibility complex%2C class II%2C DR beta 2	.	.	.	.	.	.	.	.	.	.	.	.	.	10	9	6	5	7	7	4	4	1	1	0	0	2	1	2	1
chr23	26596202	26609287	+	LOC786324	XM_001254038	.	.	.	.	.	.	.	.	.	.	.	.	.	.	.	53	39	24	20	30	21	12	9	29	20	8	5	33	21	14	10
chr23	26605079	26610032	+	LOC100849327	XM_003584617	.	.	.	.	.	.	.	.	.	.	.	.	.	.	.	47	34	22	17	26	18	11	7	25	17	10	6	31	19	14	9
chr23	26605079	26610032	+	LOC100849327	XM_003584617	.	.	.	.	.	.	.	.	.	.	.	.	.	.	.	47	34	22	17	26	18	11	7	25	17	10	6	31	19	14	9
chr23	26631993	26646535	+	LOC100847986	XM_003587702	.	uncharacterized LOC100847986	.	.	.	.	.	.	.	.	.	.	.	.	.	18	15	14	12	13	11	10	8	5	5	5	5	5	4	2	2
chr23	26788090	26855887	+	TSBP	XM_002697341	ENSBTAG00000023541	chromosome 6 open reading frame 10						.	.	.	.	.	.	.	.	11	10	4	4	5	4	2	2	3	2	2	2	6	5	1	1
chr23	26975184	26990174	-	BTN3A2	XM_002697365	ENSBTAG00000023563	Uncharacterized protein	C,F	GO:0016020;GO:0016021;GO:0005515	membrane;integral to membrane;protein binding	GO:0005575;GO:0005623	cellular_component;cell	.	.	.	.	.	.	.	.	41	28	6	3	35	24	5	2	12	6	2	1	18	8	3	2
chr23	27077306	27087170	+	ATF6B	NM_001083683	ENSBTAG00000008794	cyclic AMP-dependent transcription factor ATF-6 beta	P,C,F	GO:0006355;GO:0006351;GO:0005634;GO:0005622;GO:0003677;GO:0003700;GO:0043565;GO:0046983	regulation of transcription, DNA-dependent;transcription, DNA-dependent;nucleus;intracellular;DNA binding;sequence-specific DNA binding transcription factor activity;sequence-specific DNA binding;protein dimerization activity	GO:0034641;GO:0005575;GO:0005622;GO:0005623;GO:0009058;GO:0005634;GO:0043226	cellular nitrogen compound metabolic process;cellular_component;intracellular;cell;biosynthetic process;nucleus;organelle	.	.	.	.	.	.	.	.	5	3	0	0	5	3	0	0	2	0	0	0	3	1	0	0
chr23	27437572	27440869	+	GPANK1	NM_001076468	ENSBTAG00000008835	protein BAT4	C,F	GO:0005622;GO:0003676;GO:0005515	intracellular;nucleic acid binding;protein binding	GO:0005575;GO:0005622;GO:0005623	cellular_component;intracellular;cell	.	.	.	.	.	.	.	.	5	3	2	2	4	2	1	1	3	1	1	1	1	0	0	0
chr23	27443260	27444903	+	C23H6orf47	NM_001101267	ENSBTAG00000023628	G4 protein						.	.	.	.	.	.	.	.	2	2	2	2	2	2	2	2	0	0	0	0	0	0	0	0
chr23	27461345	27476396	-	PRRC2A	NM_001205557	.	proline-rich coiled-coil 2A	.	.	.	.	.	.	.	.	.	.	.	.	.	12	4	1	0	11	3	1	0	1	1	0	0	0	0	0	0
chr23	27813502	27820517	-	MIC2	XM_001255620	ENSBTAG00000010166	MHC class I polypeptide-related sequence B	P,C	GO:0006955;GO:0019882;GO:0016020;GO:0042612	immune response;antigen processing and presentation;membrane;MHC class I protein complex	GO:0005575;GO:0005623;GO:0043234;GO:0005886;GO:0002376	cellular_component;cell;protein complex;plasma membrane;immune system process	.	.	.	.	.	.	.	.	16	13	3	3	13	11	3	3	2	1	1	1	3	2	0	0
chr23	27944295	27948512	+	CDSN	NM_001077950	ENSBTAG00000021721	corneodesmosin						.	.	.	.	.	.	.	.	10	7	8	6	7	4	5	3	2	2	2	2	3	2	2	2
chr23	28230173	28239825	+	MDC1	XM_002697355	ENSBTAG00000025526	mediator of DNA-damage checkpoint 1	C,F	GO:0005634;GO:0005622;GO:0005925;GO:0008022;GO:0070975;GO:0005515	nucleus;intracellular;focal adhesion;protein C-terminus binding;FHA domain binding;protein binding	GO:0005575;GO:0005622;GO:0005623;GO:0005634;GO:0043226;GO:0005886	cellular_component;intracellular;cell;nucleus;organelle;plasma membrane	.	.	.	.	.	.	.	.	23	23	3	3	15	15	2	2	13	13	0	0	8	8	1	1
chr23	28317178	28330331	-	ABCF1	NM_001206909	.	ATP-binding cassette%2C sub-family F %28GCN20%29%2C member 1	.	.	.	.	.	.	.	.	.	.	.	.	.	2	2	0	0	2	2	0	0	0	0	0	0	0	0	0	0
chr23	28484114	28486429	+	LOC100849322	XM_003583879	.	.	.	.	.	.	.	.	.	.	.	.	.	.	.	6	6	6	6	6	6	6	6	1	1	1	1	1	1	1	1
chr23	28655773	28659565	-	BOLA	NM_001038518	ENSBTAG00000002069	MHC class I heavy chain isoform 1	P,C,F	GO:0006955;GO:0019882;GO:0002474;GO:0016020;GO:0016021;GO:0042612;GO:0005515	immune response;antigen processing and presentation;antigen processing and presentation of peptide antigen via MHC class I;membrane;integral to membrane;MHC class I protein complex;protein binding	GO:0005575;GO:0005623;GO:0043234;GO:0005886;GO:0002376	cellular_component;cell;protein complex;plasma membrane;immune system process	DR,MT	Disease resistance,Meat	.	.	.	.	.	.	32	24	17	15	20	14	10	9	6	4	4	2	11	8	6	5
chr23	29077896	29078844	-	LOC528254	XM_002697398	ENSBTAG00000017227	Uncharacterized protein	P,C,F	GO:0007186;GO:0050911;GO:0016021;GO:0004984	G-protein coupled receptor signaling pathway;detection of chemical stimulus involved in sensory perception of smell;integral to membrane;olfactory receptor activity	GO:0005575;GO:0005623;GO:0007165;GO:0050877	cellular_component;cell;signal transduction;neurological system process	.	.	.	.	.	.	.	.	3	3	3	3	3	3	3	3	2	2	2	2	2	2	2	2
chr23	29138691	29139651	+	LOC523389	XM_002697402	ENSBTAG00000046934		P,C	GO:0007186;GO:0016021	G-protein coupled receptor signaling pathway;integral to membrane	GO:0005575;GO:0005623;GO:0007165	cellular_component;cell;signal transduction	.	.	.	.	.	.	.	.	25	18	10	8	17	11	5	4	10	8	2	2	17	11	7	6
chr23	29152783	29215200	-	LOC100851060	XM_003583891	.	.	.	.	.	.	.	.	.	.	.	.	.	.	.	7	6	5	4	4	3	3	2	0	0	0	0	3	3	2	2
chr23	29152783	29215200	-	LOC100851060	XM_003583891	.	.	.	.	.	.	.	.	.	.	.	.	.	.	.	7	6	5	4	4	3	3	2	0	0	0	0	3	3	2	2
chr23	29180135	29181062	-	LOC789690	XM_002707897	ENSBTAG00000046892		P,C	GO:0007186;GO:0016021	G-protein coupled receptor signaling pathway;integral to membrane	GO:0005575;GO:0005623;GO:0007165	cellular_component;cell;signal transduction	.	.	.	.	.	.	.	.	1	1	0	0	1	1	0	0	0	0	0	0	0	0	0	0
chr23	29207923	29208850	-	LOC100850530	XM_003583887	.	.	.	.	.	.	.	.	.	.	.	.	.	.	.	3	2	0	0	2	1	0	0	1	1	0	0	0	0	0	0
chr23	29207923	29208850	-	LOC785811	XM_002697381	ENSBTAG00000047763	Uncharacterized protein	P,C,F	GO:0007165;GO:0007186;GO:0050911;GO:0016021;GO:0004872;GO:0004871;GO:0004930;GO:0004984	signal transduction;G-protein coupled receptor signaling pathway;detection of chemical stimulus involved in sensory perception of smell;integral to membrane;receptor activity;signal transducer activity;G-protein coupled receptor activity;olfactory receptor activity	GO:0005575;GO:0005623;GO:0007165;GO:0050877	cellular_component;cell;signal transduction;neurological system process	.	.	.	.	.	.	.	.	3	2	0	0	2	1	0	0	1	1	0	0	0	0	0	0
chr23	29214270	29215200	-	LOC100851230	XM_003583892	.	.	.	.	.	.	.	.	.	.	.	.	.	.	.	8	6	5	3	6	4	4	2	0	0	0	0	2	2	1	1
chr23	29214270	29215200	-	LOC785779	XM_002697408	ENSBTAG00000031835		P,C	GO:0007186;GO:0016021	G-protein coupled receptor signaling pathway;integral to membrane	GO:0005575;GO:0005623;GO:0007165	cellular_component;cell;signal transduction	.	.	.	.	.	.	.	.	8	6	5	3	6	4	4	2	0	0	0	0	2	2	1	1
chr23	29214270	29215200	-	LOC100851230	XM_003583892	.	.	.	.	.	.	.	.	.	.	.	.	.	.	.	8	6	5	3	6	4	4	2	0	0	0	0	2	2	1	1
chr23	29214270	29215200	-	LOC785779	XM_002697408	ENSBTAG00000031835		P,C	GO:0007186;GO:0016021	G-protein coupled receptor signaling pathway;integral to membrane	GO:0005575;GO:0005623;GO:0007165	cellular_component;cell;signal transduction	.	.	.	.	.	.	.	.	8	6	5	3	6	4	4	2	0	0	0	0	2	2	1	1
chr23	29270086	29276760	-	LOC785582	XM_003583893	.	.	.	.	.	.	.	.	.	.	.	.	.	.	.	6	5	1	1	4	4	1	1	1	1	0	0	3	2	0	0
chr23	29275833	29276760	-	LOC785108	XM_001253236	ENSBTAG00000039683	Uncharacterized protein	P,C,F	GO:0007165;GO:0007186;GO:0050911;GO:0016021;GO:0004872;GO:0004871;GO:0004930;GO:0004984	signal transduction;G-protein coupled receptor signaling pathway;detection of chemical stimulus involved in sensory perception of smell;integral to membrane;receptor activity;signal transducer activity;G-protein coupled receptor activity;olfactory receptor activity	GO:0005575;GO:0005623;GO:0007165;GO:0050877	cellular_component;cell;signal transduction;neurological system process	.	.	.	.	.	.	.	.	5	4	1	1	3	3	1	1	1	1	0	0	3	2	0	0
chr23	29298686	29299634	+	LOC514434	XM_002697411	ENSBTAG00000039116		P,C	GO:0007186;GO:0016021	G-protein coupled receptor signaling pathway;integral to membrane	GO:0005575;GO:0005623;GO:0007165	cellular_component;cell;signal transduction	.	.	.	.	.	.	.	.	10	7	2	2	9	6	1	1	0	0	0	0	4	2	1	1
chr23	29312800	29313757	+	LOC512579	XM_002697412	.	olfactory receptor%2C family 12%2C subfamily D%2C member 3-like	.	.	.	.	.	.	.	.	.	.	.	.	.	10	8	3	3	9	7	3	3	0	0	0	0	3	1	0	0
chr23	29362086	29363049	-	OR14J1	XM_001788659	ENSBTAG00000013654	olfactory receptor, family 14, subfamily J, member 1	P,C	GO:0007186;GO:0016021	G-protein coupled receptor signaling pathway;integral to membrane	GO:0005575;GO:0005623;GO:0007165	cellular_component;cell;signal transduction	.	.	.	.	.	.	.	.	7	4	0	0	7	4	0	0	0	0	0	0	1	0	0	0
chr23	29378970	29379915	-	LOC618052	XM_002697392	ENSBTAG00000031843		P,C	GO:0007186;GO:0016021	G-protein coupled receptor signaling pathway;integral to membrane	GO:0005575;GO:0005623;GO:0007165	cellular_component;cell;signal transduction	.	.	.	.	.	.	.	.	4	2	1	0	4	2	1	0	1	0	1	0	2	0	1	0
chr23	29382033	29397849	-	LOC785277	XM_001253348	ENSBTAG00000039534		P,C	GO:0007186;GO:0016021	G-protein coupled receptor signaling pathway;integral to membrane	GO:0005575;GO:0005623;GO:0007165	cellular_component;cell;signal transduction	.	.	.	.	.	.	.	.	8	5	3	2	6	3	2	1	4	1	2	1	4	3	2	2
chr23	29482142	29483105	-	LOC618070	XM_002697421	ENSBTAG00000000228	Uncharacterized protein	P,C,F	GO:0007165;GO:0007186;GO:0050911;GO:0016021;GO:0004872;GO:0004871;GO:0004930;GO:0004984	signal transduction;G-protein coupled receptor signaling pathway;detection of chemical stimulus involved in sensory perception of smell;integral to membrane;receptor activity;signal transducer activity;G-protein coupled receptor activity;olfactory receptor activity	GO:0005575;GO:0005623;GO:0007165;GO:0050877	cellular_component;cell;signal transduction;neurological system process	.	.	.	.	.	.	.	.	16	15	12	12	14	13	11	11	3	3	1	1	4	4	3	3
chr23	29507475	29508414	+	LOC782341	XM_001250981	.	.	.	.	.	.	.	.	.	.	.	.	.	.	.	33	16	26	12	26	11	21	8	12	2	9	1	20	9	15	7
chr23	29507475	29508414	+	LOC785040	XM_001253184	.	.	.	.	.	.	.	.	.	.	.	.	.	.	.	33	16	26	12	26	11	21	8	12	2	9	1	20	9	15	7
chr23	29507475	29508414	+	LOC782341	XM_001250981	.	.	.	.	.	.	.	.	.	.	.	.	.	.	.	33	16	26	12	26	11	21	8	12	2	9	1	20	9	15	7
chr23	29507475	29508414	+	LOC785040	XM_001253184	.	.	.	.	.	.	.	.	.	.	.	.	.	.	.	33	16	26	12	26	11	21	8	12	2	9	1	20	9	15	7
chr23	29507475	29508414	+	LOC782341	XM_001250981	.	.	.	.	.	.	.	.	.	.	.	.	.	.	.	33	16	26	12	26	11	21	8	12	2	9	1	20	9	15	7
chr23	29507475	29508414	+	LOC785040	XM_001253184	.	.	.	.	.	.	.	.	.	.	.	.	.	.	.	33	16	26	12	26	11	21	8	12	2	9	1	20	9	15	7
chr23	29718654	29719593	+	LOC528343	XM_002697440	ENSBTAG00000047558		P,C	GO:0007186;GO:0016021	G-protein coupled receptor signaling pathway;integral to membrane	GO:0005575;GO:0005623;GO:0007165	cellular_component;cell;signal transduction	.	.	.	.	.	.	.	.	8	3	1	0	8	3	1	0	5	0	1	0	5	0	1	0
chr23	29789954	29790905	+	LOC784917	XM_001253092	ENSBTAG00000039052		P,C	GO:0007186;GO:0016021	G-protein coupled receptor signaling pathway;integral to membrane	GO:0005575;GO:0005623;GO:0007165	cellular_component;cell;signal transduction	.	.	.	.	.	.	.	.	1	1	0	0	1	1	0	0	0	0	0	0	0	0	0	0
chr23	29789954	29790905	+	LOC789367	XM_001256142	ENSBTAG00000039052		P,C	GO:0007186;GO:0016021	G-protein coupled receptor signaling pathway;integral to membrane	GO:0005575;GO:0005623;GO:0007165	cellular_component;cell;signal transduction	.	.	.	.	.	.	.	.	1	1	0	0	1	1	0	0	0	0	0	0	0	0	0	0
chr23	30116910	30137777	-	LOC100847345	XM_003587720	.	uncharacterized LOC100847345	.	.	.	.	.	.	.	.	.	.	.	.	.	8	6	8	6	6	4	6	4	3	1	3	1	2	1	2	1
chr23	30297716	30306673	-	GPX5	NM_001025335	ENSBTAG00000021987	epididymal secretory glutathione peroxidase	P,F	GO:0055114;GO:0006979;GO:0016491;GO:0004601;GO:0004602	oxidation-reduction process;response to oxidative stress;oxidoreductase activity;peroxidase activity;glutathione peroxidase activity	GO:0006950	response to stress	.	.	.	.	.	.	.	.	2	2	0	0	2	2	0	0	0	0	0	0	0	0	0	0
chr23	30364987	30365932	+	LOC527195	XM_605585	.	.	.	.	.	.	.	.	.	.	.	.	.	.	.	3	3	2	2	3	3	2	2	0	0	0	0	1	1	0	0
chr23	30882442	30883405	-	LOC783203	XM_001251834	ENSBTAG00000005885		P,C	GO:0007186;GO:0016021	G-protein coupled receptor signaling pathway;integral to membrane	GO:0005575;GO:0005623;GO:0007165	cellular_component;cell;signal transduction	.	.	.	.	.	.	.	.	2	2	1	1	1	1	0	0	0	0	0	0	1	1	1	1
chr23	30904098	30905040	+	LOC528373	XM_002697495	ENSBTAG00000038597		P,C	GO:0007186;GO:0016021	G-protein coupled receptor signaling pathway;integral to membrane	GO:0005575;GO:0005623;GO:0007165	cellular_component;cell;signal transduction	.	.	.	.	.	.	.	.	6	5	3	3	3	2	0	0	2	2	2	2	2	2	1	1
chr23	31287368	31290825	+	POM121L2	NM_001162927	ENSBTAG00000024169	POM121 membrane glycoprotein-like 2						.	.	.	.	.	.	.	.	8	7	1	1	6	5	0	0	1	1	0	0	2	2	1	1
chr23	31515854	31516778	+	LOC521167	XM_002697554	ENSBTAG00000037597		P,C	GO:0007186;GO:0016021	G-protein coupled receptor signaling pathway;integral to membrane	GO:0005575;GO:0005623;GO:0007165	cellular_component;cell;signal transduction	.	.	.	.	.	.	.	.	2	1	0	0	2	1	0	0	1	0	0	0	1	0	0	0
chr23	32081444	32118301	+	SLC17A3	NM_001075787	ENSBTAG00000003797	sodium-dependent phosphate transport protein 4	P,C,F	GO:0055085;GO:0006814;GO:0006817;GO:0044070;GO:0015711;GO:0046415;GO:0006855;GO:0015893;GO:0015747;GO:0016021;GO:0005789;GO:0005887;GO:0048471;GO:0016324;GO:0031526;GO:0015562;GO:0008308;GO:0019534;GO:0015238;GO:0015143;GO:0008514;GO:0005436	transmembrane transport;sodium ion transport;phosphate ion transport;regulation of anion transport;organic anion transport;urate metabolic process;drug transmembrane transport;drug transport;urate transport;integral to membrane;endoplasmic reticulum membrane;integral to plasma membrane;perinuclear region of cytoplasm;apical plasma membrane;brush border membrane;efflux transmembrane transporter ac…	GO:0034641;GO:0005575;GO:0005622;GO:0005623;GO:0005737;GO:0044281;GO:0006810;GO:0043226;GO:0005886;GO:0005783;GO:0055085	cellular nitrogen compound metabolic process;cellular_component;intracellular;cell;cytoplasm;small molecule metabolic process;transport;organelle;plasma membrane;endoplasmic reticulum;transmembrane transport	.	.	.	.	.	.	.	.	2	2	1	1	2	2	1	1	0	0	0	0	0	0	0	0
chr23	32263032	32263416	+	HIST1H2BA	XM_002697533	ENSBTAG00000025882	Uncharacterized protein	P,C,F	GO:0006334;GO:0005634;GO:0005622;GO:0000786;GO:0003677;GO:0043565	nucleosome assembly;nucleus;intracellular;nucleosome;DNA binding;sequence-specific DNA binding	GO:0006259;GO:0034641;GO:0005575;GO:0005622;GO:0005623;GO:0022607;GO:0065003;GO:0051276;GO:0005634;GO:0043226;GO:0005694	DNA metabolic process;cellular nitrogen compound metabolic process;cellular_component;intracellular;cell;cellular component assembly;macromolecular complex assembly;chromosome organization;nucleus;organelle;chromosome	.	.	.	.	.	.	.	.	2	2	0	0	1	1	0	0	1	1	0	0	0	0	0	0
chr23	32821373	32867130	+	LOC537017	XM_002697563	ENSBTAG00000003892	cytidine monophospho-N-acetylneuraminic acid hydroxylase, pseudogene	P,C,F	GO:0055114;GO:0046381;GO:0005737;GO:0046872;GO:0016491;GO:0051536;GO:0051537;GO:0030338	oxidation-reduction process;CMP-N-acetylneuraminate metabolic process;cytoplasm;metal ion binding;oxidoreductase activity;iron-sulfur cluster binding;2 iron, 2 sulfur cluster binding;CMP-N-acetylneuraminate monooxygenase activity			.	.	.	.	.	.	.	.	3	2	1	1	2	2	1	1	0	0	0	0	1	0	0	0
chr23	33261889	33303549	+	KIAA0319	XM_002697538	ENSBTAG00000021903	KIAA0319	P,C,F	GO:0001764;GO:2000171;GO:0005886;GO:0005769;GO:0005515	neuron migration;negative regulation of dendrite development;plasma membrane;early endosome;protein binding	GO:0005575;GO:0005622;GO:0005623;GO:0005737;GO:0043226;GO:0005886;GO:0005768;GO:0048856;GO:0030154;GO:0040011;GO:0048870	cellular_component;intracellular;cell;cytoplasm;organelle;plasma membrane;endosome;anatomical structure development;cell differentiation;locomotion;cell motility	.	.	.	.	.	.	.	.	8	6	1	0	4	2	1	0	3	2	0	0	3	3	0	0
chr23	35045634	35084892	-	LOC100298767	XM_002697542	.	placental prolactin-related protein 1-like%2C transcript variant 1	.	.	.	.	.	.	.	.	.	.	.	.	.	37	32	3	3	33	28	3	3	12	11	0	0	18	15	1	1
chr23	35329214	35334545	-	PRP3	NM_174160	ENSBTAG00000031640	placental prolactin-related protein 3 precursor	C,F	GO:0005576;GO:0005179	extracellular region;hormone activity	GO:0005575;GO:0005576	cellular_component;extracellular region	.	.	.	.	.	.	.	.	8	7	0	0	8	7	0	0	0	0	0	0	5	5	0	0
chr23	38130030	38240244	+	MBOAT1	NM_001192857	.	membrane bound O-acyltransferase domain containing 1	.	.	.	.	.	.	.	.	.	.	.	.	.	2	2	0	0	1	1	0	0	0	0	0	0	1	1	0	0
chr23	48848908	48874325	-	RIOK1	XM_002697599	ENSBTAG00000013821	Serine/threonine-protein kinase RIO1	P,F	GO:0016310;GO:0006468;GO:0000166;GO:0005524;GO:0003824;GO:0016740;GO:0016301;GO:0004672;GO:0004674;GO:0016772	phosphorylation;protein phosphorylation;nucleotide binding;ATP binding;catalytic activity;transferase activity;kinase activity;protein kinase activity;protein serine/threonine kinase activity;transferase activity, transferring phosphorus-containing groups	GO:0006464	protein modification process	.	.	.	.	.	.	.	.	2	2	1	1	1	1	0	0	1	1	1	1	0	0	0	0
chr23	48874805	48910413	+	CAGE1	XM_002697621	.	cancer antigen 1	.	.	.	.	.	.	.	.	.	.	.	.	.	7	3	3	2	6	3	3	2	2	0	0	0	3	0	1	0
chr23	51607449	51632484	-	LOC617406	XM_001250798	ENSBTAG00000017483	LOC617406 protein	F	GO:0004867	serine-type endopeptidase inhibitor activity			.	.	.	.	.	.	.	.	36	26	10	10	35	25	9	9	15	11	2	2	13	7	2	2
chr23	53071535	53178891	+	EXOC2	NM_001206159	.	exocyst complex component 2	.	.	.	.	.	.	.	.	.	.	.	.	.	2	0	2	0	2	0	2	0	0	0	0	0	0	0	0	0
chr24	3467475	3840850	-	ZNF407	XM_002697658	ENSBTAG00000022887	zinc finger protein 407	C,F	GO:0005622;GO:0003676;GO:0008270	intracellular;nucleic acid binding;zinc ion binding	GO:0005575;GO:0005622;GO:0005623	cellular_component;intracellular;cell	.	.	.	.	.	.	.	.	14	13	12	11	14	13	12	11	3	3	2	2	1	1	1	1
chr24	21989281	22048125	-	MOCOS	NM_174081	ENSBTAG00000012252	molybdenum cofactor sulfurase	P,F	GO:0008152;GO:0003824;GO:0030170;GO:0030151;GO:0043545;GO:0008265	metabolic process;catalytic activity;pyridoxal phosphate binding;molybdenum ion binding;molybdopterin cofactor metabolic process;Mo-molybdopterin cofactor sulfurase activity			.	.	.	.	.	.	.	.	4	4	1	1	3	3	1	1	3	3	1	1	2	2	1	1
chr24	27093065	27130647	+	DSC2	NM_001166526	ENSBTAG00000040584	desmocollin-2	P,C,F	GO:0007155;GO:0007156;GO:0016020;GO:0016021;GO:0030057;GO:0005913;GO:0005509	cell adhesion;homophilic cell adhesion;membrane;integral to membrane;desmosome;cell-cell adherens junction;calcium ion binding	GO:0005575;GO:0005623;GO:0007155	cellular_component;cell;cell adhesion	.	.	.	.	.	.	.	.	14	9	2	2	12	8	1	1	5	2	2	2	0	0	0	0
chr24	31914722	31918861	-	LOC100848713	XM_003583963	.	.	.	.	.	.	.	.	.	.	.	.	.	.	.	2	2	2	2	2	2	2	2	0	0	0	0	0	0	0	0
chr24	33892813	34083713	-	LAMA3	XM_001787272	.	.	.	.	.	.	.	.	.	.	.	.	.	.	.	15	13	5	4	11	10	4	3	10	9	3	3	3	3	1	1
chr24	34152355	34199066	+	NPC1	NM_174758	ENSBTAG00000015195	Niemann-Pick C1 protein	P,C,F	GO:0006914;GO:0042632;GO:0033344;GO:0030301;GO:0042493;GO:0071404;GO:0007628;GO:0006897;GO:0016242;GO:0071383;GO:0005635;GO:0016020;GO:0016021;GO:0005783;GO:0005887;GO:0048471;GO:0045121;GO:0031982;GO:0005764;GO:0005768;GO:0005624;GO:0005794;GO:0005886;GO:0008158;GO:0005515	autophagy;cholesterol homeostasis;cholesterol efflux;cholesterol transport;response to drug;cellular response to low-density lipoprotein particle stimulus;adult walking behavior;endocytosis;negative regulation of macroautophagy;cellular response to steroid hormone stimulus;nuclear envelope;membrane;integral to membrane;endoplasmic reticulum;integral to plasma membrane;perinuclear region of cytopl…	GO:0005575;GO:0005622;GO:0005623;GO:0005737;GO:0006810;GO:0009056;GO:0005634;GO:0043226;GO:0005886;GO:0005783;GO:0042592;GO:0005635	cellular_component;intracellular;cell;cytoplasm;transport;catabolic process;nucleus;organelle;plasma membrane;endoplasmic reticulum;homeostatic process;nuclear envelope	.	.	.	.	.	.	.	.	3	2	0	0	3	2	0	0	0	0	0	0	0	0	0	0
chr24	41770876	41772454	+	SRSF12	XM_002690195	ENSBTAG00000046235	serine/arginine-rich splicing factor 12	P,F	GO:0000381;GO:0000395;GO:0003676	regulation of alternative nuclear mRNA splicing, via spliceosome;nuclear mRNA 5'-splice site recognition;nucleic acid binding			.	.	.	.	.	.	.	.	9	3	5	2	9	3	5	2	4	1	1	1	5	1	2	1
chr24	41891022	42556513	+	PTPRM	XM_002697742	ENSBTAG00000024015	protein tyrosine phosphatase, receptor type, M	P,C,F	GO:0007165;GO:0006470;GO:0035335;GO:0042493;GO:0016311;GO:0007156;GO:0031175;GO:0016525;GO:0031290;GO:0001937;GO:0010842;GO:0010596;GO:0045909;GO:0005737;GO:0016020;GO:0005911;GO:0005913;GO:0030027;GO:0048471;GO:0016787;GO:0045296;GO:0004725;GO:0016791;GO:0004721;GO:0005515;GO:0005001	signal transduction;protein dephosphorylation;peptidyl-tyrosine dephosphorylation;response to drug;dephosphorylation;homophilic cell adhesion;neuron projection development;negative regulation of angiogenesis;retinal ganglion cell axon guidance;negative regulation of endothelial cell proliferation;retina layer formation;negative regulation of endothelial cell migration;positive regulation of vasod…	GO:0005575;GO:0005622;GO:0005623;GO:0005737;GO:0007165;GO:0006464;GO:0000902;GO:0048856;GO:0030154;GO:0007155;GO:0048646;GO:0040011	cellular_component;intracellular;cell;cytoplasm;signal transduction;protein modification process;cell morphogenesis;anatomical structure development;cell differentiation;cell adhesion;anatomical structure formation involved in morphogenesis;locomotion	.	.	.	.	.	.	.	.	4	2	2	2	4	2	2	2	2	2	2	2	1	0	0	0
chr24	43067957	43132569	+	ANKRD12	XM_002697743	ENSBTAG00000002755	ankyrin repeat domain 12	C,F	GO:0005634;GO:0005737;GO:0005515	nucleus;cytoplasm;protein binding			.	.	.	.	.	.	.	.	1	1	1	1	1	1	1	1	0	0	0	0	0	0	0	0
chr24	61814765	61882643	+	LOC529488	XM_002697841	ENSBTAG00000000531	Uncharacterized protein	P,F	GO:0008152;GO:0019752;GO:0003824;GO:0016829;GO:0030170;GO:0016831	metabolic process;carboxylic acid metabolic process;catalytic activity;lyase activity;pyridoxal phosphate binding;carboxy-lyase activity	GO:0044281	small molecule metabolic process	.	.	.	.	HO	.	.	.	2	1	1	0	2	1	1	0	0	0	0	0	1	0	1	0
chr25	1459098	1460856	-	LOC789799	XM_001256447	ENSBTAG00000046722		P,F	GO:0006508;GO:0004252	proteolysis;serine-type endopeptidase activity			.	.	.	.	.	.	.	.	2	2	1	1	2	2	1	1	0	0	0	0	0	0	0	0
chr25	2610505	2649864	+	PDPK1	XM_001788663	.	.	.	.	.	.	.	.	.	.	.	.	.	.	.	3	3	3	3	2	2	2	2	1	1	1	1	1	1	1	1
chr25	2769074	2772647	-	LOC100295702	XM_002697928	ENSBTAG00000034372	Uncharacterized protein						.	.	.	.	.	.	.	.	10	0	0	0	10	0	0	0	0	0	0	0	0	0	0	0
chr25	3406826	3413440	+	ZNF174	NM_001035106	ENSBTAG00000001614	zinc finger protein 174	P,C,F	GO:0006355;GO:0006351;GO:0045892;GO:0000122;GO:0016032;GO:0005737;GO:0005634;GO:0005622;GO:0015629;GO:0003676;GO:0008270;GO:0046872;GO:0003700;GO:0042803;GO:0044212	regulation of transcription, DNA-dependent;transcription, DNA-dependent;negative regulation of transcription, DNA-dependent;negative regulation of transcription from RNA polymerase II promoter;viral reproduction;cytoplasm;nucleus;intracellular;actin cytoskeleton;nucleic acid binding;zinc ion binding;metal ion binding;sequence-specific DNA binding transcription factor activity;protein homodimeriza…	GO:0034641;GO:0005575;GO:0005622;GO:0005623;GO:0005737;GO:0009058;GO:0005634;GO:0043226;GO:0005856	cellular nitrogen compound metabolic process;cellular_component;intracellular;cell;cytoplasm;biosynthetic process;nucleus;organelle;cytoskeleton	.	.	.	.	.	.	.	.	2	2	0	0	2	2	0	0	0	0	0	0	0	0	0	0
chr25	9647946	9958449	-	LOC536445	XM_003584013	.	.	.	.	.	.	.	.	.	.	.	HO	.	.	HO	3	3	3	3	3	3	3	3	0	0	0	0	0	0	0	0
chr25	11582542	11590393	-	BCAR4	NM_001111263	ENSBTAG00000048279	breast cancer anti-estrogen resistance 4						.	.	.	.	HO	.	.	.	2	1	2	1	2	1	2	1	1	0	1	0	1	0	1	0
chr25	15586441	15654023	+	NOMO2	XM_001251029	ENSBTAG00000017759	Uncharacterized protein						.	.	.	.	HO	.	.	.	2	2	0	0	2	2	0	0	1	1	0	0	1	1	0	0
chr25	18599192	18619152	-	GPRC5B	NM_001075741	ENSBTAG00000019596	G-protein coupled receptor family C group 5 member B	P,C,F	GO:0007165;GO:0007186;GO:0016020;GO:0016021;GO:0005634;GO:0005794;GO:0005730;GO:0043231;GO:0004872;GO:0004871;GO:0004930	signal transduction;G-protein coupled receptor signaling pathway;membrane;integral to membrane;nucleus;Golgi apparatus;nucleolus;intracellular membrane-bounded organelle;receptor activity;signal transducer activity;G-protein coupled receptor activity	GO:0005575;GO:0005623;GO:0007165	cellular_component;cell;signal transduction	.	.	.	.	.	.	.	.	1	1	0	0	1	1	0	0	0	0	0	0	0	0	0	0
chr25	20218594	20229977	+	ANKS4B	NM_001075192	ENSBTAG00000009837	ankyrin repeat and SAM domain-containing protein 4B	C,F	GO:0005886;GO:0005515	plasma membrane;protein binding	GO:0005575;GO:0005623;GO:0005886	cellular_component;cell;plasma membrane	.	.	.	.	.	.	.	.	1	0	0	0	1	0	0	0	0	0	0	0	0	0	0	0
chr25	20296867	20530429	+	LOC524391	XM_003584024	.	.	.	.	.	.	.	.	.	.	.	.	.	.	.	11	9	3	2	10	9	2	2	3	2	1	1	5	3	3	2
chr25	22339016	22395228	-	COG7	XM_003584032	.	.	.	.	.	.	.	.	.	.	.	.	.	.	.	3	2	1	1	1	1	0	0	1	1	1	1	1	0	0	0
chr25	22408489	22439416	-	GGA2	XM_003584033	.	.	.	.	.	.	.	.	.	.	.	.	.	.	.	4	2	0	0	4	2	0	0	0	0	0	0	0	0	0	0
chr25	26616137	26666094	+	IL4R	NM_001075142	ENSBTAG00000001602	interleukin-4 receptor subunit alpha	P,C,F	GO:0019221;GO:0043032;GO:0045626;GO:0045630;GO:0002532;GO:0090197;GO:0016020;GO:0016021;GO:0004872;GO:0042802;GO:0005515;GO:0004896	cytokine-mediated signaling pathway;positive regulation of macrophage activation;negative regulation of T-helper 1 cell differentiation;positive regulation of T-helper 2 cell differentiation;production of molecular mediator involved in inflammatory response;positive regulation of chemokine secretion;membrane;integral to membrane;receptor activity;identical protein binding;protein binding;cytokine…	GO:0006950;GO:0005575;GO:0005623;GO:0007165	response to stress;cellular_component;cell;signal transduction	DR	Disease resistance	.	BL	.	.	.	.	5	2	0	0	5	2	0	0	1	1	0	0	3	1	0	0
chr25	26994994	27064912	+	KIAA0556	XM_002698079	ENSBTAG00000006129	KIAA0556	C	GO:0005634;GO:0005886	nucleus;plasma membrane			.	.	.	BL	.	.	.	.	9	5	2	1	7	4	2	1	2	1	1	1	3	2	1	1
chr25	27870217	27874659	+	APOBR	XM_002698084	ENSBTAG00000018011	apolipoprotein B receptor						.	.	.	.	.	.	.	.	13	5	6	3	5	1	2	0	4	1	2	1	9	4	4	3
chr25	27936862	27939262	-	SULT1A1	NM_177521	ENSBTAG00000008635	Sulfotransferase 1A1	F	GO:0008146	sulfotransferase activity			.	.	.	.	.	.	.	.	3	3	0	0	3	3	0	0	0	0	0	0	0	0	0	0
chr25	28197688	28201174	-	LOC100847109	XM_003584037	.	.	.	.	.	.	.	.	.	.	.	.	.	.	.	1	1	0	0	1	1	0	0	0	0	0	0	0	0	0	0
chr25	28666269	28696474	+	LOC788113	XM_003584042	.	.	.	.	.	.	.	.	.	.	.	.	.	.	.	8	7	3	2	5	5	1	1	1	1	1	1	3	2	2	1
chr25	36654437	36659599	+	UPK3BL	NM_001168011	ENSBTAG00000020524	uroplakin-3b-like protein						.	.	.	.	HO	.	.	.	2	1	0	0	2	1	0	0	1	0	0	0	1	0	0	0
chr25	36720201	36726548	-	LRWD1	NM_001191469	.	leucine-rich repeats and WD repeat domain containing 1	.	.	.	.	.	.	.	.	.	HO	.	.	.	2	1	0	0	1	0	0	0	1	1	0	0	0	0	0	0
chr25	37937619	37975423	-	ZAN	XM_003584048	.	.	.	.	.	.	.	.	.	.	.	HO	.	.	.	8	6	4	4	6	4	2	2	6	4	4	4	1	0	0	0
chr25	38304773	38332488	-	STAG3	NM_001192411	.	stromal antigen 3	.	.	.	.	.	.	.	.	.	HO	.	.	.	2	2	1	1	1	1	0	0	1	1	1	1	0	0	0	0
chr25	38487592	38495262	-	ZSCAN21	NM_001035368	ENSBTAG00000030956	zinc finger and SCAN domain-containing protein 21	P,C,F	GO:0006355;GO:0006351;GO:0045893;GO:0016032;GO:0005634;GO:0005622;GO:0003676;GO:0008270;GO:0046872;GO:0003677;GO:0003700;GO:0005515	regulation of transcription, DNA-dependent;transcription, DNA-dependent;positive regulation of transcription, DNA-dependent;viral reproduction;nucleus;intracellular;nucleic acid binding;zinc ion binding;metal ion binding;DNA binding;sequence-specific DNA binding transcription factor activity;protein binding	GO:0034641;GO:0005575;GO:0005622;GO:0005623;GO:0009058;GO:0005634;GO:0043226	cellular nitrogen compound metabolic process;cellular_component;intracellular;cell;biosynthetic process;nucleus;organelle	.	.	.	.	.	.	.	.	1	1	0	0	1	1	0	0	0	0	0	0	0	0	0	0
chr25	43977429	43991273	-	PTCHD3	XM_002698176	ENSBTAG00000006239	Uncharacterized protein	C,F	GO:0016020;GO:0016021;GO:0008158	membrane;integral to membrane;hedgehog receptor activity	GO:0005575;GO:0005623	cellular_component;cell	.	.	.	.	.	.	.	.	46	18	11	4	30	6	9	3	24	9	5	2	36	12	9	3
chr26	5698576	5699491	+	LOC532031	XM_002698595	ENSBTAG00000010461	Uncharacterized protein	P,C,F	GO:0007186;GO:0050911;GO:0016021;GO:0004984	G-protein coupled receptor signaling pathway;detection of chemical stimulus involved in sensory perception of smell;integral to membrane;olfactory receptor activity	GO:0005575;GO:0005623;GO:0007165;GO:0050877	cellular_component;cell;signal transduction;neurological system process	.	.	.	.	HO	.	.	.	2	2	1	1	1	1	1	1	1	1	0	0	1	1	0	0
chr26	11348493	11390918	-	LIPA	NM_001103323	ENSBTAG00000003636	lysosomal acid lipase/cholesteryl ester hydrolase	P,F	GO:0006629;GO:0048771;GO:0000902;GO:0008283;GO:0001816;GO:0030324;GO:0006954;GO:0048873;GO:0016298;GO:0004771	lipid metabolic process;tissue remodeling;cell morphogenesis;cell proliferation;cytokine production;lung development;inflammatory response;homeostasis of number of cells within a tissue;lipase activity;sterol esterase activity	GO:0006629	lipid metabolic process	.	.	.	.	.	.	.	.	2	1	0	0	2	1	0	0	1	0	0	0	0	0	0	0
chr26	14474073	14524732	+	KIF11	NM_001192185	.	kinesin family member 11	.	.	.	.	.	.	.	.	.	.	.	.	.	16	14	13	12	12	10	9	8	1	1	1	1	5	5	5	5
chr26	20289235	20302245	-	GOLGA7B	NM_001076954	ENSBTAG00000008100	Golgin subfamily A member 7B						.	.	.	.	.	.	.	.	1	1	0	0	1	1	0	0	0	0	0	0	0	0	0	0
chr26	20586722	20622417	+	MMS19	NM_001102157	ENSBTAG00000012704	MMS19 nucleotide excision repair homolog	P,C,F	GO:0045893;GO:0007059;GO:0005634;GO:0005737;GO:0005819;GO:0071817;GO:0005488;GO:0005515;GO:0003713;GO:0030331	positive regulation of transcription, DNA-dependent;chromosome segregation;nucleus;cytoplasm;spindle;MMXD complex;binding;protein binding;transcription coactivator activity;estrogen receptor binding			.	.	.	.	.	.	.	.	2	2	1	1	2	2	1	1	0	0	0	0	0	0	0	0
chr26	20632091	20638722	+	EXOSC1	NM_001015529	ENSBTAG00000012699	3'-5' exoribonuclease CSL4 homolog	C,F	GO:0000178;GO:0005730;GO:0005634;GO:0005515	exosome (RNase complex);nucleolus;nucleus;protein binding	GO:0005575;GO:0005622;GO:0005623;GO:0043234;GO:0005634;GO:0043226;GO:0005730	cellular_component;intracellular;cell;protein complex;nucleus;organelle;nucleolus	.	.	.	.	.	.	.	.	1	1	1	1	1	1	1	1	0	0	0	0	0	0	0	0
chr26	21476293	21557510	-	PKD2L1	XM_002703208	.	.	.	.	.	.	.	.	.	.	.	.	.	.	.	4	1	1	0	4	1	1	0	1	1	0	0	1	1	0	0
chr26	21654112	21685798	-	SEC31B	NM_001192161	.	SEC31 homolog B %28S. cerevisiae%29	.	.	.	.	.	.	.	.	.	.	.	.	.	5	2	1	1	4	1	1	1	1	1	0	0	0	0	0	0
chr26	22630858	22639243	-	POLL	NM_001192559	.	polymerase %28DNA directed%29%2C lambda	.	.	.	.	.	.	.	.	.	.	HW	.	HO	2	1	0	0	1	1	0	0	0	0	0	0	1	0	0	0
chr26	25510251	26143352	+	SORCS3	NM_001205986	.	sortilin-related VPS10 domain containing receptor 3	.	.	.	.	.	.	.	.	.	.	.	.	.	2	1	0	0	2	1	0	0	0	0	0	0	1	0	0	0
chr26	27568169	28146386	-	SORCS1	NM_001191207	.	sortilin-related VPS10 domain containing receptor 1	.	.	.	.	.	.	.	.	.	.	.	.	.	2	2	0	0	2	2	0	0	0	0	0	0	0	0	0	0
chr26	33251320	33304238	-	LOC615290	XM_003584104	.	.	.	.	.	.	.	.	.	.	.	.	.	.	.	6	3	2	1	5	2	2	1	2	2	0	0	1	1	0	0
chr26	34516159	34591530	-	NRAP	NM_001098072	ENSBTAG00000019327	nebulin-related-anchoring protein	C,F	GO:0005927;GO:0005916;GO:0030016;GO:0008270;GO:0046872;GO:0005515;GO:0003779;GO:0017166;GO:0051371	muscle tendon junction;fascia adherens;myofibril;zinc ion binding;metal ion binding;protein binding;actin binding;vinculin binding;muscle alpha-actinin binding			MT	Meat	.	.	.	.	.	.	10	7	2	0	7	4	2	0	5	4	0	0	4	3	0	0
chr26	39704532	39735630	-	EIF3A	NM_001206314	.	eukaryotic translation initiation factor 3%2C subunit A	.	.	.	.	.	.	.	.	.	.	.	.	.	1	1	1	1	1	1	1	1	0	0	0	0	0	0	0	0
chr26	42649260	42726518	+	TACC2	XM_003584113	.	.	.	.	.	.	.	.	.	.	.	.	.	.	.	14	13	10	9	14	13	10	9	1	0	1	0	2	2	2	2
chr26	43021173	43062960	+	DMBT1	XM_002698552	.	deleted in malignant brain tumors 1	.	.	.	.	.	.	.	.	.	.	.	.	.	5	5	0	0	5	5	0	0	1	1	0	0	1	1	0	0
chr26	43132228	43135228	-	C26H10orf120	NM_001076476	ENSBTAG00000010797	hypothetical protein LOC617773						.	.	.	.	.	.	.	.	3	1	0	0	2	1	0	0	0	0	0	0	2	0	0	0
chr26	43161566	43260357	+	LOC100300910	XM_003584129	.	.	.	.	.	.	.	.	.	.	.	.	.	.	.	52	38	14	11	44	34	11	9	15	8	4	2	6	1	2	0
chr26	46828302	46910593	-	C26H10orf90	XM_002698566	ENSBTAG00000011587	chromosome 10 open reading frame 90	P,C,F	GO:0010212;GO:0050821;GO:0007095;GO:0006974;GO:0030308;GO:0009411;GO:0005737;GO:0005813;GO:0015629;GO:0042826	response to ionizing radiation;protein stabilization;mitotic cell cycle G2/M transition DNA damage checkpoint;response to DNA damage stimulus;negative regulation of cell growth;response to UV;cytoplasm;centrosome;actin cytoskeleton;histone deacetylase binding			.	.	.	.	.	.	.	.	2	0	1	0	2	0	1	0	1	0	0	0	1	0	0	0
chr26	48255804	48283006	-	MKI67	XM_002698582	.	antigen identified by monoclonal antibody Ki-67	.	.	.	.	.	.	.	.	.	.	.	.	HO	19	10	5	4	13	4	2	1	7	5	2	2	2	2	1	1
chr27	740744	846624	+	LOC100850972	XM_003584140	.	.	.	.	.	.	.	.	.	.	.	.	.	.	.	3	3	3	3	3	3	3	3	0	0	0	0	1	1	1	1
chr27	740744	792001	+	DLGAP2	XM_002696761	.	discs%2C large %28Drosophila%29 homolog-associated protein 2	.	.	.	.	.	.	.	.	.	.	.	.	.	2	2	2	2	2	2	2	2	0	0	0	0	1	1	1	1
chr27	6191176	6193931	-	LOC100296581	XM_002698621	.	beta-defensin 15-like	.	.	.	.	.	.	.	.	.	.	.	BL	.	1	0	0	0	1	0	0	0	0	0	0	0	0	0	0	0
chr27	6308189	6334808	-	LOC100849565	XM_003584621	.	.	.	.	.	.	.	.	.	.	.	.	.	BL	.	39	35	15	15	20	16	8	8	19	16	5	5	25	23	11	11
chr27	15484731	15485394	-	CLDN24	XM_002698671	ENSBTAG00000012209	Uncharacterized protein	C,F	GO:0016020;GO:0016021;GO:0005886;GO:0005923;GO:0030054;GO:0005198	membrane;integral to membrane;plasma membrane;tight junction;cell junction;structural molecule activity	GO:0005575;GO:0005623;GO:0005886	cellular_component;cell;plasma membrane	.	.	.	.	HO	.	.	.	1	1	0	0	1	1	0	0	0	0	0	0	0	0	0	0
chr27	16395668	16446249	-	CCDC111	NM_001075488	ENSBTAG00000018863	Coiled-coil domain-containing protein 111	P,F	GO:0006269;GO:0006260;GO:0003896	DNA replication, synthesis of RNA primer;DNA replication;DNA primase activity	GO:0006259;GO:0034641;GO:0009058	DNA metabolic process;cellular nitrogen compound metabolic process;biosynthetic process	.	.	.	.	HO	.	.	.	4	4	0	0	3	3	0	0	3	3	0	0	0	0	0	0
chr27	16868294	16935441	+	SNX25	NM_001192758	.	sorting nexin 25	.	.	.	.	.	.	.	.	.	HO	.	.	.	6	5	1	1	5	4	1	1	1	1	0	0	1	0	0	0
chr27	17563587	17579989	+	CYP4V2	NM_001034373	ENSBTAG00000021263	cytochrome P450, family 4, subfamily v, polypeptide 2	P,F	GO:0055114;GO:0010430;GO:0046872;GO:0016491;GO:0005506;GO:0009055;GO:0020037;GO:0004497;GO:0016705	oxidation-reduction process;fatty acid omega-oxidation;metal ion binding;oxidoreductase activity;iron ion binding;electron carrier activity;heme binding;monooxygenase activity;oxidoreductase activity, acting on paired donors, with incorporation or reduction of molecular oxygen	GO:0006629;GO:0044281	lipid metabolic process;small molecule metabolic process	.	.	.	.	HO	.	.	.	2	2	0	0	2	2	0	0	0	0	0	0	0	0	0	0
chr27	19074366	19081312	+	TRIML1	NM_001205868	.	tripartite motif family-like 1	.	.	.	.	.	.	.	.	.	HO	.	.	.	1	1	0	0	1	1	0	0	0	0	0	0	0	0	0	0
chr27	25390378	25391882	-	C27H8orf48	NM_001145540	ENSBTAG00000047643	hypothetical protein LOC100271834	F	GO:0005515	protein binding			.	.	.	.	HO	.	.	.	5	4	0	0	4	4	0	0	0	0	0	0	1	0	0	0
chr27	35575213	35600749	+	BAG4	NM_001110532	ENSBTAG00000013143	BAG family molecular chaperone regulator 4	P,C,F	GO:0006915;GO:0051897;GO:0033138;GO:0072659;GO:0071364;GO:0045785;GO:0051496;GO:0030838;GO:0010763;GO:0097178;GO:2001145;GO:0071356;GO:0005737;GO:0005634;GO:0005886;GO:0005829;GO:0051087;GO:0005515	apoptotic process;positive regulation of protein kinase B signaling cascade;positive regulation of peptidyl-serine phosphorylation;protein localization in plasma membrane;cellular response to epidermal growth factor stimulus;positive regulation of cell adhesion;positive regulation of stress fiber assembly;positive regulation of actin filament polymerization;positive regulation of fibroblast migra…	GO:0005575;GO:0005622;GO:0005623;GO:0005737;GO:0005634;GO:0043226;GO:0008219	cellular_component;intracellular;cell;cytoplasm;nucleus;organelle;cell death	.	.	.	.	HO	.	.	.	14	12	6	5	9	7	4	3	7	5	1	0	6	5	3	2
chr27	40171525	40206216	+	HGSNAT	XM_002698729	ENSBTAG00000033182	heparan-alpha-glucosaminide N-acetyltransferase						.	.	.	.	.	.	.	.	6	5	1	1	5	4	1	1	1	1	0	0	1	1	0	0
chr27	41012973	41391938	+	PSD3	XM_002698744	ENSBTAG00000033137	pleckstrin and Sec7 domain containing 3	P,C,F	GO:0032012;GO:0005622;GO:0005624;GO:0005515;GO:0005086	regulation of ARF protein signal transduction;intracellular;membrane fraction;protein binding;ARF guanyl-nucleotide exchange factor activity	GO:0005575;GO:0005622;GO:0005623	cellular_component;intracellular;cell	.	.	.	.	.	.	.	.	11	10	9	9	6	5	4	4	3	3	3	3	4	4	4	4
chr28	1263979	1644529	+	LOC614741	XM_003584184	.	.	.	.	.	.	.	.	.	.	.	.	.	.	.	39	18	27	11	29	12	19	7	24	8	15	4	22	11	14	7
chr28	5023473	5639376	+	SLC35F3	NM_001192935	.	solute carrier family 35%2C member F3	.	.	.	.	.	.	.	.	.	HO	.	.	.	3	1	2	0	3	1	2	0	0	0	0	0	0	0	0	0
chr28	6860482	7004430	-	LYST	NM_174020	ENSBTAG00000016804	lysosomal-trafficking regulator	P,C,F	GO:0043473;GO:0042267;GO:0032510;GO:0042493;GO:0051607;GO:0006644;GO:0032438;GO:0007017;GO:0007596;GO:0042832;GO:0007040;GO:0030595;GO:0042742;GO:0002446;GO:0002456;GO:0032816;GO:0033299;GO:0033364;GO:0048753;GO:0055091;GO:0015630;GO:0005829;GO:0005515	pigmentation;natural killer cell mediated cytotoxicity;endosome to lysosome transport via multivesicular body sorting pathway;response to drug;defense response to virus;phospholipid metabolic process;melanosome organization;microtubule-based process;blood coagulation;defense response to protozoan;lysosome organization;leukocyte chemotaxis;defense response to bacterium;neutrophil mediated immunity…	GO:0006950;GO:0005575;GO:0005622;GO:0005623;GO:0006810;GO:0016192;GO:0043226;GO:0005856;GO:0002376;GO:0043473	response to stress;cellular_component;intracellular;cell;transport;vesicle-mediated transport;organelle;cytoskeleton;immune system process;pigmentation	.	.	.	.	HO	.	.	.	13	10	4	4	8	6	4	4	5	4	0	0	6	6	2	2
chr28	7958782	8085721	+	MTR	NM_001030298	ENSBTAG00000012251	methionine synthase	P,C,F	GO:0009086;GO:0042558;GO:0005622;GO:0005737;GO:0008270;GO:0046872;GO:0031419;GO:0008705;GO:0008898	methionine biosynthetic process;pteridine-containing compound metabolic process;intracellular;cytoplasm;zinc ion binding;metal ion binding;cobalamin binding;methionine synthase activity;homocysteine S-methyltransferase activity	GO:0034641;GO:0005575;GO:0005622;GO:0005623;GO:0044281;GO:0009058;GO:0006520;GO:0006790	cellular nitrogen compound metabolic process;cellular_component;intracellular;cell;small molecule metabolic process;biosynthetic process;cellular amino acid metabolic process;sulfur compound metabolic process	MK	Milk	.	.	HO	.	.	.	10	7	3	3	8	6	2	2	3	1	0	0	4	2	1	1
chr28	24459682	24483101	+	DDX21	NM_001083527	ENSBTAG00000014558	nucleolar RNA helicase 2	C,F	GO:0005634;GO:0003676;GO:0005524;GO:0016787;GO:0004386;GO:0008026;GO:0003677;GO:0003723	nucleus;nucleic acid binding;ATP binding;hydrolase activity;helicase activity;ATP-dependent helicase activity;DNA binding;RNA binding	GO:0005575;GO:0005622;GO:0005623;GO:0005634;GO:0043226	cellular_component;intracellular;cell;nucleus;organelle	.	.	.	.	.	.	.	.	10	10	4	4	6	6	1	1	5	5	2	2	3	3	2	2
chr28	24995169	25007457	-	TACR2	NM_174469	ENSBTAG00000021664	Substance-K receptor	P,C,F	GO:0007165;GO:0007186;GO:0007217;GO:0016020;GO:0016021;GO:0005886;GO:0004872;GO:0004871;GO:0004930;GO:0004995	signal transduction;G-protein coupled receptor signaling pathway;tachykinin receptor signaling pathway;membrane;integral to membrane;plasma membrane;receptor activity;signal transducer activity;G-protein coupled receptor activity;tachykinin receptor activity	GO:0005575;GO:0005623;GO:0005886;GO:0007165	cellular_component;cell;plasma membrane;signal transduction	.	.	.	.	.	.	.	.	2	2	1	1	1	1	0	0	1	1	1	1	0	0	0	0
chr28	26960423	27353335	+	CDH23	NM_001191206	.	cadherin-related 23	.	.	.	.	.	.	.	.	.	.	.	.	.	8	6	0	0	5	4	0	0	4	2	0	0	4	2	0	0
chr28	42470564	42533867	-	FRMPD2	XM_002698950	ENSBTAG00000005568	FERM and PDZ domain containing 2	P,C,F	GO:0070830;GO:0005856;GO:0005923;GO:0016323;GO:0005488;GO:0005515;GO:0005545	tight junction assembly;cytoskeleton;tight junction;basolateral plasma membrane;binding;protein binding;1-phosphatidylinositol binding	GO:0005575;GO:0005622;GO:0005623;GO:0043226;GO:0005856	cellular_component;intracellular;cell;organelle;cytoskeleton	.	.	.	.	.	.	.	.	13	5	1	1	7	1	0	0	2	1	0	0	9	5	1	1
chr28	42930977	43157448	+	WDFY4	NM_001205945	.	WDFY family member 4	.	.	.	.	.	.	.	.	.	.	.	.	.	19	9	3	3	17	7	3	3	12	5	0	0	11	3	0	0
chr28	43103336	43120530	-	LRRC18	NM_001077058	ENSBTAG00000005996	leucine-rich repeat-containing protein 18	F	GO:0005515	protein binding			.	.	.	.	.	.	.	.	1	0	0	0	1	0	0	0	0	0	0	0	0	0	0	0
chr28	43594133	43826630	-	ERCC6	NM_001191343	.	excision repair cross-complementing rodent repair deficiency%2C complementation group 6	.	.	.	.	.	.	.	.	.	.	.	.	.	11	5	2	2	10	4	1	1	1	1	1	1	0	0	0	0
chr28	44027844	44142511	-	PARG	NM_174138	ENSBTAG00000023018	poly(ADP-ribose) glycohydrolase	P,C,F	GO:0006974;GO:0005975;GO:0016045;GO:0005634;GO:0005829;GO:0043231;GO:0004649	response to DNA damage stimulus;carbohydrate metabolic process;detection of bacterium;nucleus;cytosol;intracellular membrane-bounded organelle;poly(ADP-ribose) glycohydrolase activity	GO:0006950;GO:0005575;GO:0005622;GO:0005623;GO:0005737;GO:0005829;GO:0005634;GO:0043226;GO:0005975	response to stress;cellular_component;intracellular;cell;cytoplasm;cytosol;nucleus;organelle;carbohydrate metabolic process	.	.	.	.	.	.	.	.	1	1	1	1	1	1	1	1	0	0	0	0	0	0	0	0
chr28	44577641	44578544	+	LOC618139	XM_002698956	ENSBTAG00000009763	Uncharacterized protein	P,C,F	GO:0007186;GO:0050911;GO:0016021;GO:0004984	G-protein coupled receptor signaling pathway;detection of chemical stimulus involved in sensory perception of smell;integral to membrane;olfactory receptor activity	GO:0005575;GO:0005623;GO:0007165;GO:0050877	cellular_component;cell;signal transduction;neurological system process	.	.	.	.	.	.	.	.	7	1	3	1	5	0	2	0	0	0	0	0	2	1	1	1
chr29	5424633	5425863	+	LOC100139585	XM_001787480	ENSBTAG00000046740		F	GO:0003677	DNA binding			.	.	.	.	.	.	.	.	18	14	4	4	16	12	3	3	3	2	0	0	5	4	1	1
chr29	5585600	5586836	+	LOC100140569	XM_001787875	.	.	.	.	.	.	.	.	.	.	.	.	.	.	.	21	21	10	10	14	14	6	6	3	3	0	0	6	6	4	4
chr29	5601743	5604478	-	LOC786488	XM_001254149	ENSBTAG00000046789	Uncharacterized protein						.	.	.	.	.	.	.	.	31	28	6	6	19	16	5	5	26	23	5	5	16	13	2	2
chr29	5601743	5604478	-	LOC788412	XM_001255483	ENSBTAG00000046789	Uncharacterized protein						.	.	.	.	.	.	.	.	31	28	6	6	19	16	5	5	26	23	5	5	16	13	2	2
chr29	5782921	5811204	-	TRIM43B	XM_002699040	.	tripartite motif containing 43B	.	.	.	.	.	.	.	.	.	.	.	.	.	10	7	3	2	10	7	3	2	3	2	0	0	3	2	0	0
chr29	13015498	13071345	-	LOC522004	XM_003584227	.	.	.	.	.	.	.	.	.	.	.	.	.	.	.	5	3	3	3	5	3	3	3	1	0	0	0	4	2	2	2
chr29	26881493	26897872	+	E2F8	NM_001191234	.	E2F transcription factor 8	.	.	.	.	.	.	.	.	.	.	.	.	.	3	1	2	1	2	0	1	0	1	0	0	0	1	1	1	1
chr29	27282020	27294853	+	IGSF22	XM_003584235	.	.	.	.	.	.	.	.	.	.	.	.	.	.	.	2	0	0	0	2	0	0	0	0	0	0	0	0	0	0	0
chr29	27785005	27785953	-	LOC513770	XM_002699109	.	olfactory receptor%2C family 6%2C subfamily M%2C member 1-like	.	.	.	.	.	.	.	.	.	.	.	.	.	6	6	2	2	5	5	2	2	0	0	0	0	1	1	0	0
chr29	27803396	27804344	-	LOC504490	XM_002699110	.	olfactory receptor%2C family 6%2C subfamily M%2C member 1-like	.	.	.	.	.	.	.	.	.	.	.	.	.	5	3	0	0	5	3	0	0	0	0	0	0	1	0	0	0
chr29	27903024	27907696	-	LOC522385	XM_002699119	ENSBTAG00000033508	olfactory receptor, family 10, subfamily S, member 1	P,C,F	GO:0007186;GO:0050911;GO:0016021;GO:0004984	G-protein coupled receptor signaling pathway;detection of chemical stimulus involved in sensory perception of smell;integral to membrane;olfactory receptor activity	GO:0005575;GO:0005623;GO:0007165;GO:0050877	cellular_component;cell;signal transduction;neurological system process	.	.	.	.	.	.	.	.	12	12	4	4	8	8	2	2	9	9	3	3	5	5	0	0
chr29	28011091	28012024	-	LOC782366	XM_001251011	ENSBTAG00000022384	Uncharacterized protein	P,C,F	GO:0007186;GO:0050911;GO:0016021;GO:0004984	G-protein coupled receptor signaling pathway;detection of chemical stimulus involved in sensory perception of smell;integral to membrane;olfactory receptor activity	GO:0005575;GO:0005623;GO:0007165;GO:0050877	cellular_component;cell;signal transduction;neurological system process	.	.	.	.	.	.	.	.	28	25	6	6	21	18	2	2	14	11	2	2	20	17	5	5
chr29	28360902	28361550	-	LOC506960	XM_002699158	ENSBTAG00000006629		P,C	GO:0007186;GO:0016021	G-protein coupled receptor signaling pathway;integral to membrane	GO:0005575;GO:0005623;GO:0007165	cellular_component;cell;signal transduction	.	.	.	.	.	.	.	.	2	1	2	1	2	1	2	1	0	0	0	0	0	0	0	0
chr29	28724380	28725307	-	LOC782221	XM_001250834	.	.	.	.	.	.	.	.	.	.	.	.	.	.	.	19	6	5	2	18	6	4	2	7	2	2	0	6	0	2	0
chr29	29037952	29038672	-	LOC100301297	XM_003584241	.	.	.	.	.	.	.	.	.	.	.	.	.	.	.	20	12	20	12	13	7	13	7	12	5	12	5	7	3	7	3
chr29	29275474	29276422	-	OR8B8	XM_002699208	ENSBTAG00000038345	Uncharacterized protein	P,C,F	GO:0007165;GO:0007186;GO:0050911;GO:0016021;GO:0004872;GO:0004871;GO:0004930;GO:0004984	signal transduction;G-protein coupled receptor signaling pathway;detection of chemical stimulus involved in sensory perception of smell;integral to membrane;receptor activity;signal transducer activity;G-protein coupled receptor activity;olfactory receptor activity	GO:0005575;GO:0005623;GO:0007165;GO:0050877	cellular_component;cell;signal transduction;neurological system process	.	.	.	.	.	.	.	.	3	2	1	0	3	2	1	0	1	0	1	0	1	0	1	0
chr29	29307651	29308587	-	LOC782797	XM_001251454	ENSBTAG00000047716		P,C	GO:0007186;GO:0016021	G-protein coupled receptor signaling pathway;integral to membrane	GO:0005575;GO:0005623;GO:0007165	cellular_component;cell;signal transduction	.	.	.	.	.	.	.	.	2	2	2	2	1	1	1	1	1	1	1	1	0	0	0	0
chr29	29374613	29375555	-	LOC507269	XM_002699194	ENSBTAG00000022376	Uncharacterized protein	P,C,F	GO:0007165;GO:0007186;GO:0050911;GO:0016021;GO:0004872;GO:0004871;GO:0004930;GO:0004984	signal transduction;G-protein coupled receptor signaling pathway;detection of chemical stimulus involved in sensory perception of smell;integral to membrane;receptor activity;signal transducer activity;G-protein coupled receptor activity;olfactory receptor activity	GO:0005575;GO:0005623;GO:0007165;GO:0050877	cellular_component;cell;signal transduction;neurological system process	.	.	.	.	.	.	.	.	6	4	2	2	6	4	2	2	0	0	0	0	0	0	0	0
chr29	29378998	29398058	+	LOC513333	XM_002699195	ENSBTAG00000039676	Uncharacterized protein	P,C,F	GO:0007165;GO:0007186;GO:0050911;GO:0016021;GO:0004872;GO:0004871;GO:0004930;GO:0004984	signal transduction;G-protein coupled receptor signaling pathway;detection of chemical stimulus involved in sensory perception of smell;integral to membrane;receptor activity;signal transducer activity;G-protein coupled receptor activity;olfactory receptor activity	GO:0005575;GO:0005623;GO:0007165;GO:0050877	cellular_component;cell;signal transduction;neurological system process	.	.	.	.	.	.	.	.	3	0	2	0	3	0	2	0	0	0	0	0	0	0	0	0
chr29	29402558	29403500	-	LOC513334	XM_002699196	ENSBTAG00000038182		P,C	GO:0007186;GO:0016021	G-protein coupled receptor signaling pathway;integral to membrane	GO:0005575;GO:0005623;GO:0007165	cellular_component;cell;signal transduction	.	.	.	.	.	.	.	.	4	2	0	0	4	2	0	0	0	0	0	0	0	0	0	0
chr29	30530466	30544905	+	EI24	NM_001075965	ENSBTAG00000007202	etoposide-induced protein 2.4 homolog	P	GO:0042493;GO:0006917;GO:0030308	response to drug;induction of apoptosis;negative regulation of cell growth			.	.	.	.	.	.	.	.	23	15	10	6	10	4	4	1	12	8	5	3	13	7	6	3
chr29	30794780	30797254	-	PUS3	NM_001034512	ENSBTAG00000014339	tRNA pseudouridine synthase 3	P,F	GO:0008033;GO:0001522;GO:0009451;GO:0031119;GO:0016853;GO:0003723;GO:0009982	tRNA processing;pseudouridine synthesis;RNA modification;tRNA pseudouridine synthesis;isomerase activity;RNA binding;pseudouridine synthase activity	GO:0034641;GO:0006399	cellular nitrogen compound metabolic process;tRNA metabolic process	.	.	.	.	.	.	.	.	1	0	1	0	1	0	1	0	0	0	0	0	0	0	0	0
chr29	33987872	34116825	-	ARHGAP32	NM_001192087	.	Rho GTPase activating protein 32	.	.	.	.	.	.	.	.	.	.	.	.	.	4	4	1	1	3	3	1	1	0	0	0	0	1	1	0	0
chr29	38795089	38811195	+	MS4A8B	NM_001034056	ENSBTAG00000009289	membrane-spanning 4-domains, subfamily A, member 8B	C	GO:0016021	integral to membrane	GO:0005575;GO:0005623	cellular_component;cell	.	.	.	.	.	.	.	.	2	1	1	1	2	1	1	1	0	0	0	0	0	0	0	0
chr29	38826056	38843756	+	MS4A18	NM_001101992	ENSBTAG00000038312	Membrane-spanning 4-domains subfamily A member 18	C	GO:0016020;GO:0016021	membrane;integral to membrane	GO:0005575;GO:0005623	cellular_component;cell	.	.	.	.	.	.	.	.	2	1	0	0	2	1	0	0	0	0	0	0	0	0	0	0
chr29	39051622	39096147	+	CD6	XM_002699258	ENSBTAG00000018367	Uncharacterized protein	C,F	GO:0009986;GO:0016020;GO:0005044;GO:0005515	cell surface;membrane;scavenger receptor activity;protein binding	GO:0005575;GO:0005623	cellular_component;cell	.	.	.	.	.	.	.	.	5	5	4	4	5	5	4	4	0	0	0	0	2	2	2	2
chr29	39162786	39184343	+	CD5	NM_173899	ENSBTAG00000013730	T-cell surface glycoprotein CD5	P,C,F	GO:0031295;GO:0008624;GO:0016020;GO:0016021;GO:0005886;GO:0009897;GO:0005044;GO:0005515	T cell costimulation;induction of apoptosis by extracellular signals;membrane;integral to membrane;plasma membrane;external side of plasma membrane;scavenger receptor activity;protein binding	GO:0005575;GO:0005623;GO:0005886;GO:0002376	cellular_component;cell;plasma membrane;immune system process	DR	Disease resistance	.	.	.	.	.	.	1	1	1	1	1	1	1	1	0	0	0	0	0	0	0	0
chr29	39527634	39536394	-	LOC100335576	XM_002705899	ENSBTAG00000046127	pregnancy-associated glycoprotein 5	P,F	GO:0006508;GO:0004190	proteolysis;aspartic-type endopeptidase activity			.	.	.	.	.	.	.	.	6	6	4	4	3	3	2	2	3	3	2	2	2	2	1	1
chr29	39592608	39601613	-	PAG18	NM_176626	ENSBTAG00000039036	pregnancy-associated glycoprotein 18	P,F	GO:0006508;GO:0016787;GO:0008233;GO:0004190	proteolysis;hydrolase activity;peptidase activity;aspartic-type endopeptidase activity			.	.	.	.	.	.	.	.	11	11	5	5	8	8	4	4	2	2	1	1	6	6	2	2
chr29	40332514	40341845	-	PAG1	NM_174411	ENSBTAG00000037908	Pregnancy-associated glycoprotein 1	P,C,F	GO:0006508;GO:0005576;GO:0005615;GO:0016787;GO:0008233;GO:0004190	proteolysis;extracellular region;extracellular space;hydrolase activity;peptidase activity;aspartic-type endopeptidase activity	GO:0005575;GO:0005576;GO:0005615	cellular_component;extracellular region;extracellular space	FE	Fecundity	.	.	.	.	.	.	10	8	0	0	7	7	0	0	0	0	0	0	7	5	0	0
chr29	40748791	40761773	-	LOC520130	XM_003588037	.	pregnancy-associated glycoprotein 5-like	.	.	.	.	.	.	.	.	.	.	.	.	.	12	10	6	4	12	10	6	4	1	1	0	0	3	2	2	1
chr29	41279304	41287415	+	LOC617765	XM_001788329	.	.	.	.	.	.	.	.	.	.	.	.	.	.	.	6	0	3	0	6	0	3	0	2	0	2	0	2	0	2	0
chr29	41348372	41360897	+	LOC524173	XM_002699310	.	pepsinogen 5%2C group I %28pepsinogen A%29-like	.	.	.	.	.	.	.	.	.	.	.	.	.	7	0	2	0	6	0	1	0	1	0	1	0	1	0	1	0
chr29	41991384	42028404	+	FADS2	NM_001083444	ENSBTAG00000015505	Fatty acid desaturase 2	P,C,F	GO:0006810;GO:0055114;GO:0006629;GO:0006633;GO:0008610;GO:0022900;GO:0016020;GO:0016021;GO:0005783;GO:0005789;GO:0016491;GO:0005506;GO:0020037;GO:0004768;GO:0016717	transport;oxidation-reduction process;lipid metabolic process;fatty acid biosynthetic process;lipid biosynthetic process;electron transport chain;membrane;integral to membrane;endoplasmic reticulum;endoplasmic reticulum membrane;oxidoreductase activity;iron ion binding;heme binding;stearoyl-CoA 9-desaturase activity;oxidoreductase activity, acting on paired donors, with oxidation of a pair of don…	GO:0005575;GO:0005622;GO:0005623;GO:0005737;GO:0006629;GO:0044281;GO:0006810;GO:0009058;GO:0043226;GO:0005783;GO:0006091	cellular_component;intracellular;cell;cytoplasm;lipid metabolic process;small molecule metabolic process;transport;biosynthetic process;organelle;endoplasmic reticulum;generation of precursor metabolites and energy	.	.	.	.	.	.	.	.	39	32	13	12	30	23	10	9	20	18	4	3	22	16	6	5
chr29	43458945	43471657	+	LOC100296625	XM_002699375	.	phospholipase A2%2C group XVI-like	.	.	.	.	.	.	.	.	.	.	.	.	.	8	8	2	2	7	7	1	1	0	0	0	0	4	4	2	2
chr29	44082932	44083368	+	LOC100294785	XM_002684553	ENSBTAG00000006386	Uncharacterized protein	P,C,F	GO:0006412;GO:0005622;GO:0005840;GO:0003735	translation;intracellular;ribosome;structural constituent of ribosome	GO:0005575;GO:0005622;GO:0005623;GO:0005737;GO:0009058;GO:0043226;GO:0006412;GO:0005840	cellular_component;intracellular;cell;cytoplasm;biosynthetic process;organelle;translation;ribosome	.	.	.	.	.	.	.	.	1	1	1	1	1	1	1	1	0	0	0	0	0	0	0	0
chr29	49272214	49347225	+	PPFIA1	NM_001191377	.	protein tyrosine phosphatase%2C receptor type%2C f polypeptide %28PTPRF%29%2C interacting protein %28liprin%29%2C alpha 1	.	.	.	.	.	.	.	.	.	.	.	.	.	20	18	12	11	8	6	4	3	8	7	6	5	8	8	5	5
chr29	50397601	50422816	+	TNFRSF10A	XM_002699444	ENSBTAG00000039129	TNFRSF10A proteinUncharacterized protein	F	GO:0005488	binding			.	.	.	.	.	.	.	.	10	7	1	0	9	6	1	0	3	1	1	0	2	0	0	0
chr29	50426968	50480177	+	CARS	NM_001103249	ENSBTAG00000010777	cysteinyl-tRNA synthetase, cytoplasmic	P,C,F	GO:0006418;GO:0006423;GO:0005737;GO:0005829;GO:0000166;GO:0005524;GO:0004812;GO:0004817	tRNA aminoacylation for protein translation;cysteinyl-tRNA aminoacylation;cytoplasm;cytosol;nucleotide binding;ATP binding;aminoacyl-tRNA ligase activity;cysteine-tRNA ligase activity	GO:0034641;GO:0005575;GO:0005622;GO:0005623;GO:0005737;GO:0005829;GO:0044281;GO:0009058;GO:0006520;GO:0006399;GO:0006412	cellular nitrogen compound metabolic process;cellular_component;intracellular;cell;cytoplasm;cytosol;small molecule metabolic process;biosynthetic process;cellular amino acid metabolic process;tRNA metabolic process;translation	.	.	.	.	.	.	.	.	4	3	0	0	3	2	0	0	0	0	0	0	2	2	0	0
chrX	56602558	56621182	-	UBA1	NM_001102477	ENSBTAG00000016764	Ubiquitin-like modifier-activating enzyme 1	P,F	GO:0006464;GO:0000166;GO:0005524;GO:0003824;GO:0005488;GO:0016874;GO:0008641;GO:0005515	protein modification process;nucleotide binding;ATP binding;catalytic activity;binding;ligase activity;small protein activating enzyme activity;protein binding	GO:0006464	protein modification process	.	.	.	.	.	HW	BL	HO	46	46	25	25	38	38	22	22	24	24	12	12	31	31	13	13
chrX	60781232	60820111	-	LOC613728	XM_864777	.	.	.	.	.	.	.	.	.	.	.	.	HW	BL	HO	22	8	8	3	20	7	7	2	5	1	2	1	7	1	2	0
chrX	69441635	69445694	-	LOC521092	XM_002700243	.	ring finger protein%2C LIM domain interacting-like	.	.	.	.	.	.	.	.	.	.	HW	BL	HO	89	54	8	6	80	45	8	6	42	19	1	0	56	29	2	0
