# Supplementary material for: Whole-genome resequencing of Hanwoo (Korean cattle) and insight into regions of homozygosity
Source: BMC Genomics. 2013 Jul 30;14:519. doi: 10.1186/1471-2164-14-519 (PMC3750754; doi:10.1186/1471-2164-14-519)
Supplement: Additional file 9 — Summary of ROHs for the three breeds. For each ROH region, the genomic position, chip ROH concordance, gene count, trait association, NS/SS/I variations, and breed-specific NS/SS/I variations are described. [file 1471-2164-14-519-S9.xlsx]

## Sheet: Sheet1
ROH_ID	Breed	CHROM	START	END	SIZE	CHIP_ROH(HW)	CHIP_ROH(BA)	CHIP_ROH(HO)	GENE_COUNT	TRAIT_COUNT	TRAIT_ID	TRAIT_GENE	NS/SS/I	Novel	Damage	DNovel	HW_NSSSI	HW_Novel	HW_Damage	HW_DNovel	BA_NSSSI	BA_Novel	BA_Damage	BA_DNovel	HO_NSSSI	HO_Novel	HO_Damage	HO_DNovel
HW_ROH_1	Hanwoo	chr2	12400000	32000000	19600000	HW_CHIP_ROH_14	.	HO_CHIP_ROH_10	118	4	MT	PDK1,HAT1,TTN,CHRNA1	227	160	130	98	103	66	47	33	112	82	65	51	116	66	60	36
HW_ROH_2	Hanwoo	chr2	66800000	103600000	36800000	HW_CHIP_ROH_16.2,HW_CHIP_ROH_17,HW_CHIP_ROH_19	BA_CHIP_ROH_11,BA_CHIP_ROH_12.1,BA_CHIP_ROH_12.2,BA_CHIP_ROH_13,BA_CHIP_ROH_14	HO_CHIP_ROH_16,HO_CHIP_ROH_17	152	7	MT,DR	DBI,CTLA4,CD28,IDH1,ALS2,MYL1,ACADL	253	157	95	76	125	68	43	34	106	60	34	27	142	77	43	29
HW_ROH_3	Hanwoo	chr2	109600000	112000000	2400000	.	.	.	63	3	MT,DR	PRKAG3,DES,SLC11A1	65	36	21	18	42	16	12	9	31	17	9	8	23	9	4	3
HW_ROH_4	Hanwoo	chr5	24000000	30400000	6400000	.	BA_CHIP_ROH_32	.	98	3	MT	SP1,RARG,SOCS2	109	72	40	32	59	35	18	13	50	31	20	15	48	25	20	12
HW_ROH_5	Hanwoo	chr6	17200000	18000000	800000	.	.	.	4	0			4	3	1	1	0	0	0	0	2	2	1	1	3	2	0	0
HW_ROH_6	Hanwoo	chr10	73200000	73600000	400000	HW_CHIP_ROH_52	.	.	3	0			3	2	0	0	1	0	0	0	3	2	0	0	1	0	0	0
HW_ROH_7	Hanwoo	chr12	40800000	41600000	800000	.	.	.	1	0			0	0	0	0	0	0	0	0	0	0	0	0	0	0	0	0
HW_ROH_8	Hanwoo	chr13	37200000	42000000	4800000	.	.	.	40	0			66	47	33	25	28	18	13	8	27	19	8	7	41	27	22	16
HW_ROH_9	Hanwoo	chr13	44000000	57200000	13200000	HW_CHIP_ROH_63.1,HW_CHIP_ROH_63.2,HW_CHIP_ROH_64	.	.	150	3	MT,DR	COL9A3,SIRPA,ATRN	241	170	97	81	146	92	60	48	109	70	36	25	142	95	52	43
HW_ROH_10	Hanwoo	chr14	41600000	42000000	400000	.	.	.	5	2	MT	FABP4,FABP5	7	1	0	0	5	1	0	0	3	0	0	0	4	0	0	0
HW_ROH_11	Hanwoo	chr16	68000000	72400000	4400000	.	.	.	34	0			33	18	10	7	20	10	6	4	11	6	2	1	15	8	5	3
HW_ROH_12	Hanwoo	chr19	64800000	65200000	400000	.	.	.	3	0			1	1	1	1	1	1	1	1	1	1	1	1	1	1	1	1
HW_ROH_13	Hanwoo	chr21	2400000	8400000	6000000	.	.	.	21	2	MT,DR	MEF2A,IGF1R	17	14	7	6	11	10	4	4	4	3	2	1	6	5	2	2
HW_ROH_14	Hanwoo	chr23	4800000	5200000	400000	.	.	.	0	0			0	0	0	0	0	0	0	0	0	0	0	0	0	0	0	0
HW_ROH_15	Hanwoo	chr24	47200000	57600000	10400000	.	.	.	43	0			75	54	45	35	44	28	25	18	34	20	19	11	33	23	18	14
HW_ROH_16	Hanwoo	chr28	16800000	24000000	7200000	.	.	.	18	0			32	27	20	20	23	19	16	16	5	4	3	3	13	11	6	6
BA_ROH_1	BlackAngus	chr1	400000	1600000	1200000	.	.	.	19	2	DR	IFNAR1,IL10RB	25	16	10	6	13	5	5	1	6	6	2	2	14	10	3	3
BA_ROH_2	BlackAngus	chr1	10400000	16000000	5600000	HW_CHIP_ROH_2	.	HO_CHIP_ROH_2,HO_CHIP_ROH_3	1	0			1	1	1	1	1	1	1	1	0	0	0	0	0	0	0	0
BA_ROH_3	BlackAngus	chr1	60400000	65600000	5200000	.	.	HO_CHIP_ROH_7	21	1	DR	CD80	14	12	7	7	5	3	3	3	6	6	4	4	5	5	2	2
BA_ROH_4	BlackAngus	chr1	103200000	105200000	2000000	HW_CHIP_ROH_11	.	.	3	0			9	8	5	5	4	3	3	3	6	5	3	3	5	4	2	2
BA_ROH_5	BlackAngus	chr2	88800000	97200000	8400000	.	BA_CHIP_ROH_11,BA_CHIP_ROH_12.1,BA_CHIP_ROH_12.2	.	64	3	MT,DR	CTLA4,CD28,ALS2	126	68	45	34	66	25	23	16	61	31	18	14	72	33	22	13
BA_ROH_6	BlackAngus	chr2	105600000	108000000	2400000	.	BA_CHIP_ROH_15	.	3	0			3	2	2	1	1	1	0	0	0	0	0	0	2	1	2	1
BA_ROH_7	BlackAngus	chr2	133200000	133600000	400000	.	.	.	12	0			23	15	11	8	17	10	8	5	10	6	5	3	5	2	3	2
BA_ROH_8	BlackAngus	chr3	19600000	20800000	1200000	.	.	.	26	1	MT	RORC	38	21	17	12	24	8	9	4	12	6	7	3	19	12	9	6
BA_ROH_9	BlackAngus	chr3	23200000	24400000	1200000	.	.	.	26	1	MT	PRKAB2	30	22	14	14	17	10	8	8	12	10	6	6	12	8	6	6
BA_ROH_10	BlackAngus	chr3	24800000	25600000	800000	.	.	.	8	1	MT	NOTCH2	23	14	10	8	14	9	6	6	4	1	1	1	12	5	3	1
BA_ROH_11	BlackAngus	chr3	51600000	56000000	4400000	.	.	.	39	0			65	38	31	23	37	19	16	11	22	15	13	10	36	19	11	9
BA_ROH_12	BlackAngus	chr3	66000000	68800000	2800000	HW_CHIP_ROH_24	.	.	1	0			0	0	0	0	0	0	0	0	0	0	0	0	0	0	0	0
BA_ROH_13	BlackAngus	chr3	79600000	80000000	400000	.	.	.	3	0			0	0	0	0	0	0	0	0	0	0	0	0	0	0	0	0
BA_ROH_14	BlackAngus	chr3	98800000	107600000	8800000	.	BA_CHIP_ROH_20	.	93	2	MT	CPT2,DIO1	125	89	46	41	91	64	33	29	44	33	11	10	51	32	17	14
BA_ROH_15	BlackAngus	chr3	117200000	119600000	2400000	.	.	.	26	1	DR	PSMB2	33	20	13	12	21	9	5	4	14	6	5	5	13	8	4	4
BA_ROH_16	BlackAngus	chr4	19200000	20400000	1200000	.	.	.	4	0			1	0	1	0	1	0	1	0	1	0	1	0	1	0	1	0
BA_ROH_17	BlackAngus	chr4	24400000	27600000	3200000	.	.	.	12	0			4	3	0	0	1	0	0	0	2	2	0	0	2	1	0	0
BA_ROH_18	BlackAngus	chr4	37600000	39200000	1600000	.	.	.	4	0			31	26	10	8	25	21	8	6	7	5	2	2	7	3	1	0
BA_ROH_19	BlackAngus	chr5	21200000	22800000	1600000	.	.	.	5	0			1	0	0	0	1	0	0	0	0	0	0	0	0	0	0	0
BA_ROH_20	BlackAngus	chr5	44000000	48000000	4000000	.	.	.	30	0			41	22	11	5	30	16	9	4	17	10	4	3	16	10	3	2
BA_ROH_21	BlackAngus	chr5	98800000	100400000	1600000	.	.	.	1	0			0	0	0	0	0	0	0	0	0	0	0	0	0	0	0	0
BA_ROH_22	BlackAngus	chr5	111200000	120400000	9200000	.	.	.	169	3	MT	SREBF2,FGF6,MCHR1	277	190	107	79	179	113	58	40	105	67	43	32	109	68	46	29
BA_ROH_23	BlackAngus	chr6	6800000	7600000	800000	.	.	.	6	0			22	13	15	10	15	7	10	6	9	6	5	3	10	8	7	6
BA_ROH_24	BlackAngus	chr7	46000000	47600000	1600000	.	.	.	13	0			8	2	2	2	6	0	0	0	4	2	2	2	4	0	0	0
BA_ROH_25	BlackAngus	chr7	68800000	74000000	5200000	.	.	.	30	2	MT,DR	ADRA1B,IL12B	31	18	22	13	17	8	12	6	11	5	7	3	15	8	9	5
BA_ROH_26	BlackAngus	chr7	86000000	88800000	2800000	.	BA_CHIP_ROH_44	.	6	1	MT	COX7C	4	2	3	1	2	1	2	1	0	0	0	0	3	1	2	0
BA_ROH_27	BlackAngus	chr8	1200000	2800000	1600000	.	.	.	8	0			10	5	5	3	7	2	4	2	5	2	1	1	6	2	3	1
BA_ROH_28	BlackAngus	chr8	8000000	8400000	400000	.	.	.	2	0			0	0	0	0	0	0	0	0	0	0	0	0	0	0	0	0
BA_ROH_29	BlackAngus	chr8	110000000	112000000	2000000	.	.	.	4	0			7	3	1	1	7	3	1	1	2	0	0	0	3	0	0	0
BA_ROH_30	BlackAngus	chr9	66000000	67200000	1200000	.	.	.	3	0			19	17	8	8	8	6	2	2	8	7	5	5	12	11	5	5
BA_ROH_31	BlackAngus	chr9	92000000	94000000	2000000	.	.	.	12	1	DR	ESR1	33	28	14	13	27	24	11	11	8	5	3	2	14	9	6	5
BA_ROH_32	BlackAngus	chr9	99200000	102400000	3200000	.	.	.	25	2	MT,DR	IGF2R,SOD2	45	31	26	18	31	22	21	14	9	6	4	4	21	13	8	5
BA_ROH_33	BlackAngus	chr10	32400000	34000000	1600000	.	.	.	5	0			2	2	0	0	0	0	0	0	0	0	0	0	2	2	0	0
BA_ROH_34	BlackAngus	chr10	46000000	46800000	800000	.	.	HO_CHIP_ROH_60.1	10	0			8	3	2	0	8	3	2	0	2	1	0	0	3	1	0	0
BA_ROH_35	BlackAngus	chr10	82800000	85200000	2400000	.	.	.	20	2	MT	ACTN1,SLC8A3	31	27	20	19	23	19	15	14	12	9	7	6	13	10	11	10
BA_ROH_36	BlackAngus	chr11	0	1200000	1200000	.	.	.	7	0			8	7	3	2	2	1	1	0	1	1	1	1	5	5	1	1
BA_ROH_37	BlackAngus	chr11	12000000	14800000	2800000	.	.	.	18	0			44	27	16	11	23	8	8	3	21	17	7	6	22	11	8	5
BA_ROH_38	BlackAngus	chr11	109200000	109600000	400000	.	.	.	21	0			27	20	13	8	17	10	8	3	9	8	5	4	3	3	1	1
BA_ROH_39	BlackAngus	chr12	4400000	5600000	1200000	.	.	.	0	0			0	0	0	0	0	0	0	0	0	0	0	0	0	0	0	0
BA_ROH_40	BlackAngus	chr12	19600000	20800000	1200000	.	.	.	10	0			13	11	4	4	11	9	4	4	4	3	2	2	9	7	3	3
BA_ROH_41	BlackAngus	chr12	56400000	58800000	2400000	.	.	.	2	0			0	0	0	0	0	0	0	0	0	0	0	0	0	0	0	0
BA_ROH_42	BlackAngus	chr13	8400000	9200000	800000	.	.	.	0	0			0	0	0	0	0	0	0	0	0	0	0	0	0	0	0	0
BA_ROH_43	BlackAngus	chr13	12400000	14800000	2400000	.	.	.	3	0			2	1	0	0	2	1	0	0	0	0	0	0	0	0	0	0
BA_ROH_44	BlackAngus	chr13	34000000	34800000	800000	.	.	.	4	0			9	6	3	3	9	6	3	3	1	0	0	0	2	1	1	1
BA_ROH_45	BlackAngus	chr13	67200000	68800000	1600000	.	.	.	18	2	MT,DR,MK	LBP,TGM2	42	18	19	10	32	13	13	6	11	6	2	2	16	6	4	2
BA_ROH_46	BlackAngus	chr14	3600000	4800000	1200000	.	.	.	1	0			6	6	1	1	5	5	1	1	5	5	1	1	1	1	1	1
BA_ROH_47	BlackAngus	chr14	24400000	26000000	1600000	.	.	.	6	0			10	9	2	2	5	4	0	0	8	8	2	2	2	2	0	0
BA_ROH_48	BlackAngus	chr15	1200000	1600000	400000	.	.	.	1	0			0	0	0	0	0	0	0	0	0	0	0	0	0	0	0	0
BA_ROH_49	BlackAngus	chr15	61200000	62400000	1200000	.	.	.	7	0			14	5	4	3	11	3	3	2	8	3	1	1	9	4	2	2
BA_ROH_50	BlackAngus	chr15	68800000	69600000	800000	HW_CHIP_ROH_68	.	.	0	0			0	0	0	0	0	0	0	0	0	0	0	0	0	0	0	0
BA_ROH_51	BlackAngus	chr15	72400000	74800000	2400000	.	.	.	16	0			16	11	10	8	13	8	9	7	3	1	2	1	10	5	5	3
BA_ROH_52	BlackAngus	chr16	24000000	24400000	400000	.	.	.	5	1	MT	CAPN2	0	0	0	0	0	0	0	0	0	0	0	0	0	0	0	0
BA_ROH_53	BlackAngus	chr16	35200000	39200000	4000000	HW_CHIP_ROH_71	BA_CHIP_ROH_79	.	40	1	MT	PLOD1	44	26	18	13	32	16	13	9	22	11	7	4	20	10	9	6
BA_ROH_54	BlackAngus	chr16	39600000	44800000	5200000	.	BA_CHIP_ROH_79	.	58	1	MT	SLC2A5	52	35	24	24	38	23	16	16	16	12	9	9	13	8	5	5
BA_ROH_55	BlackAngus	chr16	58400000	60400000	2000000	HW_CHIP_ROH_72	.	.	16	0			41	31	12	12	30	23	8	8	8	4	1	1	9	7	4	4
BA_ROH_56	BlackAngus	chr16	70800000	72000000	1200000	.	.	.	13	0			11	4	2	1	9	4	2	1	4	2	0	0	5	2	1	0
BA_ROH_57	BlackAngus	chr17	12400000	13200000	800000	.	.	.	3	0			1	1	1	1	0	0	0	0	1	1	1	1	0	0	0	0
BA_ROH_58	BlackAngus	chr18	9600000	10800000	1200000	.	.	.	15	0			21	17	5	4	11	7	1	0	9	9	2	2	6	5	2	2
BA_ROH_59	BlackAngus	chr18	39200000	39600000	400000	.	.	.	5	0			8	2	4	2	6	0	2	0	3	1	1	1	2	1	1	1
BA_ROH_60	BlackAngus	chr19	9600000	14000000	4400000	.	.	.	55	3	MT,DR	CCL3,ACACA,CCL5	71	40	30	23	48	23	19	13	20	11	13	8	37	17	16	11
BA_ROH_61	BlackAngus	chr19	19600000	20000000	400000	.	.	.	20	1	MT	VTN	19	14	5	5	8	5	3	3	8	6	2	2	11	6	1	1
BA_ROH_62	BlackAngus	chr20	26000000	30000000	4000000	.	BA_CHIP_ROH_86	.	14	1	MT	FST	17	12	9	8	7	5	3	3	6	3	2	1	8	4	4	4
BA_ROH_63	BlackAngus	chr20	38400000	42800000	4400000	.	.	.	33	1	MT,DR	PRLR	79	47	26	18	55	33	17	13	27	14	9	5	45	24	12	6
BA_ROH_64	BlackAngus	chr20	74800000	75600000	800000	.	.	.	14	0			28	18	15	10	23	14	13	8	12	7	5	3	6	3	2	1
BA_ROH_65	BlackAngus	chr21	28000000	28800000	800000	.	.	.	4	0			6	2	4	2	2	2	2	2	3	1	2	1	3	1	2	1
BA_ROH_66	BlackAngus	chr21	33600000	42400000	8800000	.	BA_CHIP_ROH_90	HO_CHIP_ROH_90	48	5	MT,DR	CYP1A1,CTSG,GZMH,GZMB,LOXL1	82	68	23	17	66	53	16	11	14	11	5	4	31	25	8	6
BA_ROH_67	BlackAngus	chr22	18000000	18400000	400000	.	.	.	5	1	FE	OXTR	2	1	0	0	0	0	0	0	1	1	0	0	1	0	0	0
BA_ROH_68	BlackAngus	chr22	37600000	38400000	800000	.	.	.	6	0			13	9	9	6	9	5	5	2	3	3	1	1	9	6	7	5
BA_ROH_69	BlackAngus	chr22	43600000	46400000	2800000	.	.	.	28	1	MT	PDHB	40	26	23	15	30	17	18	10	13	9	9	6	17	9	10	6
BA_ROH_70	BlackAngus	chr23	8400000	12400000	4000000	.	.	.	56	2	MT	PPARD,COX5B	47	34	15	13	30	17	12	10	14	10	2	2	24	18	6	5
BA_ROH_71	BlackAngus	chr25	25600000	27200000	1600000	.	.	.	9	1	DR	IL4R	27	17	5	4	18	10	2	1	7	6	3	3	11	7	2	2
BA_ROH_72	BlackAngus	chr25	41600000	42000000	400000	.	.	.	2	0			1	1	0	0	1	1	0	0	0	0	0	0	1	1	0	0
BA_ROH_73	BlackAngus	chr26	46000000	46800000	800000	.	.	.	6	0			6	2	1	0	5	1	1	0	3	1	0	0	1	0	0	0
BA_ROH_74	BlackAngus	chr27	30400000	31200000	800000	.	.	.	1	0			0	0	0	0	0	0	0	0	0	0	0	0	0	0	0	0
BA_ROH_75	BlackAngus	chr27	42400000	43200000	800000	.	.	HO_CHIP_ROH_102	0	0			0	0	0	0	0	0	0	0	0	0	0	0	0	0	0	0
BA_ROH_76	BlackAngus	chr28	12400000	16400000	4000000	.	.	.	16	0			18	17	13	13	5	5	4	4	7	6	3	3	11	10	9	9
BA_ROH_77	BlackAngus	chr29	7200000	10800000	3600000	.	.	.	20	2	MT	CTSC,ME3	31	26	10	9	20	16	6	5	16	14	5	5	14	10	3	2
BA_ROH_78	BlackAngus	chr29	36400000	36800000	400000	.	.	.	1	0			0	0	0	0	0	0	0	0	0	0	0	0	0	0	0	0
HO_ROH_1	Holstein	chr2	400000	6400000	6000000	.	.	.	42	0			71	48	29	15	40	20	15	2	32	22	14	10	36	23	13	5
HO_ROH_2	Holstein	chr2	97600000	98000000	400000	.	.	.	1	0			0	0	0	0	0	0	0	0	0	0	0	0	0	0	0	0
HO_ROH_3	Holstein	chr2	108400000	111200000	2800000	.	.	.	35	4	MT,DR	IGFBP2,PRKAG3,SLC11A1,IGFBP5	33	14	11	9	26	9	7	5	14	7	5	4	9	3	1	1
HO_ROH_4	Holstein	chr3	112800000	117200000	4400000	.	.	.	60	2	MT	COL8A2,COL9A2	67	37	16	15	43	17	5	4	23	10	4	4	27	14	7	7
HO_ROH_5	Holstein	chr4	113200000	115200000	2000000	.	.	.	1	0			2	2	1	1	2	2	1	1	0	0	0	0	0	0	0	0
HO_ROH_6	Holstein	chr4	118000000	122000000	4000000	.	.	.	27	1	MT	PRKAG2	39	22	18	10	23	10	11	4	20	13	11	7	14	7	6	4
HO_ROH_7	Holstein	chr5	12000000	12400000	400000	.	BA_CHIP_ROH_31	.	5	2	MT	MYF5,MYF6	12	7	5	4	8	3	2	1	4	2	1	1	9	5	3	2
HO_ROH_8	Holstein	chr5	30800000	61600000	30800000	HW_CHIP_ROH_28,HW_CHIP_ROH_29,HW_CHIP_ROH_30,HW_CHIP_ROH_31	BA_CHIP_ROH_33	.	292	6	MT,DR	PRKAG1,WNT1,SLC16A7,IFNG,PFKM,GPD1	428	261	184	117	293	146	115	55	190	109	82	56	168	79	73	42
HO_ROH_9	Holstein	chr5	64400000	81200000	16800000	.	.	HO_CHIP_ROH_29,HO_CHIP_ROH_30	137	6	MT,DR	CSF2RB,IGF1,MB,PMCH,PVALB,CACNG2	180	132	60	52	114	83	37	34	56	37	24	20	64	41	19	15
HO_ROH_10	Holstein	chr5	81600000	88000000	6400000	.	BA_CHIP_ROH_34	.	23	0			40	28	19	15	14	9	6	4	18	12	9	8	22	17	7	6
HO_ROH_11	Holstein	chr6	17600000	19200000	1600000	.	.	.	8	0			1	1	1	1	0	0	0	0	1	1	1	1	0	0	0	0
HO_ROH_12	Holstein	chr7	94000000	98000000	4000000	.	BA_CHIP_ROH_45	HO_CHIP_ROH_43	23	2	MT	CAST,PCSK1	61	36	20	15	45	24	17	12	19	11	4	4	21	14	3	3
HO_ROH_13	Holstein	chr7	106400000	112000000	5600000	.	.	.	16	0			36	25	24	16	24	15	15	8	9	7	4	4	20	11	15	8
HO_ROH_14	Holstein	chr8	0	5600000	5600000	.	BA_CHIP_ROH_46	.	19	0			24	11	11	7	20	7	10	6	7	3	3	2	8	3	4	1
HO_ROH_15	Holstein	chr8	6000000	8400000	2400000	.	.	.	22	2	MT	CTSB,FDFT1	216	197	33	27	159	140	24	18	90	80	7	7	152	139	9	9
HO_ROH_16	Holstein	chr8	37200000	64800000	27600000	.	BA_CHIP_ROH_50	HO_CHIP_ROH_47	160	6	MT,DR	ANXA1,VLDLR,CD72,TPM2,SMARCA2,ALDH1A1	203	145	79	68	145	98	53	44	64	41	25	21	61	35	14	11
HO_ROH_17	Holstein	chr9	19600000	24400000	4800000	.	BA_CHIP_ROH_57	.	16	0			27	21	6	6	13	8	2	2	13	12	4	4	5	3	1	1
HO_ROH_18	Holstein	chr10	36000000	36800000	800000	.	.	HO_CHIP_ROH_58	25	0			36	26	16	14	22	15	9	8	12	6	4	2	10	8	6	6
HO_ROH_19	Holstein	chr10	100000000	102000000	2000000	.	.	.	1	0			0	0	0	0	0	0	0	0	0	0	0	0	0	0	0	0
HO_ROH_20	Holstein	chr11	7600000	9200000	1600000	.	.	.	4	0			3	1	1	0	3	1	1	0	0	0	0	0	1	0	1	0
HO_ROH_21	Holstein	chr11	93200000	110000000	16800000	.	BA_CHIP_ROH_67	.	289	4	MT,DR	PSMB7,CRAT,NOTCH1,ENG	495	373	225	190	305	210	133	107	172	133	84	75	187	124	79	64
HO_ROH_22	Holstein	chr12	0	2000000	2000000	.	.	.	1	0			0	0	0	0	0	0	0	0	0	0	0	0	0	0	0	0
HO_ROH_23	Holstein	chr12	12800000	39200000	26400000	HW_CHIP_ROH_58	.	HO_CHIP_ROH_63,HO_CHIP_ROH_64	199	1	MT	SGCG	233	169	92	81	163	110	61	52	97	69	42	35	94	67	37	30
HO_ROH_24	Holstein	chr12	44400000	46000000	1600000	.	.	.	1	0			1	1	1	1	1	1	1	1	0	0	0	0	0	0	0	0
HO_ROH_25	Holstein	chr13	400000	1200000	800000	.	.	HO_CHIP_ROH_69	2	0			3	2	0	0	3	2	0	0	3	2	0	0	0	0	0	0
HO_ROH_26	Holstein	chr13	3200000	8000000	4800000	.	.	.	12	0			15	12	10	9	12	9	8	7	4	2	2	1	2	2	2	2
HO_ROH_27	Holstein	chr13	8400000	8800000	400000	.	.	.	0	0			0	0	0	0	0	0	0	0	0	0	0	0	0	0	0	0
HO_ROH_28	Holstein	chr13	18400000	36800000	18400000	.	.	.	100	3	MT	ITGB1,NEBL,PHYH	177	119	74	59	118	71	45	34	67	33	18	11	85	53	33	26
HO_ROH_29	Holstein	chr15	400000	3600000	3200000	HW_CHIP_ROH_65.1	.	.	11	2	DR	CASP4,CASP1	11	5	6	3	10	4	6	3	4	0	3	0	6	2	4	1
HO_ROH_30	Holstein	chr16	18000000	18400000	400000	.	.	.	1	0			10	9	0	0	7	6	0	0	3	3	0	0	3	2	0	0
HO_ROH_31	Holstein	chr16	74000000	77600000	3600000	.	.	.	22	0			123	58	37	22	99	43	23	14	50	16	13	7	58	21	15	8
HO_ROH_32	Holstein	chr17	18400000	22400000	4000000	.	.	.	18	0			10	4	4	3	6	2	2	1	6	1	2	1	6	1	2	1
HO_ROH_33	Holstein	chr17	63200000	64000000	800000	.	.	.	5	0			4	1	2	0	4	1	2	0	1	0	1	0	2	0	1	0
HO_ROH_34	Holstein	chr18	4000000	18000000	14000000	HW_CHIP_ROH_77	.	.	132	4	MT,DR,MK	MC1R,CYBA,CDH15,FOXC2	171	118	83	65	116	73	51	37	79	54	40	33	61	34	27	17
HO_ROH_35	Holstein	chr18	38000000	39600000	1600000	.	.	.	26	2	MT,FE	HP,CALB2	60	33	17	10	37	14	8	3	32	20	7	6	19	13	9	6
HO_ROH_36	Holstein	chr19	13200000	13600000	400000	.	.	.	6	0			6	5	3	3	4	3	2	2	0	0	0	0	3	3	2	2
HO_ROH_37	Holstein	chr20	4800000	10800000	6000000	.	.	.	40	0			96	68	34	30	54	33	15	13	50	32	19	15	45	22	9	8
HO_ROH_38	Holstein	chr20	12800000	17600000	4800000	.	BA_CHIP_ROH_85	.	19	0			26	20	11	10	14	10	3	3	17	13	8	7	9	7	3	3
HO_ROH_39	Holstein	chr21	40400000	62400000	22000000	.	.	.	156	4	MT,FE	SERPINA1,PSMA6,CFL2,SERPINA14	209	121	76	56	149	74	54	36	96	48	35	25	62	33	26	16
HO_ROH_40	Holstein	chr22	13600000	14400000	800000	.	.	.	6	0			5	3	1	1	4	2	1	1	3	1	0	0	1	0	0	0
HO_ROH_41	Holstein	chr22	26400000	34800000	8400000	.	.	.	22	0			15	8	7	4	7	2	4	2	5	2	0	0	11	6	4	3
HO_ROH_42	Holstein	chr23	38400000	47600000	9200000	.	.	.	50	0			73	46	28	20	55	35	18	15	33	17	11	5	32	16	10	6
HO_ROH_43	Holstein	chr24	44400000	45200000	800000	.	.	.	13	2	MT,DR	MC2R,MC5R	12	10	7	6	5	4	3	2	4	2	2	1	6	4	4	3
HO_ROH_44	Holstein	chr24	59600000	64800000	5200000	.	BA_CHIP_ROH_94	.	54	2	MT,DR	MC4R,BCL2	68	35	34	11	47	27	19	7	25	8	18	4	17	6	9	2
HO_ROH_45	Holstein	chr25	6400000	16800000	10400000	.	.	HO_CHIP_ROH_94	64	0			64	43	20	14	50	34	13	10	22	12	8	3	20	9	5	3
HO_ROH_46	Holstein	chr25	35200000	38400000	3200000	.	.	.	87	6	MT	ELN,HSPB1,PLOD3,GPC2,MDH2,SERPINE1	118	78	52	36	85	51	36	23	54	38	22	16	34	15	14	5
HO_ROH_47	Holstein	chr26	800000	7600000	6800000	HW_CHIP_ROH_93	.	HO_CHIP_ROH_96	13	0			13	13	7	7	4	4	1	1	6	6	4	4	6	6	3	3
HO_ROH_48	Holstein	chr27	10000000	36800000	26800000	.	BA_CHIP_ROH_97	.	134	3	MT,DR	ADRB3,CASP3,FGFR1	234	158	93	65	150	92	57	34	82	55	28	20	104	56	33	20
HO_ROH_49	Holstein	chr28	2000000	14800000	12800000	HW_CHIP_ROH_96	.	.	52	2	MT,MK	MTR,ACTN2	124	89	55	46	69	45	31	24	49	32	17	13	54	38	24	21
HO_ROH_50	Holstein	chr29	400000	3600000	3200000	.	.	.	10	0			16	13	12	10	10	7	9	7	11	8	10	8	10	9	7	6
HO_ROH_51	Holstein	chr29	6000000	10400000	4400000	.	.	.	21	2	MT	CTSC,ME3	34	29	12	11	21	17	7	6	17	15	5	5	15	11	4	3
