# Supplementary material for: Whole-genome resequencing of Hanwoo (Korean cattle) and insight into regions of homozygosity
Source: BMC Genomics. 2013 Jul 30;14:519. doi: 10.1186/1471-2164-14-519 (PMC3750754; doi:10.1186/1471-2164-14-519)
Supplement: Additional file 10 — Results of functional enrichment analysis results using Gene Ontology (GO). Excel spreadsheets of functional enrichment analyses on the basis of ‘Biological Processes’ GO annotation using DAVID for genes in the ROHs of the three breeds and for common genes in the ROHs of Hanwoo and Black Angus. [file 1471-2164-14-519-S10.xlsx]

## Sheet: HW
Gene Ontology (GO) terms	P-value	Genes list
GO:0009952~anterior/posterior pattern formation	0.00016526	HOXC6, HOXC11, HOXC13, HOXC4, HOXD4, BMPR2, SMAD4, NEUROD1, HOXD10
GO:0003002~regionalization	0.000247006	HOXC6, DLX1, HOXC11, HOXC13, HOXC4, HOXD4, BMPR2, SMAD4, NEUROD1, HOXD10
GO:0048598~embryonic morphogenesis	0.000806917	RARG, HOXC11, SP1, HOXC4, PRKRA, KIAA1715, ARFRP1, HOXD4, CASP8, BMPR2, SMAD4, HOXD10
GO:0007389~pattern specification process	0.00203531	HOXC6, DLX1, HOXC11, HOXC13, HOXC4, HOXD4, BMPR2, SMAD4, NEUROD1, HOXD10
GO:0050794~regulation of cellular process	0.00257655	ALS2, MEF2A, PLEKHM3, PPP2R5A, CRADD, HOXD10, CBX5, HOXC6, ZGPAT, CDCA7, GATA5, HOXC4, RALB, DNAJC5, RAB27B, ATOH7, GTPBP4, SATB2, RARG, SOCS2, STMN3, PROKR2, GPBAR1, TCFL5, HOXD4, NFE2L2, LRRK1, ARFGAP1, MAVS, ZNF133, ARFRP1, STK17B, BMPR2, NOSTRIN, ALS2CR8, NR2C1, CXXC1, DUSP19, ARPC2, PRKRA, TRAF5, FGD6, CFLAR, TAF4, NFE2, BHLHE23, EEF1A2, SMAD4, DLX1, ATF3, LAMA5, MAP2, ATF7, PCNA, FABP4, HSP…
GO:0019219~regulation of nucleobase, nucleoside, nucleotide and nucleic acid metabolic process	0.00266711	KCNH1, MEF2A, NIF3L1, FOXA2, PAX1, HOXD10, CBX5, FEV, HOXC6, ZGPAT, CDCA7, GATA5, HOXC4, SOX18, ATOH7, RTEL1, SATB2, GTPBP4, AVP, RARG, PRPF6, UBE2N, TARBP2, HOXC11, TCFL5, HOXC13, LOC539166, HOXD4, NFE2L2, PRNP, ZNF133, HAT1, NOSTRIN, ALS2CR8, CALCOCO1, NR2C1, CXXC1, IGF1R, STAT4, RQCD1, TCEA2, TAF4, NFE2, BHLHE23, CREB1, SMAD4, STAT1, SIRT1, DLX1, ATF3, SP1, IRF6, ATF7, PCNA, FABP4, NEUROD1, SP7
GO:0051171~regulation of nitrogen compound metabolic process	0.00311552	KCNH1, MEF2A, NIF3L1, FOXA2, PAX1, HOXD10, CBX5, FEV, HOXC6, ZGPAT, CDCA7, GATA5, HOXC4, SOX18, ATOH7, RTEL1, SATB2, GTPBP4, AVP, RARG, PRPF6, UBE2N, TARBP2, HOXC11, TCFL5, HOXC13, LOC539166, HOXD4, NFE2L2, PRNP, ZNF133, HAT1, NOSTRIN, ALS2CR8, CALCOCO1, NR2C1, CXXC1, IGF1R, STAT4, RQCD1, TCEA2, TAF4, NFE2, BHLHE23, CREB1, SMAD4, STAT1, SIRT1, DLX1, ATF3, SP1, IRF6, ATF7, PCNA, FABP4, NEUROD1, SP7
GO:0065007~biological regulation	0.00343506	ALS2, MEF2A, PLEKHM3, PPP2R5A, CRADD, HOXD10, CBX5, HOXC6, ZGPAT, CDCA7, GATA5, HOXC4, RALB, DNAJC5, RAB27B, ATOH7, CHRNA1, GTPBP4, SATB2, RARG, STMN3, SOCS2, PROKR2, TCFL5, GPBAR1, HOXD4, KIAA1715, NFE2L2, LRRK1, XRN2, MAVS, ARFGAP1, ZNF133, ARFRP1, STK17B, BMPR2, NOSTRIN, ALS2CR8, NR2C1, CXXC1, SLC11A1, DUSP19, ARPC2, PRKRA, TRAF5, FGD6, GAD1, CFLAR, TAF4, BHLHE23, NFE2, EEF1A2, SMAD4, UBE2E3, …
GO:0010556~regulation of macromolecule biosynthetic process	0.0041441	KCNH1, MEF2A, NIF3L1, FOXA2, PAX1, HOXD10, CBX5, FEV, HOXC6, ZGPAT, CDCA7, GATA5, HOXC4, TRMT6, SOX18, ATOH7, SATB2, GTPBP4, RARG, PRPF6, UBE2N, TARBP2, HOXC11, TCFL5, HOXC13, LOC539166, HOXD4, NFE2L2, PRNP, ZNF133, HAT1, NOSTRIN, ALS2CR8, CALCOCO1, NR2C1, CXXC1, IGF1R, STAT4, RQCD1, TCEA2, CD28, TAF4, NFE2, BHLHE23, CREB1, SMAD4, STAT1, SIRT1, DLX1, ATF3, SP1, IRF6, ATF7, PCNA, FABP4, NEUROD1, S…
GO:0048519~negative regulation of biological process	0.00439845	BMPR2, HAT1, NOSTRIN, CBX5, NR2C1, ZGPAT, KRT5, PRKRA, DNAJC5, KRT4, CFLAR, GTPBP4, RARG, STMN3, SOCS2, EEF1A2, VIL1, SMAD4, CTLA4, RGS19, FRZB, SIRT1, SELS, TARBP2, DLX1, IRF6, BTG1, MAP2, FABP4, HSPD1, ATP5A1, PRNP
GO:0031326~regulation of cellular biosynthetic process	0.0046982	KCNH1, MEF2A, NIF3L1, FOXA2, PAX1, HOXD10, CBX5, FEV, HOXC6, ZGPAT, CDCA7, GATA5, TRMT6, HOXC4, SOX18, ATOH7, SATB2, GTPBP4, AVP, RARG, PRPF6, UBE2N, TARBP2, HOXC11, TCFL5, HOXC13, LOC539166, HOXD4, NFE2L2, PRNP, ZNF133, HAT1, NOSTRIN, ALS2CR8, CALCOCO1, NR2C1, CXXC1, IGF1R, STAT4, RQCD1, TCEA2, CD28, TAF4, NFE2, BHLHE23, CREB1, SMAD4, STAT1, SIRT1, DLX1, ATF3, SP1, IRF6, ATF7, PCNA, FABP4, NEURO…
GO:0009889~regulation of biosynthetic process	0.00516896	KCNH1, MEF2A, NIF3L1, FOXA2, PAX1, HOXD10, CBX5, FEV, HOXC6, ZGPAT, CDCA7, GATA5, TRMT6, HOXC4, SOX18, ATOH7, SATB2, GTPBP4, AVP, RARG, PRPF6, UBE2N, TARBP2, HOXC11, TCFL5, HOXC13, LOC539166, HOXD4, NFE2L2, PRNP, ZNF133, HAT1, NOSTRIN, ALS2CR8, CALCOCO1, NR2C1, CXXC1, IGF1R, STAT4, RQCD1, TCEA2, CD28, TAF4, NFE2, BHLHE23, CREB1, SMAD4, STAT1, SIRT1, DLX1, ATF3, SP1, IRF6, ATF7, PCNA, FABP4, NEURO…
GO:0048523~negative regulation of cellular process	0.00544703	HAT1, NOSTRIN, CBX5, NR2C1, ZGPAT, KRT5, DNAJC5, KRT4, CFLAR, GTPBP4, RARG, STMN3, SOCS2, EEF1A2, VIL1, SMAD4, CTLA4, RGS19, FRZB, SIRT1, SELS, DLX1, IRF6, BTG1, MAP2, FABP4, HSPD1, ATP5A1, PRNP
GO:0006355~regulation of transcription, DNA-dependent	0.00546594	KCNH1, MEF2A, FOXA2, NIF3L1, ZNF133, HAT1, NOSTRIN, ALS2CR8, HOXD10, CALCOCO1, CBX5, FEV, NR2C1, HOXC6, ZGPAT, STAT4, GATA5, HOXC4, SOX18, TCEA2, SATB2, TAF4, NFE2, RARG, CREB1, SMAD4, STAT1, SIRT1, PRPF6, DLX1, HOXC11, ATF3, SP1, HOXC13, IRF6, LOC539166, ATF7, HOXD4, NEUROD1, SP7, NFE2L2, PRNP
GO:0009790~embryonic development	0.00685914	GINS1, RARG, ARFRP1, SMAD4, BMPR2, HOXD10, HOXC6, DLX1, HOXC11, SP1, HOXC4, KIAA1715, CASP8, HOXD4, PRKRA, ATP5A1
GO:0033043~regulation of organelle organization	0.00692091	UBE2N, ACTR3, STMN3, ARPC2, MAP2, VIL1, CD28, DSTN
GO:0050789~regulation of biological process	0.0069633	ALS2, MEF2A, PLEKHM3, PPP2R5A, CRADD, HOXD10, CBX5, HOXC6, ZGPAT, CDCA7, GATA5, HOXC4, RALB, DNAJC5, RAB27B, ATOH7, GTPBP4, SATB2, RARG, SOCS2, STMN3, PROKR2, GPBAR1, TCFL5, HOXD4, NFE2L2, LRRK1, ARFGAP1, MAVS, ZNF133, ARFRP1, STK17B, BMPR2, NOSTRIN, ALS2CR8, NR2C1, CXXC1, DUSP19, ARPC2, PRKRA, TRAF5, FGD6, CFLAR, TAF4, NFE2, BHLHE23, EEF1A2, SMAD4, UBE2E3, DLX1, ATF3, LAMA5, MAP2, ATF7, PCNA, FA…
GO:0051252~regulation of RNA metabolic process	0.00725933	KCNH1, MEF2A, FOXA2, NIF3L1, ZNF133, HAT1, NOSTRIN, ALS2CR8, HOXD10, CALCOCO1, CBX5, FEV, NR2C1, HOXC6, ZGPAT, STAT4, GATA5, HOXC4, SOX18, TCEA2, SATB2, TAF4, NFE2, RARG, CREB1, SMAD4, STAT1, SIRT1, PRPF6, DLX1, HOXC11, ATF3, SP1, HOXC13, IRF6, LOC539166, ATF7, HOXD4, NEUROD1, SP7, NFE2L2, PRNP
GO:0048706~embryonic skeletal system development	0.00759816	HOXC6, DLX1, SP1, HOXD4, HOXD10
GO:0044260~cellular macromolecule metabolic process	0.00763528	PRKAG3, MEF2A, HECW2, METAP2, STK35, CLK1, CDCA7, GATA5, INTS7, TRMT6, CASP8, STK39, DNAJC5, RTEL1, LOC615595, METTL8, CAMK1G, RARG, POLI, SOCS2, MYO3B, HERC4, LOC782266, PTPRN, CTNNA3, PRPF6, UBE2N, ADRM1, TARBP2, BTG1, PFDN5, LOC539166, PCMTD2, SNRPB, RNF25, NFE2L2, LRRK1, MAP3K12, XRN2, STK16, LOC784679, ELAC1, ZNF133, STK17B, BMPR2, HAT1, SMUG1, CALCOCO1, NR2C1, CXXC1, IGF1R, STAT4, DUSP19, S…
GO:0045935~positive regulation of nucleobase, nucleoside, nucleotide and nucleic acid metabolic process	0.00782697	MEF2A, TAF4, AVP, RARG, NIF3L1, SMAD4, CALCOCO1, HOXD10, PRPF6, UBE2N, IGF1R, GATA5, SP1, IRF6, NEUROD1, NFE2L2
GO:0045449~regulation of transcription	0.00971626	KCNH1, MEF2A, NIF3L1, FOXA2, PAX1, HOXD10, CBX5, FEV, HOXC6, ZGPAT, CDCA7, GATA5, HOXC4, SOX18, ATOH7, SATB2, RARG, PRPF6, UBE2N, TARBP2, HOXC11, TCFL5, HOXC13, LOC539166, HOXD4, NFE2L2, PRNP, ZNF133, HAT1, NOSTRIN, ALS2CR8, CALCOCO1, CXXC1, NR2C1, STAT4, RQCD1, TCEA2, TAF4, NFE2, BHLHE23, CREB1, SMAD4, STAT1, SIRT1, DLX1, ATF3, SP1, IRF6, ATF7, FABP4, NEUROD1, SP7
GO:0010468~regulation of gene expression	0.00982472	KCNH1, MEF2A, NIF3L1, FOXA2, PAX1, HOXD10, CBX5, FEV, HOXC6, ZGPAT, CDCA7, GATA5, HOXC4, TRMT6, SOX18, ATOH7, SATB2, GTPBP4, RARG, PRPF6, UBE2N, TARBP2, HOXC11, TCFL5, HOXC13, LOC539166, HOXD4, NFE2L2, PRNP, ZNF133, HAT1, NOSTRIN, ALS2CR8, CALCOCO1, NR2C1, CXXC1, STAT4, PRKRA, RQCD1, TCEA2, TAF4, NFE2, BHLHE23, CREB1, SMAD4, STAT1, SIRT1, DLX1, ATF3, SP1, IRF6, ATF7, FABP4, NEUROD1, SP7, HSPD1
GO:0051173~positive regulation of nitrogen compound metabolic process	0.010064	MEF2A, TAF4, AVP, RARG, NIF3L1, SMAD4, CALCOCO1, HOXD10, PRPF6, UBE2N, IGF1R, GATA5, SP1, IRF6, NEUROD1, NFE2L2
GO:0009887~organ morphogenesis	0.0111251	RARG, BMPR2, SMAD4, HOXD10, IGF1R, CRYGB, DLX1, SP1, HOXC13, HOXC4, CASP8, HOXD4, PRKRA, KRT71
GO:0060255~regulation of macromolecule metabolic process	0.0112153	KCNH1, MEF2A, NIF3L1, FOXA2, PAX1, HOXD10, CBX5, FEV, HOXC6, ZGPAT, CDCA7, GATA5, TRMT6, HOXC4, SOX18, ATOH7, RTEL1, SATB2, GTPBP4, RARG, PRPF6, UBE2N, TARBP2, HOXC11, TCFL5, HOXC13, LOC539166, HOXD4, NFE2L2, PRNP, ZNF133, HAT1, NOSTRIN, ALS2CR8, CALCOCO1, NR2C1, CXXC1, IGF1R, STAT4, PRKRA, RQCD1, TCEA2, CD28, TAF4, NFE2, BHLHE23, CREB1, SMAD4, STAT1, SIRT1, UBE2E3, DLX1, ATF3, SP1, IRF6, ATF7, P…
GO:0043170~macromolecule metabolic process	0.0116031	MEF2A, STK35, CLK1, CRADD, CDCA7, GATA5, INTS7, DNAJC5, STK39, LOC615595, RARG, POLI, SOCS2, MYO3B, ESPL1, PTPRN, CTNNA3, ADRM1, PCMTD2, RNF25, SNRPB, NFE2L2, LRRK1, XRN2, STK16, ELAC1, ZNF133, STK17B, BMPR2, NR2C1, CXXC1, DUSP19, PTK6, PRKRA, HSPE1, GINS1, CFLAR, TAF4, NFE2, ADAM23, EEF1A2, PTPN4, SMAD4, SSB, UBOX5, HNRNPA1, UBE2E3, ATF3, PPIG, LOC783376, ST8SIA5, MAP2, PCNA, HSPD1, SRMS, LOC100…
GO:0010629~negative regulation of gene expression	0.0118108	TARBP2, ZGPAT, DLX1, RARG, PRKRA, SMAD4, FABP4, HAT1, NOSTRIN, SIRT1, CBX5, NR2C1
GO:0048562~embryonic organ morphogenesis	0.0119875	RARG, SP1, HOXC4, PRKRA, HOXD4, HOXD10
GO:0007275~multicellular organismal development	0.0132162	MEF2A, ARFRP1, BMPR2, ABI2, HOXD10, HOXC6, PCSK2, CRYGB, IGF1R, KRT5, HOXC4, PRKRA, CASP8, SOX18, KRT4, CHRNA1, WNT6, SS18L1, IHH, GINS1, WNT10A, METTL8, RARG, STMN3, LOC790669, SMAD4, ITGA4, FRZB, PPDPF, DLX1, HOXC11, SP1, HOXC13, IRF6, KIAA1715, MAP2, HOXD4, HSD11B1, AAMP, NEUROD1, SP7, ATP5A1, HSPD1, KRT71
GO:0009987~cellular process	0.0143664	FASTKD1, MEF2A, FASTKD2, STK35, CLK1, CRADD, HOXD10, CBX5, CRYGB, CDCA7, GATA5, INTS7, LOC534520, DNAJC5, STK39, CHRNA1, SS18L1, LOC615595, CRLS1, MDH1B, ATG9A, POLI, RARG, STMN3, SOCS2, SGOL2, MYO3B, OLA1, ESPL1, PLK1S1, PDYN, PTPRN, PPDPF, CTNNA3, ADRM1, PCMTD2, SNRPB, RNF25, TUBA4A, NFE2L2, FASTKD5, LRRK1, XRN2, STK16, ELAC1, SCN1A, ME2, ZNF133, SNX5, MTX2, COPZ1, BMPR2, STK17B, NOSTRIN, DAAM1…
GO:0051493~regulation of cytoskeleton organization	0.0154219	ACTR3, STMN3, ARPC2, MAP2, VIL1, DSTN
GO:0080090~regulation of primary metabolic process	0.0191502	KCNH1, MEF2A, NIF3L1, FOXA2, PAX1, HOXD10, CBX5, FEV, HOXC6, ZGPAT, CDCA7, GATA5, TRMT6, HOXC4, SOX18, ATOH7, RTEL1, SATB2, GTPBP4, AVP, RARG, PRPF6, UBE2N, TARBP2, HOXC11, TCFL5, HOXC13, LOC539166, HOXD4, NFE2L2, PRNP, ZNF133, HAT1, NOSTRIN, ALS2CR8, CALCOCO1, NR2C1, CXXC1, IGF1R, STAT4, RQCD1, TCEA2, TAF4, NFE2, BHLHE23, CREB1, SMAD4, STAT1, SIRT1, UBE2E3, DLX1, ATF3, SP1, IRF6, ATF7, PCNA, FAB…
GO:0031328~positive regulation of cellular biosynthetic process	0.0198862	MEF2A, TAF4, AVP, RARG, NIF3L1, SMAD4, CALCOCO1, HOXD10, PRPF6, IGF1R, GATA5, SP1, IRF6, NEUROD1, NFE2L2, CD28
GO:0009891~positive regulation of biosynthetic process	0.0217631	MEF2A, TAF4, AVP, RARG, NIF3L1, SMAD4, CALCOCO1, HOXD10, PRPF6, IGF1R, GATA5, SP1, IRF6, NEUROD1, NFE2L2, CD28
GO:0007611~learning or memory	0.0248481	AAAS, PDE1B, ITGA5, GABRA5, ABI2
GO:0045934~negative regulation of nucleobase, nucleoside, nucleotide and nucleic acid metabolic process	0.0249734	ZGPAT, GTPBP4, DLX1, RARG, SMAD4, FABP4, HAT1, NOSTRIN, SIRT1, CBX5, NR2C1
GO:0048856~anatomical structure development	0.0250713	MEF2A, ARFRP1, BMPR2, ABI2, HOXD10, PCSK2, HOXC6, CRYGB, IGF1R, KRT5, HOXC4, PRKRA, CASP8, SOX18, KRT4, CHRNA1, SS18L1, GINS1, METTL8, RARG, STMN3, LOC790669, SMAD4, ITGA4, DLX1, HOXC11, SP1, HOXC13, IRF6, KIAA1715, MAP2, HOXD4, HSD11B1, AAMP, NEUROD1, SP7, HSPD1, KRT71
GO:0001501~skeletal system development	0.0253275	HOXC6, DLX1, HOXC11, SP1, HOXC4, PRKRA, HOXD4, SP7, HOXD10
GO:0045892~negative regulation of transcription, DNA-dependent	0.0253275	ZGPAT, DLX1, RARG, SMAD4, HAT1, NOSTRIN, SIRT1, CBX5, NR2C1
GO:0016458~gene silencing	0.0257888	TARBP2, PRKRA, HAT1, SIRT1
GO:0051253~negative regulation of RNA metabolic process	0.0264555	ZGPAT, DLX1, RARG, SMAD4, HAT1, NOSTRIN, SIRT1, CBX5, NR2C1
GO:0031323~regulation of cellular metabolic process	0.0265013	KCNH1, MEF2A, NIF3L1, FOXA2, PAX1, HOXD10, CBX5, FEV, HOXC6, ZGPAT, CDCA7, GATA5, TRMT6, HOXC4, SOX18, ATOH7, RTEL1, SATB2, GTPBP4, AVP, RARG, PRPF6, UBE2N, TARBP2, HOXC11, TCFL5, HOXC13, LOC539166, HOXD4, NFE2L2, PRNP, ZNF133, HAT1, NOSTRIN, ALS2CR8, CALCOCO1, NR2C1, CXXC1, IGF1R, STAT4, DUSP19, RQCD1, TCEA2, CD28, TAF4, NFE2, BHLHE23, CREB1, SMAD4, STAT1, SIRT1, DLX1, ATF3, SP1, IRF6, ATF7, PCN…
GO:0019222~regulation of metabolic process	0.0267043	KCNH1, MEF2A, NIF3L1, FOXA2, PAX1, HOXD10, CBX5, FEV, HOXC6, ZGPAT, CDCA7, GATA5, TRMT6, HOXC4, SOX18, ATOH7, RTEL1, SATB2, GTPBP4, AVP, RARG, PRPF6, UBE2N, TARBP2, HOXC11, TCFL5, HOXC13, LOC539166, HOXD4, NFE2L2, PRNP, ZNF133, HAT1, NOSTRIN, ALS2CR8, CALCOCO1, NR2C1, CXXC1, IGF1R, STAT4, DUSP19, PRKRA, RQCD1, TCEA2, CD28, TAF4, NFE2, BHLHE23, CREB1, SMAD4, STAT1, SIRT1, UBE2E3, DLX1, ATF3, SP1, …
GO:0051172~negative regulation of nitrogen compound metabolic process	0.0268513	ZGPAT, GTPBP4, DLX1, RARG, SMAD4, FABP4, HAT1, NOSTRIN, SIRT1, CBX5, NR2C1
GO:0051052~regulation of DNA metabolic process	0.0270658	UBE2N, IGF1R, GTPBP4, PCNA, RTEL1
GO:0032502~developmental process	0.0276495	MEF2A, ARFRP1, BMPR2, ABI2, HOXD10, HOXC6, PCSK2, CRYGB, IGF1R, LAMB3, KRT5, HOXC4, PRKRA, CASP8, SOX18, KRT4, CHRNA1, WNT6, SS18L1, IHH, GINS1, WNT10A, METTL8, RARG, STMN3, LOC790669, SMAD4, ITGA4, FRZB, PPDPF, DLX1, HOXC11, SP1, HOXC13, IRF6, KIAA1715, MAP2, HOXD4, HSD11B1, AAMP, FABP4, NEUROD1, SP7, ATP5A1, HSPD1, KRT71
GO:0010557~positive regulation of macromolecule biosynthetic process	0.0301779	MEF2A, TAF4, RARG, NIF3L1, SMAD4, CALCOCO1, HOXD10, PRPF6, IGF1R, GATA5, SP1, IRF6, NEUROD1, NFE2L2, CD28
GO:0048731~system development	0.0309079	MEF2A, BMPR2, ABI2, HOXD10, PCSK2, HOXC6, CRYGB, IGF1R, KRT5, HOXC4, PRKRA, CASP8, SOX18, KRT4, CHRNA1, SS18L1, METTL8, RARG, STMN3, LOC790669, SMAD4, ITGA4, DLX1, HOXC11, SP1, HOXC13, IRF6, HOXD4, MAP2, HSD11B1, AAMP, NEUROD1, SP7, HSPD1, KRT71
GO:0000226~microtubule cytoskeleton organization	0.031409	SPC25, STMN3, MAP2, HAUS1, ESPL1, PLK1S1
GO:0008152~metabolic process	0.0331739	MEF2A, STK35, CLK1, CRADD, CDCA7, GATA5, INTS7, PHOSPHO2, LOC534520, DNAJC5, STK39, LOC615595, CRLS1, MDH1B, ATG9A, POLI, RARG, SOCS2, MYO3B, OLA1, ESPL1, PTPRN, CTNNA3, ADRM1, PCMTD2, SNRPB, HSD11B1, RNF25, NFE2L2, LRRK1, XRN2, STK16, ELAC1, ME2, ZNF133, BMPR2, STK17B, NR2C1, DTD1, CXXC1, DUSP19, PTK6, PRKRA, IDH1, HSPE1, GAD1, GINS1, CFLAR, OSBPL2, TAF4, NFE2, AKR1E2, ADAM23, EEF1A2, OSBPL6, PT…
GO:0009954~proximal/distal pattern formation	0.0333327	DLX1, HOXC11, HOXD10
GO:0048568~embryonic organ development	0.0355105	RARG, SP1, HOXC4, PRKRA, HOXD4, HOXD10
GO:0048522~positive regulation of cellular process	0.0367169	MAVS, MEF2A, NIF3L1, STK17B, BMPR2, HOXD10, CALCOCO1, CRADD, DSTN, IGF1R, GATA5, PRKRA, CASP8, NENF, TRAF5, CD28, CFLAR, AVP, TAF4, RARG, LOC790669, SMAD4, PRPF6, UBE2N, SP1, BTG1, IRF6, AAMP, NEUROD1, NFE2L2, HSPD1
GO:0016481~negative regulation of transcription	0.0397295	ZGPAT, DLX1, RARG, SMAD4, FABP4, HAT1, NOSTRIN, SIRT1, CBX5, NR2C1
GO:0045941~positive regulation of transcription	0.0397468	MEF2A, TAF4, RARG, NIF3L1, SMAD4, HOXD10, CALCOCO1, PRPF6, GATA5, SP1, IRF6, NEUROD1, NFE2L2
GO:0010605~negative regulation of macromolecule metabolic process	0.0407289	GTPBP4, RARG, SMAD4, HAT1, NOSTRIN, SIRT1, NR2C1, CBX5, TARBP2, ZGPAT, DLX1, PRKRA, FABP4
GO:0031325~positive regulation of cellular metabolic process	0.0416274	MEF2A, TAF4, AVP, RARG, NIF3L1, SMAD4, CALCOCO1, HOXD10, PRPF6, UBE2N, IGF1R, GATA5, SP1, IRF6, NEUROD1, NFE2L2, CD28
GO:0007017~microtubule-based process	0.0428051	SPC25, STMN3, MAP2, HAUS1, TUBA4A, ESPL1, PLK1S1, DNAH7, TUBA1D
GO:0008285~negative regulation of cell proliferation	0.0436885	GTPBP4, RARG, KRT5, IRF6, BTG1, SMAD4, ATP5A1, KRT4
GO:0008064~regulation of actin polymerization or depolymerization	0.0440064	ACTR3, ARPC2, VIL1, DSTN
GO:0030832~regulation of actin filament length	0.0440064	ACTR3, ARPC2, VIL1, DSTN
GO:0048518~positive regulation of biological process	0.0440439	MAVS, MEF2A, NIF3L1, BMPR2, STK17B, HOXD10, CALCOCO1, CRADD, DSTN, IGF1R, GATA5, PRKRA, CASP8, NENF, TRAF5, CD28, CFLAR, POLR3F, TAF4, AVP, RARG, LOC790669, SMAD4, PRPF6, UBE2N, TARBP2, SP1, BTG1, IRF6, AAMP, FABP4, NEUROD1, NFE2L2, HSPD1
GO:0009653~anatomical structure morphogenesis	0.0470323	RARG, LOC790669, ARFRP1, SMAD4, BMPR2, ITGA4, HOXD10, CRYGB, IGF1R, DLX1, HOXC11, SP1, HOXC13, HOXC4, PRKRA, KIAA1715, HOXD4, CASP8, AAMP, SOX18, KRT71
GO:0007051~spindle organization	0.0470373	SPC25, HAUS1, ESPL1
GO:0010558~negative regulation of macromolecule biosynthetic process	0.0484807	ZGPAT, GTPBP4, DLX1, RARG, SMAD4, FABP4, HAT1, NOSTRIN, SIRT1, CBX5, NR2C1
GO:0044238~primary metabolic process	0.0490591	MEF2A, STK35, CLK1, CRADD, CDCA7, GATA5, INTS7, LOC534520, DNAJC5, STK39, LOC615595, MDH1B, CRLS1, RARG, POLI, SOCS2, MYO3B, OLA1, ESPL1, PTPRN, CTNNA3, ADRM1, PCMTD2, SNRPB, RNF25, NFE2L2, LRRK1, XRN2, STK16, ELAC1, ZNF133, STK17B, BMPR2, NR2C1, DTD1, CXXC1, DUSP19, PTK6, PRKRA, IDH1, HSPE1, GINS1, CFLAR, TAF4, OSBPL2, NFE2, ADAM23, OSBPL6, EEF1A2, PTPN4, SMAD4, SSB, UBOX5, CPS1, HNRNPA1, UBE2E3…

## Sheet: BA
Gene Ontology (GO) terms	P-value	Genes list
GO:0009987~cellular process	0.000151145	LOC785803, LOC615521, FST, PGD, XRCC6, RORC, CCT2, CLK1, DNASE1L3, ATP2B1, CLPTM1L, G2E3, MAP3K4, PICALM, CLK3, RBM8A, IFT20, H2AFY, H1F0, SLC12A7, TADA2A, CYP1A1, PIM1, PTPRR, LOC617654, SYNJ2BP, CYP1A2, MRM1, ATP2C2, MGAT3, LOC781048, EGFLAM, PIAS3, PEX26, ADSL, PELO, MAD2L2, EXT2, C29H11ORF73, CLCN3, NHP2L1, ALDOC, ASB14, PXK, NAGK, LAMB3, DUSP14, UPK1B, BRIX1, FBXO6, LHX4, FBXO5, LOC531990, Y…
GO:0016043~cellular component organization	0.0044651	PDGFB, LOC615521, PAX6, VTN, LOC524176, GDNF, CBX7, CBX6, FAM83D, PACSIN1, PICALM, NDUFS4, SLC1A3, IFT20, EED, H2AFY, CLINT1, TERT, STX6, H1F0, CDK1, TADA2A, DFFA, ACTN1, LOC519069, SYNJ2BP, TAF11, WBP2NL, EGFLAM, TPPP, PEX26, BRDT, SLU7, TOMM22, PELO, ATPAF1, MAD2L2, LOC785745, GAP43, CAV3, C29H11ORF73, LOC526226, LOC788643, FKBP4, ABI2, ABCA4, CHD1L, CRISPLD2, SMOC1, LHX4, PEX14, FBXO5, CHD5, P…
GO:0015711~organic anion transport	0.00485463	PTGER3, SLC1A3, SLC26A8, SLC16A8, SLC10A1
GO:0044265~cellular macromolecule catabolic process	0.00496313	USP3, LOC784519, ASB14, DNASE1L3, ZFP36L1, RBM8A, PSMB2, FBXO28, CASP8, FBXO6, KLHL21, USP10, FBXL14, USP32, UBL7, FBXL21, SPSB1, LRRC41, DFFA, MAGOH, UBE4B, FBXO2, HERC1, RNF8, DCP1B, PNRC2, TRIM32, ADAM19
GO:0009056~catabolic process	0.00550532	ACOX2, PPARD, LOC617219, LOC785803, SLC6A3, LYSB, PGD, LOC784519, LOC787241, DNASE1L3, PRDX1, PDHB, RBM8A, FBXO28, CASP8, KLHL21, PLA1A, USP10, FBXL14, ACO2, FBXL21, DFFA, MAGOH, LOC617654, PNPLA1, HERC1, TRIM32, ADAM19, USP3, ALDOC, ASB14, ZFP36L1, AKR1A1, PSMB2, FBXO6, FBXO44, GALE, USP32, ENO1, UBL7, LYZ3, LYZ2, SPSB1, LRRC41, UBE4B, FBXO2, RNF8, LOC781146, DCP1B, PNRC2
GO:0055114~oxidation reduction	0.00685135	NDUFB3, ME3, KCNAB2, CYP2D14, HSD17B12, PGD, GCLM, PRDX1, PDHB, FMO5, MTHFR, NDUFS4, MGC127055, CYP4A22, AKR1A1, PLOD1, SPR, GPX7, LOXL1, NDUFA4, LOC790682, CYP1A1, DHRS12, NDUFA9, NDUFA6, DHRS11, CYP20A1, CYP1A2, LOC617654, CYP4B1, SOD2, TXNDC12, CYP4A11, DHRS3, HSDL1, UQCRH, AOX1, HSD11B1, PHGDH, DNTTIP2, ALKBH3, DEGS1, CRYZL1
GO:0044036~cell wall macromolecule metabolic process	0.00812243	LYZ3, LYZ2, LOC617219, LOC785803, LOC781146, LYSB, LOC787241
GO:0016998~cell wall macromolecule catabolic process	0.00812243	LYZ3, LYZ2, LOC617219, LOC785803, LOC781146, LYSB, LOC787241
GO:0051179~localization	0.00827829	SLC8A3, PDGFB, GABRB2, SLC6A3, LOC615521, GDNF, ATP2B1, PACSIN1, SLC2A5, PICALM, RBM8A, SCAMP5, SLC12A7, SCAMP2, MAGOH, PICK1, ACTN1, LOC616319, SYNJ2BP, ATP2C2, SLC25A33, PEX26, CELF3, VAMP3, ERC1, AKAP3, CAV3, CLCN3, LOC788643, KCNA1, SNX1, KCNA6, KCNA5, ABCA4, ATP6V1B1, UPK1B, MTCH1, OSBPL9, GABRA6, SLC6A12, SLC6A13, TRPC7, CACNA1I, KCTD6, LCN1, SLC13A2, KCTD18, CACNA1E, SYTL2, CACNA1C, PDZK1,…
GO:0048518~positive regulation of biological process	0.00942242	HNF1B, PPARD, NIF3L1, PDGFB, SLC6A3, FST, XRCC6, PAX6, VTN, GDNF, PRDX1, CTNNBL1, SLC1A3, NDUFS4, ADIG, GATA3, IL4R, CASP8, LBP, SCAMP5, CDC7, DFFA, ESR1, HMGA1, AHR, IFNAR1, TAF11, EGFLAM, CD80, CCND2, SGSM3, TPPP, TRIM32, IL12B, LOC788643, BMPR2, ZC3H8, CDC42EP1, MEIS2, SMOC1, TGM2, RASA1, CD28, CFLAR, NTF3, SMAD5, ISL1, POLR3C, PLG, RNF8, PLEKHF1, ATF4, CDKN1A, IRF6, HSPD1, PDZK1, TOB2
GO:0051276~chromosome organization	0.0105049	LOC531990, H1F0, YEATS4, LOC526226, LOC518124, L3MBTL2, TADA2A, NASP, LOC519069, LOC524176, RAD54L, CBX7, CBX6, RNF8, CHD1L, EED, H2AFY, BRDT, PELO, LOC505903, LOC520044, CHD5, TERT, PINX1
GO:0055085~transmembrane transport	0.0122749	SLC8A3, CLCN3, KCNAB2, LOC615521, SLC45A1, KCNA1, KCNA6, KCNA5, ATP6V1B1, SLC2A5, SLC39A9, MTCH1, ATP5O, KCNG4, SLC22A2, SLC22A1, SLC12A7, TRPC7, CACNA1I, SLC26A8, SLC25A33, ATP6V1E1, SLC16A9, SLC16A8, SLC13A2, SLC5A9, TOMM22, CACNA1E, CACNA1C, PDZK1, SLC46A1, SLC25A17
GO:0009057~macromolecule catabolic process	0.0122791	USP3, LOC784519, ASB14, DNASE1L3, ZFP36L1, RBM8A, PSMB2, FBXO28, CASP8, FBXO6, KLHL21, FBXO44, USP10, FBXL14, USP32, UBL7, FBXL21, SPSB1, LRRC41, DFFA, MAGOH, UBE4B, FBXO2, HERC1, RNF8, DCP1B, PNRC2, TRIM32, ADAM19
GO:0006820~anion transport	0.012282	GABRG2, SLC12A7, CLCN3, PTGER3, SLC1A3, CLIC3, SLC26A8, GABRA6, SLC16A8, SLC10A1
GO:0000956~nuclear-transcribed mRNA catabolic process	0.0125711	ZFP36L1, DCP1B, RBM8A, MAGOH, PNRC2
GO:0006402~mRNA catabolic process	0.0152795	ZFP36L1, DCP1B, RBM8A, MAGOH, PNRC2
GO:0021510~spinal cord development	0.0171058	LHX4, PHGDH, PAX6, ISL1
GO:0006401~RNA catabolic process	0.0183285	ZFP36L1, DCP1B, RBM8A, MAGOH, PNRC2
GO:0034621~cellular macromolecular complex subunit organization	0.019595	LOC531990, H1F0, LOC526226, LOC518124, FKBP4, NASP, LOC519069, LOC524176, TUBA8, NDUFS4, PICALM, PRLR, TPPP, TUBD1, H2AFY, SLU7, FBXO5, TOMM22, LOC505903, LOC520044
GO:0006325~chromatin organization	0.019595	LOC531990, H1F0, YEATS4, LOC526226, LOC518124, L3MBTL2, TADA2A, NASP, LOC519069, LOC524176, CBX7, CBX6, RNF8, CHD1L, EED, H2AFY, BRDT, LOC505903, LOC520044, CHD5
GO:0034622~cellular macromolecular complex assembly	0.0211686	LOC531990, H1F0, LOC526226, LOC518124, FKBP4, LOC519069, LOC524176, TUBA8, NDUFS4, PICALM, PRLR, TPPP, TUBD1, H2AFY, SLU7, FBXO5, TOMM22, LOC505903, LOC520044
GO:0048522~positive regulation of cellular process	0.0216363	PPARD, HNF1B, NIF3L1, PDGFB, XRCC6, PAX6, VTN, GDNF, PRDX1, CTNNBL1, SLC1A3, NDUFS4, ADIG, IL4R, GATA3, CASP8, LBP, SCAMP5, CDC7, DFFA, ESR1, HMGA1, AHR, TAF11, EGFLAM, CD80, CCND2, TPPP, IL12B, LOC788643, BMPR2, ZC3H8, MEIS2, CDC42EP1, SMOC1, TGM2, CD28, CFLAR, NTF3, SMAD5, ISL1, PLG, PLEKHF1, RNF8, CDKN1A, ATF4, IRF6, HSPD1, PDZK1
GO:0006996~organelle organization	0.0225733	C29H11ORF73, LOC526226, PDGFB, LOC788643, LOC615521, LOC524176, CBX7, CBX6, FAM83D, NDUFS4, CHD1L, PICALM, EED, PEX14, H2AFY, FBXO5, CHD5, TERT, PINX1, H1F0, STX6, LOC531990, YEATS4, CDK1, L3MBTL2, TADA2A, LOC518124, DFFA, NASP, ACTN1, LOC519069, RAD54L, RNF8, PEX11B, WBP2NL, SVIL, TPPP, PEX26, BRDT, TOMM22, PELO, LOC505903, MAD2L2, LOC520044, LOC785745, SCP2
GO:0006821~chloride transport	0.0239374	GABRG2, SLC12A7, CLCN3, CLIC3, SLC26A8, GABRA6
GO:0007154~cell communication	0.0243963	SLC8A3, SNX18, CPLX3, GABRG2, PPARD, HNF1B, NTF3, SNX27, GJB3, BMPR2, GJB4, SNX1, GJB5, PXK, GJA4, GJA5, GDNF, PARK7, CDKN1A, SNX22
GO:0021522~spinal cord motor neuron differentiation	0.0245473	LHX4, PAX6, ISL1
GO:0043030~regulation of macrophage activation	0.0245473	BPI, LBP, HSPD1
GO:0019835~cytolysis	0.0274347	LYZ3, LYZ2, LOC617219, LOC785803, LOC781146, LYSB
GO:0008283~cell proliferation	0.0302056	PPARD, HNF1B, PDGFB, LOC788643, NASP, FST, PIM1, PRDX1, IFNAR2, IRF6, WDR12, PELO, HSPD1
GO:0002694~regulation of leukocyte activation	0.0328835	CDKN1A, BPI, CD80, IL4R, CTLA4, IL12B, LBP, HSPD1, ZC3H8, CD28
GO:0000184~nuclear-transcribed mRNA catabolic process, nonsense-mediated decay	0.0335928	DCP1B, RBM8A, MAGOH, PNRC2
GO:0042743~hydrogen peroxide metabolic process	0.0335928	LOC790682, CYP1A1, CYP1A2, PRDX1, PARK7
GO:0006800~oxygen and reactive oxygen species metabolic process	0.0339821	LOC790682, NDUFS4, CYP1A1, CYP1A2, PRDX1, PARK7, SOD2
GO:0051234~establishment of localization	0.0347005	SLC8A3, GABRB2, LOC615521, SLC6A3, ATP2B1, PACSIN1, PICALM, SLC2A5, RBM8A, SCAMP5, SLC12A7, SCAMP2, MAGOH, PICK1, ACTN1, LOC616319, SYNJ2BP, ATP2C2, SLC25A33, PEX26, VAMP3, ERC1, CLCN3, KCNA1, SNX1, KCNA6, KCNA5, ABCA4, ATP6V1B1, MTCH1, OSBPL9, GABRA6, SLC6A12, TRPC7, CACNA1I, SLC6A13, KCTD6, LCN1, KCTD18, SLC13A2, CACNA1E, SYTL2, CACNA1C, PDZK1, SLC46A1, SLC25A17, FABP6, PPARD, HNF1B, CPT2, KCNA…
GO:0043616~keratinocyte proliferation	0.0355596	PPARD, IRF6, FST
GO:0021517~ventral spinal cord development	0.0355596	LHX4, PAX6, ISL1
GO:0015698~inorganic anion transport	0.0377792	GABRG2, SLC12A7, CLCN3, PTGER3, CLIC3, SLC26A8, GABRA6
GO:0006810~transport	0.0390727	SLC8A3, GABRB2, LOC615521, SLC6A3, ATP2B1, PACSIN1, PICALM, SLC2A5, RBM8A, SCAMP5, SLC12A7, SCAMP2, MAGOH, PICK1, LOC616319, SYNJ2BP, ATP2C2, SLC25A33, PEX26, VAMP3, ERC1, CLCN3, KCNA1, SNX1, KCNA6, KCNA5, ABCA4, ATP6V1B1, MTCH1, OSBPL9, GABRA6, SLC6A12, TRPC7, CACNA1I, SLC6A13, KCTD6, LCN1, KCTD18, SLC13A2, CACNA1E, SYTL2, CACNA1C, PDZK1, SLC46A1, SLC25A17, FABP6, PPARD, HNF1B, CPT2, KCNAB2, SLC…
GO:0008152~metabolic process	0.0413545	LOC785803, CYP2D14, LOC615521, PGD, XRCC6, GCAT, RORC, CCT2, CLK1, DNASE1L3, ATP2B1, G2E3, MAP3K4, PLOD1, CLK3, RBM8A, PLA1A, CYP1A1, TADA2A, PIM1, PTPRR, LOC617654, CYP1A2, MRM1, ATP2C2, MGAT3, LOC781048, EGFLAM, PIAS3, HSD11B1, ADSL, PELO, EXT2, LOC788580, NHP2L1, ALDOC, HSD17B12, ASB14, PXK, NAGK, LPCAT1, DUSP14, FBXO6, YEATS4, MOCS2, OSBPL9, FBXO2, SMAD5, ACACA, RAD54L, GART, ADPRH, CYP4B1, R…
GO:0050865~regulation of cell activation	0.04237	CDKN1A, BPI, CD80, IL4R, CTLA4, IL12B, LBP, HSPD1, ZC3H8, CD28
GO:0044248~cellular catabolic process	0.0440435	ACOX2, PPARD, USP3, SLC6A3, LOC784519, ASB14, PRDX1, DNASE1L3, ZFP36L1, AKR1A1, RBM8A, CASP8, FBXO28, PSMB2, FBXO6, KLHL21, USP10, FBXL14, USP32, UBL7, ACO2, FBXL21, SPSB1, DFFA, LRRC41, MAGOH, FBXO2, UBE4B, HERC1, RNF8, DCP1B, PNRC2, TRIM32, ADAM19
GO:0051240~positive regulation of multicellular organismal process	0.0449316	SLC1A3, GATA3, SLC6A3, FST, BMPR2, IL12B, LBP, HSPD1, POLR3C, PLG, IFNAR1
GO:0032502~developmental process	0.0478253	HNF1B, PPARD, TUFT1, SLC6A3, XRCC6, FST, PAX6, DMRTA2, RORC, RPS6KB1, GJA4, GJA5, GDNF, CTNNBL1, G2E3, NDUFS4, SLC1A3, PAPPA, ADIG, SOSTDC1, GATA3, CASP8, TGFA, SPRED1, TERT, GABRG2, PTPRR, CYP1A2, DMRTB1, SLC26A8, TRIM32, HSD11B1, EDF1, IL12B, ADAM19, EXT2, GAP43, ADD2, C29H11ORF73, WNT5B, FKBP4, NINJ2, BMPR2, ABI2, ATP6V1B1, ZFP36L1, LAMB3, MEIS2, UPK1B, LHX4, FBXO5, SPATA6, RASA1, LOC790682, D…
GO:0007031~peroxisome organization	0.047853	PEX11B, PEX26, PEX14, SCP2
GO:0045581~negative regulation of T cell differentiation	0.0480858	IL4R, CTLA4, ZC3H8
GO:0045620~negative regulation of lymphocyte differentiation	0.0480858	IL4R, CTLA4, ZC3H8
GO:0015844~monoamine transport	0.0480858	SLC6A3, PICK1, PARK7
GO:0051239~regulation of multicellular organismal process	0.0485408	CAV3, LOC526226, CPLX3, SLC6A3, XRCC6, FST, PAX6, BMPR2, PXK, GDNF, ZC3H8, SLC1A3, GATA3, IL4R, LBP, CD28, SCAMP5, SMAD5, CTLA4, ACTN1, ISL1, POLR3C, PLG, IFNAR1, BPI, PRLR, IL12B, HSPD1, TOB2

## Sheet: HO
Gene Ontology (GO) terms	P-value	Genes list
GO:0009987~cellular process	1.67872e-05	XRCC2, LOC785803, SURF6, RPL13, LOC615521, SLC9A2, LOC617908, PTGS1, LOC531557, MED22, CTNNB1, ERO1LB, PIP5KL1, DHX38, MED27, SERPINE1, MAP3K8, VPS4B, ADAM9, LOC509941, LOC527460, KIF5B, TADA2A, RXRA, NCF4, PTPRR, CYP2E1, MYH9, PTPRQ, LOC536660, SCYL2, MED17, ZWINT, SMARCAL1, LOC789587, UNC13B, TRAPPC3, C29H11ORF73, CACNB2, ZCRB1, NFKBIA, PPT1, ATP12A, MTIF3, LOC789263, ADRB3, DUSP14, LOC521214, …
GO:0010468~regulation of gene expression	0.000256831	CDX2, ZNF821, TLR3, CNOT2, RORB, MED22, CNOT7, SOHLH1, SOHLH2, PNN, CTNNB1, EIF4EBP1, GTF2E2, SMARCD3, FOXF1, SMARCD1, MED27, GATA4, IFNG, EED, ZNF641, TADA2A, RXRA, MLXIPL, ELL3, DDIT3, ZNF37A, ASCL1, MTF1, MED17, SMARCAL1, TFAP2A, EDF1, LRCH4, SMARCA2, EIF2C3, ASCL4, MEAF6, HMGB1, HMGB2, EID3, SNX6, NFKBIA, ELK3, MTIF3, ATF1, VDR, DBX2, LOC784629, HNRNPF, LHX3, NKX2-5, LHX9, NR1H4, FBXO7, RHEBL…
GO:0044237~cellular metabolic process	0.0017229	XRCC2, ADCY7, RPL13, LOC615521, PTGS1, EDN1, ADCY6, LOC531557, CCT2, MED22, PRKG1, CTNNB1, PRIM1, ERO1LB, G2E3, PIP5KL1, DHX38, IFNG, MAP3K8, MED27, VPS4B, CRY1, ADAM9, LOC527460, TADA2A, RPUSD2, SUCLG2, RXRA, PTPRR, LOC617654, CYP2E1, MYH9, PTPRQ, DCLRE1C, PGM3, LOC536660, ATP2C2, RFC3, LOC515697, RFC2, SCYL2, MED17, SMARCAL1, LOC789587, EIF2C3, MDH2, NEK6, LALBA, NEK3, TXN2, ZCRB1, PPT1, ATP12A…
GO:0007154~cell communication	0.00190423	DHH, ACHE, HNF1B, SNX6, EDN1, CACNB2, PPT1, SHH, GLI1, CTNNB1, GJA3, AQP2, VDR, MAP1LC3B, SYN3, GATA4, SNAP25, TRPC4, STX1A, SNX29, PMCH, NCF4, SNX25, STXBP1, GJB6, CACNG2, AFG3L2, GJB2, LIN7A, TSC1, NAB2, DLL4, NAB1, MC4R, UNC13B
GO:0045449~regulation of transcription	0.00199638	CDX2, ZNF821, TLR3, CNOT2, RORB, MED22, CNOT7, SOHLH1, SOHLH2, PNN, CTNNB1, GTF2E2, SMARCD3, FOXF1, SMARCD1, MED27, GATA4, IFNG, EED, ZNF641, TADA2A, RXRA, MLXIPL, ELL3, DDIT3, ZNF37A, ASCL1, MTF1, MED17, SMARCAL1, TFAP2A, EDF1, LRCH4, SMARCA2, ASCL4, MEAF6, HMGB1, HMGB2, EID3, SNX6, NFKBIA, ELK3, ATF1, VDR, DBX2, LOC784629, LHX3, NKX2-5, LHX9, NR1H4, RHEBL1, YEATS4, SMAD9, EHMT1, CREBZF, RFX4, G…
GO:0016998~cell wall macromolecule catabolic process	0.00203352	LYZL1, LYZ3, LYZ2, LOC785803, LOC617219, LOC781146, LYSB, LYZ, LOC787241
GO:0044036~cell wall macromolecule metabolic process	0.00203352	LYZL1, LYZ3, LYZ2, LOC785803, LOC617219, LOC781146, LYSB, LYZ, LOC787241
GO:0010556~regulation of macromolecule biosynthetic process	0.00223735	CDX2, ZNF821, EDN1, TLR3, CNOT2, RORB, MED22, CNOT7, SOHLH1, SOHLH2, PNN, CTNNB1, EIF4EBP1, GTF2E2, SMARCD3, FOXF1, SMARCD1, MED27, GATA4, IFNG, EED, ZNF641, TADA2A, RXRA, MLXIPL, ELL3, DDIT3, ZNF37A, ASCL1, MTF1, MED17, SMARCAL1, TFAP2A, EDF1, LRCH4, SMARCA2, EIF2C3, ASCL4, MEAF6, HMGB1, HMGB2, EID3, SNX6, NFKBIA, ELK3, MTIF3, ATF1, VDR, DBX2, LOC784629, LHX3, NKX2-5, LHX9, NR1H4, RHEBL1, YEATS4…
GO:0008152~metabolic process	0.00251381	XRCC2, LOC785803, RPL13, LOC615521, PTGS1, LOC531557, MED22, CTNNB1, ERO1LB, PIP5KL1, DHX38, MED27, MAP3K8, VPS4B, SDR9C7, ADAM9, LOC527460, TADA2A, RXRA, PTPRR, CYP2E1, MYH9, PTPRQ, EBPL, LOC536660, LOC521877, SCYL2, MED17, SMARCAL1, LOC789587, ZCRB1, PPT1, ATP12A, MTIF3, LOC789263, LOC786974, DUSP14, KLKB1, LOC521214, GPD1, YEATS4, UBE2CBP, CLGN, DUSP26, MLYCD, UBA3, LOC510193, PARP4, POP4, APO…
GO:0060255~regulation of macromolecule metabolic process	0.00262827	CDX2, ZNF821, EDN1, TLR3, CNOT2, RORB, MED22, CNOT7, SOHLH1, SOHLH2, PNN, CTNNB1, EIF4EBP1, GTF2E2, SMARCD3, FOXF1, SMARCD1, MED27, GATA4, IFNG, EED, PDGFD, RAPGEF3, ADAM9, ZNF641, TADA2A, RXRA, MLXIPL, ELL3, DDIT3, ZNF37A, ASCL1, MTF1, MED17, SMARCAL1, TFAP2A, EDF1, LRCH4, SMARCA2, EIF2C3, ASCL4, MEAF6, HMGB1, HMGB2, ACHE, EID3, SNX6, NFKBIA, ELK3, BDKRB2, TIMP3, MTIF3, ATF1, VDR, DBX2, LOC78462…
GO:0035239~tube morphogenesis	0.002885	FLT1, FOXA1, DICER1, EDN1, IGF1, SHH, CTNNB1, NOTCH1, TSC1, BCL2, TFAP2A, NKX2-5, IPMK
GO:0001763~morphogenesis of a branching structure	0.00335723	NOTCH1, FLT1, BCL2, DICER1, EDN1, FOXA1, IGF1, SPINT1, SHH, CTNNB1
GO:0016043~cellular component organization	0.00336227	LOC615521, LOC617908, LNX2, PDLIM3, POSTN, PRKG1, CTNNB1, LOC781462, GTF2E2, PICALM, SMARCD1, VPS4B, EED, ASPM, KIF5B, TADA2A, ACTN2, OPTN, MYH9, DCTN2, DCLRE1C, RND1, GAPVD1, MED17, ZWINT, SMARCAL1, EFNA5, UNC13B, MEAF6, C29H11ORF73, ACHE, SNAP91, ELN, DIAPH3, PPT1, MTIF3, ITGB1, EIF3D, GFM2, TOMM5, CDYL2, SKA3, YEATS4, MYO1A, SETDB2, EHMT1, AFG3L2, SUV39H2, NEDD1, NOTCH1, TSC1, PTCD2, GTF2F2, L…
GO:0019219~regulation of nucleobase, nucleoside, nucleotide and nucleic acid metabolic process	0.00352704	CDX2, ZNF821, EDN1, TLR3, CNOT2, RORB, MED22, CNOT7, SOHLH1, SOHLH2, PNN, CTNNB1, GTF2E2, SMARCD3, FOXF1, SMARCD1, MED27, GATA4, IFNG, EED, ZNF641, TADA2A, RXRA, MLXIPL, ELL3, DDIT3, ZNF37A, ASCL1, MTF1, MED17, SMARCAL1, TFAP2A, EDF1, LRCH4, SMARCA2, ASCL4, MEAF6, HMGB1, HMGB2, EID3, SNX6, NFKBIA, ELK3, ATF1, VDR, DBX2, ADRB3, LOC784629, HNRNPF, LHX3, NKX2-5, LHX9, NR1H4, RHEBL1, YEATS4, SMAD9, E…
GO:0048754~branching morphogenesis of a tube	0.0044004	NOTCH1, FLT1, BCL2, DICER1, EDN1, FOXA1, IGF1, SHH, CTNNB1
GO:0006996~organelle organization	0.00445048	BMI1, TLN1, SPG7, LOC615521, LOC617908, ARID4B, PDLIM3, CTNNB1, LOC781462, CASP3, LONP2, PICALM, FXN, SEH1L, MAP1LC3B, SMARCD1, VPS4B, EED, LOC524236, CAP1, TUBA1A, TUBA1B, ASPM, TADA2A, VIL1, TBCE, STXBP1, NUSAP1, TTF1, BANP, OPTN, MYH9, DCTN2, DCLRE1C, RND1, SGCG, ZWINT, SMARCAL1, LCP1, MEAF6, C29H11ORF73, SNAP91, DIAPH3, ELN, FHL3, PPT1, ITGB1, TUBGCP4, GFM2, C13H20ORF7, TUBGCP5, SET, CDYL2, T…
GO:0009889~regulation of biosynthetic process	0.00454577	CDX2, ZNF821, EDN1, TLR3, CNOT2, RORB, MED22, CNOT7, SOHLH1, SOHLH2, PNN, CTNNB1, EIF4EBP1, GTF2E2, SMARCD3, FOXF1, SMARCD1, MED27, GATA4, IFNG, EED, ZNF641, TADA2A, RXRA, MLXIPL, ELL3, DDIT3, ZNF37A, ASCL1, MTF1, MED17, SMARCAL1, TFAP2A, EDF1, LRCH4, SMARCA2, EIF2C3, ASCL4, MEAF6, HMGB1, HMGB2, EID3, SNX6, NFKBIA, ELK3, MTIF3, ATF1, VDR, DBX2, ADRB3, LOC784629, LHX3, NKX2-5, LHX9, NR1H4, RHEBL1,…
GO:0051171~regulation of nitrogen compound metabolic process	0.00470029	CDX2, ZNF821, EDN1, TLR3, CNOT2, RORB, MED22, CNOT7, SOHLH1, SOHLH2, PNN, CTNNB1, GTF2E2, SMARCD3, FOXF1, SMARCD1, MED27, GATA4, IFNG, EED, ZNF641, TADA2A, RXRA, MLXIPL, ELL3, DDIT3, ZNF37A, ASCL1, MTF1, MED17, SMARCAL1, TFAP2A, EDF1, LRCH4, SMARCA2, ASCL4, MEAF6, HMGB1, HMGB2, EID3, SNX6, NFKBIA, ELK3, ATF1, VDR, DBX2, ADRB3, LOC784629, HNRNPF, LHX3, NKX2-5, LHX9, NR1H4, RHEBL1, YEATS4, SMAD9, E…
GO:0031326~regulation of cellular biosynthetic process	0.00516292	CDX2, ZNF821, EDN1, TLR3, CNOT2, RORB, MED22, CNOT7, SOHLH1, SOHLH2, PNN, CTNNB1, EIF4EBP1, GTF2E2, SMARCD3, FOXF1, SMARCD1, MED27, GATA4, IFNG, EED, ZNF641, TADA2A, RXRA, MLXIPL, ELL3, DDIT3, ZNF37A, ASCL1, MTF1, MED17, SMARCAL1, TFAP2A, EDF1, LRCH4, SMARCA2, EIF2C3, ASCL4, MEAF6, HMGB1, HMGB2, EID3, SNX6, NFKBIA, ELK3, MTIF3, ATF1, VDR, DBX2, ADRB3, LOC784629, LHX3, NKX2-5, LHX9, NR1H4, RHEBL1,…
GO:0001525~angiogenesis	0.00592697	FLT1, ACVRL1, LOC790669, ATP5B, DICER1, EDN1, ELK3, MYH9, SHH, CTNNB1, CDH13, NOTCH1, DLL4, AAMP, ZC3H12A
GO:0006690~icosanoid metabolic process	0.00671897	PTGES3, PTGES2, PTGES, ALOX5AP, PTGS1, EDN1, LOC789016, LTA4H, HPGD, MGST2
GO:0033559~unsaturated fatty acid metabolic process	0.00671897	PTGES3, PTGES2, PTGES, ALOX5AP, PTGS1, EDN1, LOC789016, LTA4H, HPGD, MGST2
GO:0048660~regulation of smooth muscle cell proliferation	0.00921571	CDH13, IFNG, EDN1, IGF1, IGFBP5
GO:0006636~unsaturated fatty acid biosynthetic process	0.00928243	PTGES3, PTGES2, ALOX5AP, PTGS1, EDN1, LOC789016, LTA4H, MGST2
GO:0046456~icosanoid biosynthetic process	0.00928243	PTGES3, PTGES2, ALOX5AP, PTGS1, EDN1, LOC789016, LTA4H, MGST2
GO:0006357~regulation of transcription from RNA polymerase II promoter	0.00967198	HMGB1, HMGB2, HNF1B, CDX2, NFKBIA, MED22, ZEB1, CNOT7, GLI1, CTNNB1, STAT6, VDR, GATA4, ERCC3, NKX2-5, NR2F1, EPO, EHMT1, RXRA, MYF5, FOXA1, GSX1, IGF1, TTF1, TLE4, ELL3, FOXP1, NOTCH1, MED4, MTF1, MED17, SMARCAL1, TFAP2A, CUX1, NR5A1
GO:0043170~macromolecule metabolic process	0.00982732	XRCC2, LOC785803, RPL13, OVCH1, LOC615521, LOC531557, CCT2, MED22, PRKG1, CTNNB1, PRIM1, ERO1LB, G2E3, DHX38, MAP3K8, IFNG, MED27, ERAP1, ERAP2, CRY1, ADAM9, F11, LOC527460, TADA2A, RPUSD2, RXRA, PTPRR, MYH9, PTPRQ, DCLRE1C, RFC3, LOC515697, RFC2, LOC521877, SCYL2, MED17, SMARCAL1, LOC789587, EIF2C3, NEK6, NEK3, ZCRB1, PPT1, MTIF3, LOC789263, DUSP14, KLKB1, ZMPSTE24, FBXO8, NR1H4, LOC521214, FBXO…
GO:0010558~negative regulation of macromolecule biosynthetic process	0.010195	HMGB1, HMGB2, CDX2, SNX6, EDN1, ZEB1, CTNNB1, CDT1, VDR, EIF4EBP1, NKX2-5, NR2F1, MYF6, EHMT1, RXRA, FOXA1, TNP1, TLE4, SIRT5, FOXP1, TSC1, YAF2, NAB2, NAB1, LRCH4, CUX1, EIF2C3, IGFBP5
GO:0009890~negative regulation of biosynthetic process	0.0103869	HMGB1, HMGB2, CDX2, SNX6, EDN1, ZEB1, CTNNB1, CDT1, VDR, EIF4EBP1, NKX2-5, GCHFR, NR2F1, MYF6, EHMT1, RXRA, FOXA1, TNP1, TLE4, SIRT5, FOXP1, TSC1, YAF2, NAB2, NAB1, LRCH4, CUX1, EIF2C3, IGFBP5
GO:0010605~negative regulation of macromolecule metabolic process	0.0108251	HMGB1, HMGB2, CDX2, SNX6, DICER1, EDN1, ZEB1, BDKRB2, TIMP3, CTNNB1, CDT1, SRRT, VDR, EIF4EBP1, NKX2-5, NR2F1, MYF6, EHMT1, RXRA, FOXA1, SIRT5, TNP1, TLE4, UPK3B, FOXP1, TSC1, YAF2, NAB2, NAB1, LRCH4, CUX1, EIF2C3, IGFBP5
GO:0010629~negative regulation of gene expression	0.0112	HMGB1, HMGB2, CDX2, SNX6, DICER1, ZEB1, CTNNB1, SRRT, VDR, NKX2-5, NR2F1, MYF6, EHMT1, RXRA, FOXA1, TNP1, TLE4, SIRT5, UPK3B, FOXP1, YAF2, NAB2, NAB1, LRCH4, CUX1, EIF2C3
GO:0050794~regulation of cellular process	0.0112754	DLC1, CDX2, XRCC2, ADCY7, PTGS1, ADCY6, EDN1, STOML3, RORB, MED22, PRKG1, SOHLH1, SHH, SOHLH2, CTNNB1, G2E3, LOC789591, MC1R, FOXF1, SERPINE1, IFNG, MED27, RAPGEF3, GNG4, RAPGEF1, WWOX, ADAM9, ZNF641, DAB2IP, TADA2A, RXRA, MYH9, ZNF37A, RND1, GAPVD1, MTF1, GPBAR1, LPAR6, MED17, PRKRIP1, MC2R, SMARCAL1, LRCH4, BIN1, EIF2C3, TXN2, TMX4, ELN, NFKBIA, PPT1, BDKRB2, MTIF3, ADRB3, LOC784629, LHX3, SKA3…
GO:0009892~negative regulation of metabolic process	0.0122166	HMGB1, HMGB2, CDX2, SNX6, DICER1, EDN1, ZEB1, BDKRB2, TIMP3, CTNNB1, CDT1, SRRT, VDR, EIF4EBP1, NKX2-5, GCHFR, NR2F1, MYF6, EHMT1, RXRA, FOXA1, SIRT5, TNP1, TLE4, UPK3B, FOXP1, TSC1, YAF2, NAB2, PRKRIP1, NAB1, LRCH4, CUX1, EIF2C3, IGFBP5
GO:0051641~cellular localization	0.0123869	HNF1B, SPG7, CLTA, AP1G1, LOC615521, EDN1, TRAPPC2L, CTNNB1, OS9, LOC781462, AP1S1, SEH1L, IFNG, VPS4B, STAM, GLE1, ASPM, B3GALTL, SEC23A, STX1A, STXBP1, NUSAP1, OPTN, MYH9, MCM5, SLC25A30, LYST, TOMM20, KPNA3, CUX1, UNC13B, TRAPPC3, NFKBIA, PPT1, TOMM5, SYN3, BCL2, PLCD4, PRIMA1, TNPO1, SNAP25, SRP54, MYO1A, AP4S1, LIN7A, CDH13, VCP, TSC1, MC4R, SYTL2, NR5A1
GO:0031327~negative regulation of cellular biosynthetic process	0.0124872	HMGB1, HMGB2, CDX2, SNX6, EDN1, ZEB1, CTNNB1, CDT1, VDR, EIF4EBP1, NKX2-5, NR2F1, MYF6, EHMT1, RXRA, FOXA1, TNP1, TLE4, SIRT5, FOXP1, TSC1, YAF2, NAB2, NAB1, LRCH4, CUX1, EIF2C3, IGFBP5
GO:0007507~heart development	0.0126896	RXRA, EDN1, PDLIM3, ITGB1, FOXP1, CTNNB1, MSX2, NOTCH1, CASP3, TSC1, SMARCD3, PKP2, PTCD2, GATA4, MOSPD3, NKX2-5, MB
GO:0051254~positive regulation of RNA metabolic process	0.0128934	HNF1B, HMGB2, NFKBIA, ZEB1, CNOT7, CTNNB1, GLI1, STAT6, IFNG, GATA4, SMARCD1, ERCC3, NKX2-5, EPO, RXRA, MYF5, FOXA1, GSX1, TTF1, IGF1, ELL3, NOTCH1, RNF6, MTF1, MED17, NR5A1
GO:0045893~positive regulation of transcription, DNA-dependent	0.0128934	HNF1B, HMGB2, NFKBIA, ZEB1, CNOT7, CTNNB1, GLI1, STAT6, IFNG, GATA4, SMARCD1, ERCC3, NKX2-5, EPO, RXRA, MYF5, FOXA1, GSX1, TTF1, IGF1, ELL3, NOTCH1, RNF6, MTF1, MED17, NR5A1
GO:0051147~regulation of muscle cell differentiation	0.0134507	NOTCH1, BCL2, EDN1, ZEB1, NKX2-5
GO:0048519~negative regulation of biological process	0.0134724	XRCC2, CDX2, RGS7BP, ATP5B, DICER1, EDN1, ZEB1, SHH, CDT1, CTNNB1, CASP3, EIF4EBP1, G2E3, CASP4, FXN, PTGES, IFNG, ASPM, NR2F1, F11, RXRA, VIL1, TLE4, PROC, CD83, CHGA, RND1, DLL4, NAB2, NAB1, PRKRIP1, LRCH4, CUX1, SMARCA2, EIF2C3, HMGB1, HMGB2, SNX6, NFKBIA, PPT1, BDKRB2, TIMP3, ITGB1, STAT6, MSX2, ADRB3, SRRT, VDR, KLKB1, BCL2, PPP2CB, NEDD4L, NKX2-5, GCHFR, MYF6, NOX4, LRSAM1, EHMT1, TMBIM6, F…
GO:0019222~regulation of metabolic process	0.0151613	CDX2, ZNF821, EDN1, TLR3, CNOT2, RORB, MED22, CNOT7, SOHLH1, SOHLH2, PNN, CTNNB1, EIF4EBP1, GTF2E2, SMARCD3, FOXF1, SMARCD1, MED27, GATA4, IFNG, EED, PDGFD, RAPGEF3, ADAM9, ZNF641, TADA2A, RXRA, MLXIPL, ELL3, DDIT3, ZNF37A, ASCL1, MTF1, MED17, PRKRIP1, SMARCAL1, TFAP2A, EDF1, LRCH4, SMARCA2, EIF2C3, ASCL4, MEAF6, HMGB1, HMGB2, ACHE, EID3, SNX6, NFKBIA, ELK3, BDKRB2, TIMP3, MTIF3, ATF1, VDR, ADRB3…
GO:0006692~prostanoid metabolic process	0.0152333	PTGES3, PTGES2, PTGES, PTGS1, EDN1, HPGD
GO:0006693~prostaglandin metabolic process	0.0152333	PTGES3, PTGES2, PTGES, PTGS1, EDN1, HPGD
GO:0035295~tube development	0.0153147	C29H11ORF73, FLT1, DICER1, EDN1, FOXA1, IGF1, SHH, CTNNB1, GLI1, NOTCH1, TSC1, BCL2, GATA4, TFAP2A, CUX1, IPMK, NKX2-5
GO:0032774~RNA biosynthetic process	0.015446	POLR1E, BRF2, POLR2J, TTF1, ELL3, GTF2H2, DDIT3, PRIM1, CCDC111, MED4, GTF2E2, MED17, GTF2F2, ERCC3
GO:0007010~cytoskeleton organization	0.0166455	TLN1, DIAPH3, ELN, FHL3, PDLIM3, ITGB1, CTNNB1, TUBGCP4, TUBGCP5, SEH1L, BCL2, AVIL, TEKT2, CAP1, TUBA1A, TUBA1B, CAP2, VIL1, MAP1B, TBCE, NUSAP1, MYH9, RND1, SGCG, SVIL, LCP1
GO:0050789~regulation of biological process	0.0169955	DLC1, CDX2, XRCC2, ADCY7, PTGS1, ADCY6, EDN1, STOML3, RORB, MED22, PRKG1, SOHLH1, SHH, SOHLH2, CTNNB1, G2E3, LOC789591, MC1R, FOXF1, SERPINE1, IFNG, MED27, ERAP1, RAPGEF3, GNG4, RAPGEF1, WWOX, ADAM9, F11, ZNF641, DAB2IP, TADA2A, RXRA, MYH9, ZNF37A, RND1, GAPVD1, MTF1, GPBAR1, LPAR6, MED17, PRKRIP1, MC2R, SMARCAL1, LRCH4, BIN1, EIF2C3, TXN2, TMX4, ELN, NFKBIA, PPT1, CACNB3, BDKRB2, MTIF3, ADRB3, L…
GO:0034641~cellular nitrogen compound metabolic process	0.0186536	XRCC2, RNMT, ADCY7, ZNF821, ADCY6, MED22, CNOT7, PNN, CTNNB1, PUS7L, PRIM1, LOC516849, GTF2E2, DHX38, MED27, VPS4B, EED, CRY1, IMP4, RPUSD2, TADA2A, RXRA, NEIL2, HAL, RMI2, ELL3, TAT, CHPT1, DDIT3, RSL1D1, DCLRE1C, PGM3, RFC3, ATP2C2, LOC536660, RFK, RFC2, MED17, SMARCAL1, TFAP2A, EDF1, YARS2, SNRPF, EIF2C3, MEAF6, HMGB1, HMGB2, ACHE, EID3, ASS1, GNE, ZCRB1, PPT1, PAH, ATP12A, ATF1, VDR, METTL1, …
GO:0055007~cardiac muscle cell differentiation	0.0187445	TSC1, RXRA, ITGB1, NKX2-5, FOXP1
GO:0009058~biosynthetic process	0.0194547	LOC782714, ADCY7, RPL13, ZNF821, ADCY6, EDN1, PTGS1, MED22, CNOT7, PNN, FDFT1, CTNNB1, PRIM1, LOC516849, GTF2E2, MED27, B3GALNT2, EED, TADA2A, SPTLC3, RXRA, LOC781863, FUT10, HAL, RMI2, ELL3, TAT, CHPT1, DDIT3, RSL1D1, LOC783838, PGM3, RFC3, ATP2C2, LOC536660, RFK, RFC2, MED17, LOC789016, LOC789587, TFAP2A, EDF1, YARS2, UGGT1, LALBA, MEAF6, CCBL1, GAL3ST4, ACHE, EIF4E3, PTRH1, EID3, MVD, ASS1, GN…
GO:0045941~positive regulation of transcription	0.019504	HMGB2, HNF1B, NFKBIA, ZEB1, CNOT7, CTNNB1, GLI1, STAT6, SMARCD3, GATA4, IFNG, SMARCD1, ERCC3, NKX2-5, EPO, MYF6, RXRA, MYF5, FOXA1, GSX1, TTF1, IGF1, ELL3, RNF6, NOTCH1, MTF1, YAF2, MED17, NR5A1
GO:0048646~anatomical structure formation involved in morphogenesis	0.019716	MYF6, HNF1B, FLT1, ACVRL1, CDX2, LOC790669, ATP5B, MYF5, DICER1, EDN1, ELK3, MYH9, ITGB1, SHH, CTNNB1, CDH13, NOTCH1, TSC1, DLL4, AAMP, ZC3H12A, TFAP2A, TXNRD1, IPMK
GO:0046488~phosphatidylinositol metabolic process	0.0199939	PIP5KL1, PIP5K1B, PIP4K2A, PIP4K2C
GO:0048513~organ development	0.0201271	BMI1, HNF1B, ACVRL1, CDX2, ATP5B, EDN1, DICER1, PDLIM3, POSTN, ZEB1, PRKG1, SHH, CTNNB1, GLI1, CASP3, SMARCD3, GATA4, FANCG, IPMK, WWOX, ASPM, MB, ADAM9, NR2F1, LOC790669, RXRA, SPINT1, CACNG2, MYH9, DCLRE1C, PGM3, DLL4, NAB2, NAB1, AAMP, TFAP2A, MOSPD3, TXNRD1, CUX1, ZFAND5, C29H11ORF73, ACHE, HMGB2, ELN, PPT1, ELK3, ITGB1, MIP, MSX2, VDR, BCL2, ZC3H12A, ERCC3, NKX2-5, COL8A2, EPO, MYF6, FLT1, S…
GO:0010628~positive regulation of gene expression	0.0206496	HMGB2, HNF1B, NFKBIA, ZEB1, CNOT7, CTNNB1, GLI1, STAT6, SMARCD3, GATA4, IFNG, SMARCD1, ERCC3, NKX2-5, EPO, MYF6, RXRA, MYF5, FOXA1, GSX1, TTF1, IGF1, ELL3, CDH13, RNF6, NOTCH1, MTF1, YAF2, MED17, NR5A1
GO:0080090~regulation of primary metabolic process	0.0207754	CDX2, ZNF821, EDN1, TLR3, CNOT2, RORB, MED22, CNOT7, SOHLH1, SOHLH2, PNN, CTNNB1, EIF4EBP1, GTF2E2, SMARCD3, FOXF1, SMARCD1, MED27, GATA4, IFNG, EED, PDGFD, RAPGEF3, ADAM9, ZNF641, TADA2A, RXRA, MLXIPL, ELL3, DDIT3, ZNF37A, ASCL1, MTF1, MED17, SMARCAL1, TFAP2A, EDF1, LRCH4, SMARCA2, EIF2C3, ASCL4, MEAF6, HMGB1, HMGB2, EID3, SNX6, NFKBIA, ELK3, BDKRB2, TIMP3, MTIF3, ATF1, VDR, ADRB3, DBX2, LOC7846…
GO:0022613~ribonucleoprotein complex biogenesis	0.0208847	EXOSC8, SURF6, DICER1, EXOSC2, UTP15, EXOSC3, SMN1, RCL1, EIF3D, UTP11L, TSC1, POP4, LOC790088, IMP4, NSA2
GO:0006139~nucleobase, nucleoside, nucleotide and nucleic acid metabolic process	0.0211895	XRCC2, RNMT, ADCY7, ZNF821, ADCY6, MED22, CNOT7, PNN, CTNNB1, PUS7L, PRIM1, LOC516849, GTF2E2, DHX38, MED27, VPS4B, EED, CRY1, IMP4, RPUSD2, TADA2A, RXRA, NEIL2, RMI2, ELL3, DDIT3, RSL1D1, DCLRE1C, PGM3, RFC3, ATP2C2, LOC536660, RFC2, MED17, SMARCAL1, TFAP2A, EDF1, YARS2, SNRPF, EIF2C3, MEAF6, HMGB1, HMGB2, EID3, GNE, ZCRB1, PPT1, ATP12A, ATF1, VDR, METTL1, HNRNPF, DHODH, NR1H4, SMAD9, ADAL, AK1,…
GO:0007267~cell-cell signaling	0.0220087	DHH, STX1A, ACHE, HNF1B, TRPC4, PMCH, EDN1, CACNB2, PPT1, SHH, GJB2, LIN7A, CTNNB1, GLI1, SYN3, GATA4, MC4R, SNAP25, UNC13B
GO:0003001~generation of a signal involved in cell-cell signaling	0.0223085	HNF1B, TRPC4, SYN3, EDN1, MC4R, PPT1, SNAP25, UNC13B, LIN7A
GO:0044260~cellular macromolecule metabolic process	0.0223932	XRCC2, RPL13, LOC615521, LOC531557, CCT2, MED22, PRKG1, CTNNB1, PRIM1, ERO1LB, G2E3, DHX38, MAP3K8, IFNG, MED27, CRY1, ADAM9, LOC527460, RPUSD2, TADA2A, RXRA, PTPRR, MYH9, PTPRQ, DCLRE1C, RFC3, LOC515697, RFC2, SCYL2, MED17, SMARCAL1, LOC789587, EIF2C3, NEK6, NEK3, ZCRB1, PPT1, MTIF3, LOC789263, DUSP14, LOC521214, FBXO8, NR1H4, FBXO7, YEATS4, SMAD9, LOC781918, UBE2CBP, RNF6, CLGN, LOC784243, DUSP…
GO:0040029~regulation of gene expression, epigenetic	0.0227792	SRRT, TRDMT1, SMARCD1, DICER1, EED, SIRT5, TNP1, EIF2C3
GO:0016070~RNA metabolic process	0.0233274	RNMT, DICER1, UTP15, PNN, PRIM1, PUS7L, PARN, GTF2E2, DHX38, CTU2, IMP4, EXOSC8, BRF2, POLR1E, RPUSD2, EXOSC2, PRPF39, EXOSC3, TTF1, ELL3, GTF2H2, DDIT3, SMN1, RSL1D1, MED4, MED17, CPSF6, YARS2, SNRPF, TRUB2, CPSF2, EIF2C3, ADAD2, POLR2J, ZCRB1, SRRT, UTP11L, HNRNPF, TRDMT1, METTL1, ERCC3, PPWD1, MARS, NSA2, PRPF18, CCDC111, PAPOLA, GTF2F2, POP4, LOC790088, POP7
GO:0031323~regulation of cellular metabolic process	0.0235477	CDX2, ZNF821, EDN1, TLR3, CNOT2, RORB, MED22, CNOT7, SOHLH1, SOHLH2, PNN, CTNNB1, EIF4EBP1, GTF2E2, SMARCD3, FOXF1, SMARCD1, MED27, GATA4, IFNG, EED, PDGFD, RAPGEF3, ADAM9, ZNF641, TADA2A, RXRA, MLXIPL, ELL3, DDIT3, ZNF37A, ASCL1, MTF1, MED17, SMARCAL1, PRKRIP1, TFAP2A, EDF1, LRCH4, SMARCA2, EIF2C3, ASCL4, MEAF6, HMGB1, HMGB2, ACHE, EID3, SNX6, NFKBIA, ELK3, BDKRB2, TIMP3, MTIF3, ATF1, VDR, ADRB3…
GO:0006350~transcription	0.0240006	BMI1, ZNF19, TAF1D, ZNF821, CCNT1, MED22, CNOT7, CTNNB1, PNN, GTF2E2, MED27, EED, SPIC, NR2F1, TADA2A, BRF2, POLR1E, RXRA, CDK9, TTF1, BANP, ELL3, GTF2H2, DDIT3, MCM5, MED4, MED17, TFAP2A, EDF1, CAND1, MEAF6, NACA, EID3, ZBTB6, POLR2J, NFYB, POLR2D, ATF1, TSC22D1, VDR, RQCD1, ACTL6B, MYCBP, ERCC3, VPS36, NR1H4, BRMS1L, SMAD9, CREB3, SAP18, MLF1IP, FOXP1, SUV39H2, PAPOLA, IRF8, GTF2F2, HEYL, PSPC1…
GO:0022411~cellular component disassembly	0.024585	GFM2, CASP3, ENDOG, TNP1, PPT1, MTIF3
GO:0019835~cytolysis	0.0251614	LYZ3, LYZ2, LOC785803, LOC617219, LOC781146, LYSB, LYZ
GO:0035051~cardiac cell differentiation	0.0251614	TSC1, RXRA, ITGB1, NKX2-5, FOXP1
GO:0045944~positive regulation of transcription from RNA polymerase II promoter	0.0254859	HMGB2, HNF1B, RXRA, MYF5, GSX1, FOXA1, TTF1, NFKBIA, IGF1, ZEB1, ELL3, CNOT7, GLI1, CTNNB1, STAT6, NOTCH1, MTF1, MED17, GATA4, ERCC3, NKX2-5, NR5A1
GO:0042127~regulation of cell proliferation	0.0265871	BMI1, LOC782714, MVD, EDN1, PTGS1, NFKBIA, ZEB1, LOC781730, ITGB1, SHH, GLI1, CTNNB1, MSX2, STAT6, VDR, CASP3, FXN, PTGES, BCL2, GATA4, IFNG, SERPINE1, NKX2-5, EPO, NOX4, LOC781918, ANXA1, IGF1, CDK4, DBH, FOXP1, CDH13, NOTCH1, TSC1, MAB21L1, SMARCA2, IGFBP5
GO:0045934~negative regulation of nucleobase, nucleoside, nucleotide and nucleic acid metabolic process	0.0277063	MYF6, HMGB1, HMGB2, CDX2, EHMT1, SNX6, RXRA, EDN1, FOXA1, SIRT5, TNP1, TLE4, ZEB1, FOXP1, CTNNB1, CDT1, VDR, YAF2, NAB2, NAB1, LRCH4, CUX1, NKX2-5, NR2F1
GO:0044238~primary metabolic process	0.028442	XRCC2, ADCY7, RPL13, OVCH1, LOC615521, PTGS1, EDN1, ADCY6, CCT2, MED22, PRKG1, CTNNB1, PRIM1, ERO1LB, G2E3, PIP5KL1, DHX38, INSIG1, IFNG, MAP3K8, MED27, VPS4B, ERAP1, ERAP2, CRY1, GGTA1, ADAM9, F11, TADA2A, RPUSD2, RXRA, PTPRR, LOC617654, MYH9, PTPRQ, DCLRE1C, EBPL, PGM3, LOC536660, ATP2C2, RFC3, RFC2, LOC521877, SCYL2, MED17, SMARCAL1, LOC789587, EIF2C3, MDH2, NEK6, LALBA, NEK3, ZCRB1, PPT1, ATP…
GO:0031324~negative regulation of cellular metabolic process	0.029961	HMGB1, HMGB2, CDX2, SNX6, EDN1, ZEB1, BDKRB2, TIMP3, CTNNB1, CDT1, VDR, EIF4EBP1, NKX2-5, NR2F1, MYF6, EHMT1, RXRA, FOXA1, SIRT5, TNP1, TLE4, FOXP1, TSC1, YAF2, NAB2, PRKRIP1, NAB1, LRCH4, CUX1, EIF2C3, IGFBP5
GO:0051172~negative regulation of nitrogen compound metabolic process	0.0313238	MYF6, HMGB1, HMGB2, CDX2, EHMT1, SNX6, RXRA, EDN1, FOXA1, SIRT5, TNP1, TLE4, ZEB1, FOXP1, CTNNB1, CDT1, VDR, YAF2, NAB2, NAB1, LRCH4, CUX1, NKX2-5, NR2F1
GO:0043331~response to dsRNA	0.0327451	SRRT, CARD9, DICER1, NFKBIA, TLR3
GO:0048514~blood vessel morphogenesis	0.0340726	FLT1, ACVRL1, LOC790669, ATP5B, DICER1, EDN1, ELK3, DBH, MYH9, SHH, CTNNB1, CDH13, NOTCH1, DLL4, AAMP, ZC3H12A, NKX2-5
GO:0051146~striated muscle cell differentiation	0.03493	3
GO:0006366~transcription from RNA polymerase II promoter	0.0381579	GTF2E2, MED4, MED17, POLR2J, GTF2F2, ERCC3, ELL3, DDIT3, GTF2H2
GO:0044249~cellular biosynthetic process	0.0399202	LOC782714, ADCY7, RPL13, ZNF821, EDN1, PTGS1, ADCY6, MED22, CNOT7, PNN, FDFT1, CTNNB1, PRIM1, LOC516849, GTF2E2, MED27, B3GALNT2, EED, TADA2A, RXRA, FUT10, RMI2, ELL3, CHPT1, DDIT3, RSL1D1, LOC783838, PGM3, RFC3, ATP2C2, LOC536660, RFK, RFC2, MED17, LOC789016, LOC789587, TFAP2A, EDF1, YARS2, UGGT1, LALBA, MEAF6, EIF4E3, PTRH1, EID3, MVD, ASS1, GNE, ATP12A, LOC787876, MTIF3, ATF1, EIF3D, VDR, GFM2…
GO:0051649~establishment of localization in cell	0.0414516	HNF1B, CLTA, SPG7, AP1G1, LOC615521, EDN1, TRAPPC2L, NFKBIA, PPT1, LOC781462, AP1S1, TOMM5, SEH1L, SYN3, BCL2, IFNG, VPS4B, PLCD4, STAM, GLE1, PRIMA1, SNAP25, TNPO1, B3GALTL, SEC23A, SRP54, STX1A, STXBP1, NUSAP1, OPTN, AP4S1, MYH9, MCM5, LIN7A, SLC25A30, TSC1, VCP, LYST, MC4R, TOMM20, SYTL2, KPNA3, CUX1, UNC13B, TRAPPC3
GO:0051651~maintenance of location in cell	0.0415197	SEH1L, NFKBIA, ASPM, OS9, NR5A1
GO:0001569~patterning of blood vessels	0.0418006	FLT1, EDN1, SHH, CTNNB1
GO:0051153~regulation of striated muscle cell differentiation	0.0418006	NOTCH1, BCL2, EDN1, NKX2-5
GO:0065007~biological regulation	0.0421894	DLC1, CDX2, XRCC2, ADCY7, PTGS1, EDN1, ADCY6, SLC9A2, STOML3, RORB, MED22, PRKG1, SOHLH1, SHH, SOHLH2, AQP2, CTNNB1, LOC789591, G2E3, MC1R, FOXF1, SERPINE1, IFNG, MED27, ERAP1, RAPGEF3, GNG4, RAPGEF1, WWOX, ADAM9, F11, ZNF641, DAB2IP, TADA2A, RXRA, MYH9, ZNF37A, DCLRE1C, RND1, GAPVD1, MTF1, GPBAR1, LPAR6, MED17, PRKRIP1, MC2R, SMARCAL1, LRCH4, BIN1, UNC13B, EIF2C3, TXN2, TMX4, ELN, NFKBIA, PPT1, …
GO:0016481~negative regulation of transcription	0.0423115	MYF6, HMGB1, HMGB2, CDX2, EHMT1, SNX6, RXRA, FOXA1, SIRT5, TNP1, TLE4, ZEB1, FOXP1, CTNNB1, VDR, YAF2, NAB2, NAB1, LRCH4, CUX1, NKX2-5, NR2F1
GO:0014910~regulation of smooth muscle cell migration	0.0440074	BCL2, IGF1, IGFBP5
GO:0043567~regulation of insulin-like growth factor receptor signaling pathway	0.0440074	IGF1, IGFBP2, IGFBP5
GO:0042180~cellular ketone metabolic process	0.0442046	ME1, PTGES3, PRKAG3, ME3, PTGES2, ASS1, PRKAG1, EDN1, PTGS1, GOT1L1, PAH, ACSF3, PDXDC1, CRYL1, PTGES, ALOX5AP, ELOVL2, NR1H4, MARS, GPD1, SHMT2, LOC781235, HAL, MTHFSD, DBH, PHYH, TAT, COQ4, AMDHD1, MLYCD, MTR, LOC789016, LOC529488, LTA4H, THNSL1, YARS2, HIBCH, PSAT1, FPGS, HPGD, MDH2, MGST2
GO:0048523~negative regulation of cellular process	0.0455208	CDX2, XRCC2, RGS7BP, ATP5B, DICER1, EDN1, ZEB1, SHH, CDT1, CTNNB1, CASP3, EIF4EBP1, G2E3, CASP4, PTGES, IFNG, ASPM, NR2F1, RXRA, VIL1, TLE4, PROC, CHGA, RND1, NAB2, DLL4, NAB1, PRKRIP1, LRCH4, CUX1, SMARCA2, EIF2C3, HMGB1, HMGB2, SNX6, NFKBIA, PPT1, BDKRB2, ITGB1, TIMP3, MSX2, VDR, BCL2, PPP2CB, NKX2-5, MYF6, NOX4, LRSAM1, EHMT1, TMBIM6, FOXA1, PAK1IP1, SIRT5, IGF1, TNP1, FOXP1, CDH13, RNF6, NOTC…
GO:0006807~nitrogen compound metabolic process	0.0463268	XRCC2, RNMT, ADCY7, ZNF821, ADCY6, MED22, CNOT7, PNN, CTNNB1, PUS7L, PRIM1, LOC516849, GTF2E2, DHX38, MED27, VPS4B, EED, CRY1, IMP4, RPUSD2, TADA2A, RXRA, NEIL2, HAL, RMI2, ELL3, TAT, CHPT1, DDIT3, RSL1D1, GNS, DCLRE1C, PGM3, RFC3, ATP2C2, LOC536660, RFK, RFC2, MED17, SMARCAL1, TFAP2A, EDF1, YARS2, SNRPF, EIF2C3, MEAF6, HMGB1, HMGB2, ACHE, EID3, ASS1, GNE, ZCRB1, PPT1, PAH, ATP12A, ATF1, VDR, MET…
GO:0001944~vasculature development	0.047468	ZFAND5, CDX2, FLT1, ACVRL1, LOC790669, ATP5B, DICER1, EDN1, ELK3, DBH, MYH9, SHH, CTNNB1, CDH13, NOTCH1, DLL4, AAMP, ZC3H12A, NKX2-5
GO:0042692~muscle cell differentiation	0.0478335	TSC1, SMARCD3, PTCD2, RXRA, IGF1, CACNG2, MYH9, AFG3L2, ITGB1, NKX2-5, FOXP1
GO:0009653~anatomical structure morphogenesis	0.0499664	HNF1B, CDX2, ACVRL1, ATP5B, DICER1, EDN1, ZEB1, SHH, CTNNB1, GLI1, SMARCD3, GATA4, CAP1, IPMK, WWOX, LOC790669, RXRA, STXBP1, TBCE, SPINT1, MYH9, NAB2, DLL4, NAB1, AAMP, TFAP2A, EFNA5, TXNRD1, ZFAND5, ELK3, ITGB1, MSX2, VDR, BCL2, ZC3H12A, COL8A2, NKX2-5, MYF6, NOX4, FLT1, FOXA1, MYF5, IGF1, NTNG2, GJB6, AFG3L2, DBH, CDH13, NOTCH1, TSC1, PTCD2

## Sheet: HW_AND_BA
Gene Ontology (GO) terms	P-value	Genes list
GO:0048522~positive regulation of cellular process	0.0144046	CFLAR, NIF3L1, IRF6, CASP8, BMPR2, HSPD1, CD28
GO:0050863~regulation of T cell activation	0.0158819	CTLA4, HSPD1, CD28
GO:0051249~regulation of lymphocyte activation	0.0226139	CTLA4, HSPD1, CD28
GO:0048518~positive regulation of biological process	0.0267513	CFLAR, NIF3L1, IRF6, CASP8, BMPR2, HSPD1, CD28
GO:0002694~regulation of leukocyte activation	0.02785	CTLA4, HSPD1, CD28
GO:0050865~regulation of cell activation	0.0303198	CTLA4, HSPD1, CD28
GO:0035295~tube development	0.0361823	CASP8, BMPR2, HSD11B1
GO:0008283~cell proliferation	0.0453534	IRF6, WDR12, HSPD1
GO:0044267~cellular protein metabolic process	0.0652	CAMK1G, HECW2, LOC783376, CASP8, MARS2, HSPE1, STRADB, CLK1, HSPD1
GO:0043281~regulation of caspase activity	0.0940069	CFLAR, HSPD1
GO:0048731~system development	0.0949558	IRF6, CASP8, BMPR2, HSD11B1, ABI2, HSPD1
GO:0019538~protein metabolic process	0.0955472	CFLAR, CAMK1G, HECW2, LOC783376, CASP8, MARS2, HSPE1, STRADB, CLK1, HSPD1
GO:0052548~regulation of endopeptidase activity	0.0968026	CFLAR, HSPD1
